# Supplementary material for: Vesicles From Vibrio cholerae Contain AT-Rich DNA and Shorter mRNAs That Do Not Correlate With Their Protein Products
Source: Front Microbiol. 2019 Nov 22;10:2708. doi: 10.3389/fmicb.2019.02708 (PMC6883915; doi:10.3389/fmicb.2019.02708)
Supplement: Supplementary file 2 [file Data_Sheet_1.zip › Vibrio_cholerae_EV_DNA_differential_quantities.tsv]

chromosome	start	end	status	value_1	value_2	log2(fold_change)	test_stat	p_value	q_value	significant
CP000627.1	0	1000	OK	109.822	106.17	-0.0487865	-0.122905	0.8286	0.899881	no
CP000627.1	100	1100	OK	83.5069	82.7417	-0.013281	-0.0408469	0.94285	0.972601	no
CP000627.1	200	1200	OK	81.1671	74.9647	-0.114683	-0.366406	0.5239	0.695469	no
CP000627.1	300	1300	OK	83.0574	82.4542	-0.0105169	-0.0331821	0.9536	0.977781	no
CP000627.1	400	1400	OK	85.1222	86.096	0.0164103	0.0512607	0.9229	0.958628	no
CP000627.1	500	1500	OK	90.5478	84.0445	-0.107527	-0.32108	0.5812	0.737567	no
CP000627.1	600	1600	OK	91.0518	80.2427	-0.182316	-0.547943	0.33445	0.519099	no
CP000627.1	700	1700	OK	93.5346	88.2491	-0.0839187	-0.245371	0.6669	0.792076	no
CP000627.1	800	1800	OK	92.4511	85.727	-0.108941	-0.314028	0.5865	0.726442	no
CP000627.1	900	1900	OK	89.9258	85.3129	-0.0759707	-0.216609	0.70315	0.824466	no
CP000627.1	1000	2000	OK	86.808	80.3623	-0.11131	-0.322443	0.5743	0.726898	no
CP000627.1	1100	2100	OK	79.9958	79.1534	-0.0152723	-0.0455523	0.93625	0.968834	no
CP000627.1	1200	2200	OK	77.4969	80.7522	0.0593627	0.177854	0.75555	0.860643	no
CP000627.1	1300	2300	OK	77.0967	86.488	0.16583	0.504141	0.37195	0.558473	no
CP000627.1	1400	2400	OK	74.1178	87.3857	0.237577	0.720681	0.20305	0.374722	no
CP000627.1	1500	2500	OK	76.8409	85.2844	0.150407	0.45365	0.42275	0.603803	no
CP000627.1	1600	2600	OK	81.4496	83.4029	0.0341899	0.104901	0.84925	0.917466	no
CP000627.1	1700	2700	OK	86.4768	82.5884	-0.0663743	-0.203424	0.71535	0.827151	no
CP000627.1	1800	2800	OK	89.9904	81.1449	-0.149271	-0.443639	0.42755	0.595298	no
CP000627.1	1900	2900	OK	94.6848	79.5498	-0.251273	-0.717174	0.2015	0.369879	no
CP000627.1	2000	3000	OK	91.258	83.0594	-0.135808	-0.376661	0.50725	0.677821	no
CP000627.1	2100	3100	OK	91.4979	85.7855	-0.0930037	-0.25391	0.653	0.794246	no
CP000627.1	2200	3200	OK	89.4793	83.1169	-0.106411	-0.303589	0.5957	0.746811	no
CP000627.1	2300	3300	OK	92.1895	86.7367	-0.0879605	-0.251791	0.66215	0.795311	no
CP000627.1	2400	3400	OK	90.5211	86.6393	-0.0632335	-0.182258	0.7464	0.852147	no
CP000627.1	2500	3500	OK	97.5597	86.2687	-0.177447	-0.504178	0.37605	0.562748	no
CP000627.1	2600	3600	OK	101.523	80.7499	-0.330267	-0.941133	0.09615	0.228066	no
CP000627.1	2700	3700	OK	101.838	81.5958	-0.319713	-0.924073	0.10975	0.246573	no
CP000627.1	2800	3800	OK	102.883	78.9164	-0.382607	-1.0885	0.06015	0.164378	no
CP000627.1	2900	3900	OK	102.947	73.0666	-0.494617	-1.39904	0.0161	0.0701743	no
CP000627.1	3000	4000	OK	101.777	72.2227	-0.494895	-1.39043	0.0167	0.0723667	no
CP000627.1	3100	4100	OK	96.2917	69.9825	-0.460416	-1.31402	0.0207	0.0821047	no
CP000627.1	3200	4200	OK	94.7612	69.7233	-0.442654	-1.28966	0.0238	0.0888576	no
CP000627.1	3300	4300	OK	90.2257	74.217	-0.281789	-0.832609	0.1439	0.299222	no
CP000627.1	3400	4400	OK	93.73	82.2819	-0.187936	-0.550594	0.3248	0.509906	no
CP000627.1	3500	4500	OK	99.0733	84.631	-0.227309	-0.634143	0.2616	0.445929	no
CP000627.1	3600	4600	OK	102.893	91.7599	-0.165206	-0.434559	0.4404	0.613738	no
CP000627.1	3700	4700	OK	105.172	88.3009	-0.252244	-0.65714	0.24035	0.412514	no
CP000627.1	3800	4800	OK	104.958	88.111	-0.252424	-0.661367	0.22955	0.400898	no
CP000627.1	3900	4900	OK	103.784	83.4879	-0.313944	-0.825484	0.143	0.292513	no
CP000627.1	4000	5000	OK	102.115	88.1857	-0.211581	-0.552336	0.3194	0.512379	no
CP000627.1	4100	5100	OK	98.7955	84.7343	-0.221499	-0.587813	0.2886	0.482908	no
CP000627.1	4200	5200	OK	93.2011	84.3189	-0.144491	-0.401974	0.46465	0.642704	no
CP000627.1	4300	5300	OK	80.5179	88.7937	0.141147	0.429371	0.45105	0.626963	no
CP000627.1	4400	5400	OK	76.6196	91.8708	0.261893	0.818974	0.15125	0.309593	no
CP000627.1	4500	5500	OK	75.4541	98.7298	0.387888	1.15708	0.04515	0.139016	no
CP000627.1	4600	5600	OK	70.8566	95.3754	0.428715	1.27746	0.0256	0.0964259	no
CP000627.1	4700	5700	OK	68.7747	95.887	0.479457	1.42082	0.014	0.0633604	no
CP000627.1	4800	5800	OK	66.6753	98.6897	0.565747	1.63962	0.00525	0.0338953	yes
CP000627.1	4900	5900	OK	66.6597	90.1883	0.436125	1.31507	0.02275	0.0872013	no
CP000627.1	5000	6000	OK	65.6617	89.8896	0.453102	1.3615	0.01755	0.0746417	no
CP000627.1	5100	6100	OK	62.2156	84.0459	0.433902	1.31635	0.0216	0.0842915	no
CP000627.1	5200	6200	OK	62.1746	78.771	0.341339	1.08514	0.0622	0.169573	no
CP000627.1	5300	6300	OK	65.2539	89.7515	0.459872	1.44181	0.0125	0.056897	no
CP000627.1	5400	6400	OK	69.1244	98.4171	0.509715	1.54763	0.0072	0.0409785	yes
CP000627.1	5500	6500	OK	73.1574	97.4177	0.41318	1.27007	0.0257	0.0957551	no
CP000627.1	5600	6600	OK	77.4648	97.7177	0.335079	1.02357	0.07405	0.192195	no
CP000627.1	5700	6700	OK	77.0154	95.1126	0.304488	0.928001	0.10045	0.233049	no
CP000627.1	5800	6800	OK	75.9595	92.5574	0.285118	0.876492	0.12395	0.263322	no
CP000627.1	5900	6900	OK	77.2234	88.4377	0.195623	0.60374	0.29675	0.482744	no
CP000627.1	6000	7000	OK	78.6313	87.8742	0.160336	0.49622	0.3819	0.574727	no
CP000627.1	6100	7100	OK	78.1256	78.3889	0.00485356	0.0155203	0.9781	0.990776	no
CP000627.1	6200	7200	OK	80.6856	75.057	-0.104324	-0.332841	0.56495	0.727812	no
CP000627.1	6300	7300	OK	81.8626	78.225	-0.0655754	-0.208239	0.7156	0.832651	no
CP000627.1	6400	7400	OK	82.2939	83.0235	0.0127341	0.040532	0.94515	0.971783	no
CP000627.1	6500	7500	OK	83.1848	92.441	0.152212	0.475836	0.3996	0.58427	no
CP000627.1	6600	7600	OK	87.8321	89.3169	0.0241852	0.0747879	0.8921	0.936524	no
CP000627.1	6700	7700	OK	89.8578	94.9536	0.0795791	0.23862	0.67355	0.796767	no
CP000627.1	6800	7800	OK	90.025	91.0149	0.0157763	0.0471085	0.93465	0.964288	no
CP000627.1	6900	7900	OK	90.4438	87.2214	-0.0523392	-0.155245	0.78685	0.879992	no
CP000627.1	7000	8000	OK	93.6554	84.8803	-0.141933	-0.412519	0.47025	0.646547	no
CP000627.1	7100	8100	OK	92.2859	80.1617	-0.203197	-0.597817	0.2956	0.491458	no
CP000627.1	7200	8200	OK	89.5224	77.9165	-0.20032	-0.594674	0.29805	0.490938	no
CP000627.1	7300	8300	OK	86.905	75.332	-0.206176	-0.619798	0.2723	0.457181	no
CP000627.1	7400	8400	OK	87.5645	72.6834	-0.268721	-0.804552	0.1576	0.31797	no
CP000627.1	7500	8500	OK	81.5011	66.1739	-0.300558	-0.8902	0.11875	0.267398	no
CP000627.1	7600	8600	OK	74.7645	67.1354	-0.155281	-0.464881	0.41435	0.593107	no
CP000627.1	7700	8700	OK	71.8141	70.0878	-0.035104	-0.10883	0.84875	0.913042	no
CP000627.1	7800	8800	OK	71.1144	75.3766	0.0839757	0.263044	0.64405	0.771143	no
CP000627.1	7900	8900	OK	69.7333	74.8609	0.102365	0.322605	0.56895	0.722021	no
CP000627.1	8000	9000	OK	69.3198	70.5424	0.0252214	0.0804141	0.8886	0.939027	no
CP000627.1	8100	9100	OK	66.8863	72.9535	0.125267	0.399198	0.4861	0.667887	no
CP000627.1	8200	9200	OK	65.2464	75.3208	0.207151	0.666339	0.24095	0.425939	no
CP000627.1	8300	9300	OK	66.139	77.0274	0.219869	0.70715	0.2179	0.395338	no
CP000627.1	8400	9400	OK	63.5644	80.7344	0.344964	1.10457	0.0537	0.158266	no
CP000627.1	8500	9500	OK	63.3652	84.9457	0.422851	1.34641	0.0183	0.0757671	no
CP000627.1	8600	9600	OK	61.7572	83.8177	0.440648	1.40637	0.01345	0.0649245	no
CP000627.1	8700	9700	OK	61.8557	84.4665	0.449472	1.44485	0.01225	0.059063	no
CP000627.1	8800	9800	OK	62.9756	83.2382	0.402452	1.26335	0.02465	0.0912668	no
CP000627.1	8900	9900	OK	68.1193	85.3287	0.324968	0.991455	0.07945	0.19717	no
CP000627.1	9000	10000	OK	74.1947	81.2175	0.130474	0.388555	0.48995	0.663865	no
CP000627.1	9100	10100	OK	80.3076	77.9176	-0.043588	-0.12782	0.82155	0.897121	no
CP000627.1	9200	10200	OK	83.34	74.3883	-0.163933	-0.469651	0.40185	0.589172	no
CP000627.1	9300	10300	OK	88.1979	76.2417	-0.210165	-0.605546	0.2884	0.472436	no
CP000627.1	9400	10400	OK	89.5375	82.6087	-0.116198	-0.322024	0.5662	0.725277	no
CP000627.1	9500	10500	OK	96.2739	84.7887	-0.183272	-0.500177	0.38495	0.568963	no
CP000627.1	9600	10600	OK	98.9401	81.6843	-0.276497	-0.742305	0.18355	0.349506	no
CP000627.1	9700	10700	OK	100.128	77.9769	-0.36073	-0.982581	0.0825	0.203638	no
CP000627.1	9800	10800	OK	99.7642	76.9006	-0.375527	-0.998067	0.07755	0.195507	no
CP000627.1	9900	10900	OK	98.6414	78.3072	-0.333048	-0.853641	0.12665	0.269891	no
CP000627.1	10000	11000	OK	99.726	77.346	-0.366643	-0.926533	0.1017	0.237262	no
CP000627.1	10100	11100	OK	103.325	77.0941	-0.422497	-1.04978	0.06945	0.186751	no
CP000627.1	10200	11200	OK	104.567	69.0847	-0.597989	-1.50294	0.0118	0.0553569	no
CP000627.1	10300	11300	OK	108.111	79.2979	-0.447156	-1.11045	0.0581	0.164021	no
CP000627.1	10400	11400	OK	109.75	83.8547	-0.388261	-0.98136	0.0826	0.210551	no
CP000627.1	10500	11500	OK	104.992	90.3677	-0.216399	-0.549732	0.31585	0.503897	no
CP000627.1	10600	11600	OK	101.554	90.1183	-0.17235	-0.453948	0.411	0.590491	no
CP000627.1	10700	11700	OK	97.5921	85.885	-0.184358	-0.508596	0.362	0.539605	no
CP000627.1	10800	11800	OK	91.9979	85.5562	-0.104729	-0.298407	0.59135	0.730699	no
CP000627.1	10900	11900	OK	86.5585	80.8097	-0.0991472	-0.286268	0.6078	0.755317	no
CP000627.1	11000	12000	OK	86.1968	87.0753	0.0146286	0.0423891	0.9403	0.970102	no
CP000627.1	11100	12100	OK	83.4059	79.1269	-0.0759816	-0.228653	0.68605	0.813847	no
CP000627.1	11200	12200	OK	82.3274	74.5758	-0.142665	-0.432404	0.43475	0.616127	no
CP000627.1	11300	12300	OK	82.0312	82.036	8.47113e-05	0.000252622	0.99565	0.997233	no
CP000627.1	11400	12400	OK	78.2051	80.8349	0.0477156	0.145038	0.7966	0.884011	no
CP000627.1	11500	12500	OK	73.2449	87.8663	0.262582	0.783735	0.16585	0.331861	no
CP000627.1	11600	12600	OK	65.5652	86.89	0.406259	1.2062	0.0386	0.127088	no
CP000627.1	11700	12700	OK	61.1176	88.4708	0.533613	1.61314	0.0062	0.037897	yes
CP000627.1	11800	12800	OK	58.0063	79.8557	0.461185	1.41001	0.01535	0.0668348	no
CP000627.1	11900	12900	OK	53.4433	80.1698	0.58505	1.77598	0.0019	0.0175241	yes
CP000627.1	12000	13000	OK	48.4546	79.9352	0.722197	2.13334	0.0002	0.00379266	yes
CP000627.1	12100	13100	OK	46.9501	78.3465	0.738741	2.21971	0.0002	0.00377443	yes
CP000627.1	12200	13200	OK	53.142	77.5629	0.545514	1.71685	0.0035	0.0246852	yes
CP000627.1	12300	13300	OK	60.9141	78.7561	0.370617	1.19309	0.03445	0.115289	no
CP000627.1	12400	13400	OK	66.3477	80.654	0.2817	0.913874	0.10905	0.250839	no
CP000627.1	12500	13500	OK	71.3046	79.6238	0.159205	0.522392	0.35575	0.542621	no
CP000627.1	12600	13600	OK	74.7686	86.7672	0.214718	0.690362	0.2268	0.402205	no
CP000627.1	12700	13700	OK	82.6452	88.4811	0.098438	0.306273	0.5864	0.734244	no
CP000627.1	12800	13800	OK	88.8768	86.6272	-0.0369866	-0.108761	0.844	0.907943	no
CP000627.1	12900	13900	OK	94.5359	84.0903	-0.168922	-0.477063	0.3988	0.583173	no
CP000627.1	13000	14000	OK	93.7264	89.3152	-0.0695491	-0.188266	0.737	0.840949	no
CP000627.1	13100	14100	OK	91.5755	88.0919	-0.0559527	-0.151811	0.78925	0.87711	no
CP000627.1	13200	14200	OK	89.8532	89.9366	0.00133844	0.00365765	0.99695	0.997191	no
CP000627.1	13300	14300	OK	91.7707	97.4766	0.0870233	0.23719	0.67765	0.805038	no
CP000627.1	13400	14400	OK	95.6707	106.663	0.156908	0.418687	0.4629	0.641416	no
CP000627.1	13500	14500	OK	96.1694	101.587	0.0790607	0.216136	0.7019	0.824638	no
CP000627.1	13600	14600	OK	94.5349	106.253	0.168581	0.456256	0.4172	0.595813	no
CP000627.1	13700	14700	OK	87.761	103.482	0.237734	0.680647	0.2332	0.406061	no
CP000627.1	13800	14800	OK	82.4564	99.7602	0.274834	0.793073	0.16465	0.319256	no
CP000627.1	13900	14900	OK	81.179	91.2842	0.169259	0.499471	0.3761	0.563972	no
CP000627.1	14000	15000	OK	78.2177	87.1712	0.156357	0.477037	0.39645	0.585711	no
CP000627.1	14100	15100	OK	74.6311	77.9294	0.0623922	0.200982	0.72875	0.839678	no
CP000627.1	14200	15200	OK	72.3301	80.1296	0.147739	0.48674	0.38745	0.575604	no
CP000627.1	14300	15300	OK	68.8302	74.7204	0.118461	0.389371	0.4994	0.667885	no
CP000627.1	14400	15400	OK	66.378	76.709	0.208689	0.675544	0.23735	0.415388	no
CP000627.1	14500	15500	OK	72.7492	71.058	-0.0339359	-0.111322	0.8482	0.918439	no
CP000627.1	14600	15600	OK	73.7656	71.857	-0.0378183	-0.126024	0.82585	0.906592	no
CP000627.1	14700	15700	OK	73.7215	76.7028	0.0571931	0.187176	0.74615	0.847003	no
CP000627.1	14800	15800	OK	70.3096	74.0586	0.0749471	0.244942	0.66905	0.790539	no
CP000627.1	14900	15900	OK	70.9075	71.5933	0.0138861	0.045049	0.9376	0.969367	no
CP000627.1	15000	16000	OK	71.8807	73.7442	0.0369237	0.11819	0.8381	0.905095	no
CP000627.1	15100	16100	OK	71.048	78.8337	0.150018	0.493398	0.3877	0.577013	no
CP000627.1	15200	16200	OK	69.3518	82.0761	0.243029	0.797717	0.16325	0.330741	no
CP000627.1	15300	16300	OK	71.2932	90.7077	0.347462	1.09648	0.0525	0.153998	no
CP000627.1	15400	16400	OK	69.5573	87.3231	0.328162	1.04472	0.069	0.185617	no
CP000627.1	15500	16500	OK	68.1115	85.5491	0.328854	1.05132	0.0632	0.174181	no
CP000627.1	15600	16600	OK	68.8877	81.756	0.247078	0.804882	0.15475	0.311106	no
CP000627.1	15700	16700	OK	69.0347	85.0466	0.300931	0.982726	0.0868	0.209987	no
CP000627.1	15800	16800	OK	69.0033	85.4337	0.308139	0.999485	0.08375	0.203802	no
CP000627.1	15900	16900	OK	69.3819	80.8751	0.221136	0.71703	0.20485	0.3742	no
CP000627.1	16000	17000	OK	68.6061	75.0402	0.129327	0.419585	0.4627	0.641296	no
CP000627.1	16100	17100	OK	66.4975	67.6891	0.0256236	0.0828143	0.8811	0.937391	no
CP000627.1	16200	17200	OK	65.8313	70.5417	0.0997011	0.32526	0.57155	0.731459	no
CP000627.1	16300	17300	OK	67.8441	71.821	0.0821817	0.268242	0.64235	0.782905	no
CP000627.1	16400	17400	OK	70.8882	74.6467	0.0745322	0.242951	0.6731	0.803365	no
CP000627.1	16500	17500	OK	76.2777	78.8938	0.04865	0.158923	0.7801	0.875679	no
CP000627.1	16600	17600	OK	82.5295	82.5524	0.000399934	0.00127911	0.9956	0.996856	no
CP000627.1	16700	17700	OK	84.049	87.7395	0.0619959	0.196641	0.73025	0.836538	no
CP000627.1	16800	17800	OK	87.0669	95.3623	0.131294	0.394313	0.49015	0.647889	no
CP000627.1	16900	17900	OK	92.1729	100.404	0.123407	0.342675	0.53845	0.698085	no
CP000627.1	17000	18000	OK	96.6218	96.3103	-0.00465854	-0.0125938	0.98455	0.991747	no
CP000627.1	17100	18100	OK	101.091	101.858	0.0108931	0.027715	0.9588	0.981357	no
CP000627.1	17200	18200	OK	104.318	103.995	-0.00447567	-0.0112289	0.9852	0.992404	no
CP000627.1	17300	18300	OK	104	109.888	0.0794483	0.200982	0.72565	0.840323	no
CP000627.1	17400	18400	OK	101.713	100.357	-0.0193581	-0.051784	0.9263	0.961193	no
CP000627.1	17500	18500	OK	90.8708	98.9851	0.123395	0.34303	0.5502	0.710732	no
CP000627.1	17600	18600	OK	82.53	86.2514	0.063628	0.191884	0.73585	0.849772	no
CP000627.1	17700	18700	OK	76.1838	82.8525	0.121061	0.383943	0.4971	0.662373	no
CP000627.1	17800	18800	OK	71.024	79.2704	0.158476	0.507494	0.373	0.548678	no
CP000627.1	17900	18900	OK	65.7649	71.5449	0.121531	0.395721	0.49335	0.66423	no
CP000627.1	18000	19000	OK	64.3695	66.4414	0.0457054	0.143125	0.80255	0.883553	no
CP000627.1	18100	19100	OK	62.102	67.4451	0.119075	0.380853	0.50025	0.679216	no
CP000627.1	18200	19200	OK	62.6425	64.6149	0.0447243	0.14353	0.8045	0.889734	no
CP000627.1	18300	19300	OK	66.5196	69.97	0.0729554	0.236671	0.68385	0.810253	no
CP000627.1	18400	19400	OK	72.7036	77.7969	0.0976854	0.318451	0.575	0.730821	no
CP000627.1	18500	19500	OK	77.6853	79.7451	0.0377546	0.122969	0.82765	0.904722	no
CP000627.1	18600	19600	OK	81.4234	78.8116	-0.0470348	-0.151658	0.79315	0.887435	no
CP000627.1	18700	19700	OK	78.6452	76.8089	-0.0340858	-0.11089	0.8506	0.913042	no
CP000627.1	18800	19800	OK	76.8774	74.4293	-0.0466886	-0.149895	0.7922	0.871504	no
CP000627.1	18900	19900	OK	79.0949	74.474	-0.0868478	-0.273049	0.6325	0.776669	no
CP000627.1	19000	20000	OK	87.0595	78.8041	-0.143731	-0.435203	0.44195	0.624409	no
CP000627.1	19100	20100	OK	95.2769	83.5836	-0.188906	-0.533418	0.35075	0.544572	no
CP000627.1	19200	20200	OK	96.9954	80.684	-0.265634	-0.759268	0.18905	0.361399	no
CP000627.1	19300	20300	OK	92.4553	80.9476	-0.191768	-0.566945	0.3166	0.501344	no
CP000627.1	19400	20400	OK	93.0846	85.2105	-0.12751	-0.370903	0.50845	0.678152	no
CP000627.1	19500	20500	OK	94.7596	88.3213	-0.101512	-0.281031	0.61395	0.761586	no
CP000627.1	19600	20600	OK	96.9438	91.2625	-0.0871266	-0.240813	0.66935	0.802133	no
CP000627.1	19700	20700	OK	91.0728	88.4837	-0.0416089	-0.118816	0.8322	0.902533	no
CP000627.1	19800	20800	OK	80.9599	89.971	0.152252	0.443949	0.4335	0.600345	no
CP000627.1	19900	20900	OK	73.2316	85.3071	0.2202	0.653073	0.24805	0.428309	no
CP000627.1	20000	21000	OK	69.8041	88.5869	0.343782	1.02221	0.07395	0.191547	no
CP000627.1	20100	21100	OK	68.4287	83.2504	0.282856	0.888623	0.1225	0.274377	no
CP000627.1	20200	21200	OK	70.7612	83.0027	0.230199	0.737056	0.1909	0.363757	no
CP000627.1	20300	21300	OK	70.9846	80.4907	0.181317	0.572611	0.3117	0.496438	no
CP000627.1	20400	21400	OK	69.4403	77.4362	0.157236	0.500043	0.37915	0.563137	no
CP000627.1	20500	21500	OK	69.0301	80.3763	0.219544	0.694597	0.22645	0.405588	no
CP000627.1	20600	21600	OK	68.088	84.8171	0.316955	0.999479	0.0782	0.198478	no
CP000627.1	20700	21700	OK	65.7581	81.7417	0.313904	0.987705	0.0786	0.196714	no
CP000627.1	20800	21800	OK	61.6682	77.9814	0.338601	1.09727	0.0555	0.156643	no
CP000627.1	20900	21900	OK	57.3762	71.6673	0.320862	1.0249	0.0728	0.185456	no
CP000627.1	21000	22000	OK	52.5134	74.191	0.49856	1.56596	0.00665	0.039273	yes
CP000627.1	21100	22100	OK	50.4072	75.9065	0.590594	1.82344	0.0018	0.0168312	yes
CP000627.1	21200	22200	OK	51.909	73.5053	0.501862	1.56215	0.0064	0.0358904	yes
CP000627.1	21300	22300	OK	55.4345	79.1781	0.514316	1.61306	0.00475	0.0302492	yes
CP000627.1	21400	22400	OK	59.2315	82.3965	0.476218	1.48357	0.0092	0.0478771	yes
CP000627.1	21500	22500	OK	61.1708	82.6081	0.433441	1.35975	0.01785	0.0751081	no
CP000627.1	21600	22600	OK	64.4775	89.1596	0.467594	1.41525	0.01365	0.0655073	no
CP000627.1	21700	22700	OK	65.631	93.9493	0.517504	1.4714	0.01355	0.0622096	no
CP000627.1	21800	22800	OK	66.2732	92.9854	0.488579	1.43835	0.01385	0.0622046	no
CP000627.1	21900	22900	OK	69.0664	94.7427	0.45603	1.34698	0.02195	0.0852419	no
CP000627.1	22000	23000	OK	70.8171	94.9683	0.423347	1.23271	0.03145	0.108799	no
CP000627.1	22100	23100	OK	68.7558	93.7821	0.44783	1.32194	0.022	0.0850571	no
CP000627.1	22200	23200	OK	67.2842	99.7525	0.568086	1.64579	0.00565	0.0335509	yes
CP000627.1	22300	23300	OK	69.8187	97.0843	0.475625	1.37372	0.01585	0.0671877	no
CP000627.1	22400	23400	OK	70.4717	94.393	0.421636	1.24265	0.02835	0.102308	no
CP000627.1	22500	23500	OK	71.1226	91.7161	0.366868	1.08997	0.0527	0.153891	no
CP000627.1	22600	23600	OK	72.5678	86.346	0.2508	0.753682	0.186	0.35174	no
CP000627.1	22700	23700	OK	72.4992	93.168	0.36187	1.11274	0.05165	0.149872	no
CP000627.1	22800	23800	OK	71.3358	87.3593	0.292335	0.934295	0.09815	0.227202	no
CP000627.1	22900	23900	OK	67.725	86.3205	0.350015	1.08797	0.0589	0.162822	no
CP000627.1	23000	24000	OK	68.0244	82.9739	0.286607	0.906417	0.11345	0.258119	no
CP000627.1	23100	24100	OK	66.4254	77.407	0.220728	0.713616	0.20715	0.388547	no
CP000627.1	23200	24200	OK	66.848	79.0878	0.242571	0.786027	0.17135	0.340225	no
CP000627.1	23300	24300	OK	69.5353	81.5446	0.229843	0.748868	0.1941	0.364406	no
CP000627.1	23400	24400	OK	69.4339	83.7124	0.269801	0.874892	0.12765	0.277605	no
CP000627.1	23500	24500	OK	67.2578	76.1713	0.179547	0.590894	0.30185	0.489307	no
CP000627.1	23600	24600	OK	64.5385	74.7723	0.212343	0.704875	0.21565	0.388433	no
CP000627.1	23700	24700	OK	58.0323	68.7251	0.243981	0.780142	0.17205	0.333604	no
CP000627.1	23800	24800	OK	54.5731	63.2313	0.212447	0.666666	0.24205	0.414141	no
CP000627.1	23900	24900	OK	52.5911	63.831	0.279437	0.869163	0.12845	0.271764	no
CP000627.1	24000	25000	OK	49.1656	60.9518	0.31002	0.947235	0.1015	0.237063	no
CP000627.1	24100	25100	OK	46.7174	61.1699	0.388862	1.17817	0.0407	0.129097	no
CP000627.1	24200	25200	OK	45.1062	55.659	0.303288	0.888172	0.1185	0.265022	no
CP000627.1	24300	25300	OK	46.9525	61.6604	0.393143	1.16017	0.0443	0.137353	no
CP000627.1	24400	25400	OK	52.7831	74.3714	0.494671	1.4723	0.01075	0.0533882	no
CP000627.1	24500	25500	OK	56.7661	78.443	0.466615	1.43447	0.01275	0.0612593	no
CP000627.1	24600	25600	OK	60.2192	88.4343	0.554382	1.62992	0.0045	0.0327359	yes
CP000627.1	24700	25700	OK	62.0582	91.2308	0.555898	1.65513	0.00445	0.0311124	yes
CP000627.1	24800	25800	OK	61.7586	91.0828	0.560539	1.70174	0.0028	0.0222921	yes
CP000627.1	24900	25900	OK	67.1029	97.4257	0.537928	1.46001	0.0119	0.0580529	no
CP000627.1	25000	26000	OK	69.8715	100.715	0.527509	1.33744	0.0197	0.0802363	no
CP000627.1	25100	26100	OK	65.7548	101.732	0.629606	1.48182	0.0091	0.0477895	yes
CP000627.1	25200	26200	OK	65.6144	103.304	0.654811	1.56132	0.0076	0.0408995	yes
CP000627.1	25300	26300	OK	68.9793	101.317	0.554639	1.2639	0.02415	0.090083	no
CP000627.1	25400	26400	OK	68.713	91.6983	0.416314	1.0002	0.07565	0.19809	no
CP000627.1	25500	26500	OK	66.9917	96.177	0.521711	1.23631	0.0282	0.101236	no
CP000627.1	25600	26600	OK	63.4356	94.4016	0.57352	1.42074	0.0132	0.0645472	no
CP000627.1	25700	26700	OK	53.6746	86.9542	0.696017	2.07901	0.0003	0.00488032	yes
CP000627.1	25800	26800	OK	55.9082	85.95	0.620436	1.91319	0.0005	0.00702721	yes
CP000627.1	25900	26900	OK	59.1048	84.1994	0.510535	1.60887	0.0047	0.0323135	yes
CP000627.1	26000	27000	OK	61.1918	88.2761	0.528684	1.58891	0.00555	0.0348159	yes
CP000627.1	26100	27100	OK	60.3932	88.1644	0.545811	1.65575	0.00375	0.0268144	yes
CP000627.1	26200	27200	OK	66.1699	92.7692	0.487471	1.46932	0.013	0.0587845	no
CP000627.1	26300	27300	OK	74.4873	101.41	0.445136	1.33687	0.0216	0.0831218	no
CP000627.1	26400	27400	OK	78.9203	108.872	0.46416	1.32121	0.02325	0.0892006	no
CP000627.1	26500	27500	OK	79.7283	110.127	0.466	1.3483	0.02095	0.0829965	no
CP000627.1	26600	27600	OK	80.5348	111.751	0.472609	1.37152	0.01895	0.0803091	no
CP000627.1	26700	27700	OK	81.1069	105.943	0.385392	1.14916	0.04505	0.137581	no
CP000627.1	26800	27800	OK	78.2499	98.2957	0.329038	1.00826	0.0725	0.186881	no
CP000627.1	26900	27900	OK	74.8808	95.7673	0.354936	1.07912	0.05625	0.15779	no
CP000627.1	27000	28000	OK	69.0224	94.5816	0.454495	1.40775	0.0156	0.0687531	no
CP000627.1	27100	28100	OK	66.4345	85.9026	0.370769	1.18372	0.03985	0.12728	no
CP000627.1	27200	28200	OK	68.5063	84.3073	0.299422	0.966075	0.087	0.214926	no
CP000627.1	27300	28300	OK	66.9779	87.2353	0.381225	1.21718	0.03375	0.114148	no
CP000627.1	27400	28400	OK	64.3609	87.04	0.435494	1.4054	0.0135	0.0615695	no
CP000627.1	27500	28500	OK	63.1642	89.5015	0.502804	1.60803	0.0054	0.0352493	yes
CP000627.1	27600	28600	OK	60.5647	81.2239	0.423427	1.36801	0.0172	0.0756068	no
CP000627.1	27700	28700	OK	57.4972	75.6547	0.395939	1.27448	0.02535	0.0949648	no
CP000627.1	27800	28800	OK	58.9984	77.0965	0.38599	1.22498	0.03085	0.106404	no
CP000627.1	27900	28900	OK	73.4457	93.7894	0.352746	1.04656	0.06975	0.180242	no
CP000627.1	28000	29000	OK	84.41	107.313	0.34634	0.929108	0.10005	0.234604	no
CP000627.1	28100	29100	OK	95.9621	112.448	0.228726	0.566519	0.32105	0.516303	no
CP000627.1	28200	29200	OK	120.089	121.47	0.0164903	0.0366286	0.94875	0.977364	no
CP000627.1	28300	29300	OK	160.02	136.749	-0.22673	-0.454964	0.4326	0.612385	no
CP000627.1	28400	29400	OK	191.529	148.122	-0.370776	-0.719296	0.20625	0.378935	no
CP000627.1	28500	29500	OK	213.064	156.332	-0.446673	-0.840071	0.1449	0.302999	no
CP000627.1	28600	29600	OK	219.836	156.3	-0.492115	-0.913847	0.12025	0.263733	no
CP000627.1	28700	29700	OK	205.779	146.101	-0.494135	-0.928436	0.1223	0.265551	no
CP000627.1	28800	29800	OK	188.323	117.559	-0.679823	-1.37383	0.02015	0.0804443	no
CP000627.1	28900	29900	OK	168.963	108.878	-0.634001	-1.31463	0.0306	0.107061	no
CP000627.1	29000	30000	OK	151.994	95.4614	-0.671024	-1.49348	0.01345	0.0630412	no
CP000627.1	29100	30100	OK	126.819	86.8197	-0.546677	-1.32091	0.03075	0.107521	no
CP000627.1	29200	30200	OK	103.334	79.6918	-0.374814	-1.02556	0.0805	0.204365	no
CP000627.1	29300	30300	OK	96.2759	83.2697	-0.209382	-0.588344	0.2932	0.47706	no
CP000627.1	29400	30400	OK	103.611	84.3237	-0.297164	-0.806544	0.16075	0.321656	no
CP000627.1	29500	30500	OK	108.248	88.4196	-0.291899	-0.752713	0.1907	0.363792	no
CP000627.1	29600	30600	OK	120.899	95.427	-0.34133	-0.838661	0.13705	0.287311	no
CP000627.1	29700	30700	OK	138.419	96.7065	-0.517353	-1.20012	0.0369	0.121588	no
CP000627.1	29800	30800	OK	148.016	99.6792	-0.570388	-1.27062	0.03025	0.104772	no
CP000627.1	29900	30900	OK	145.341	99.1561	-0.551667	-1.2037	0.038	0.122957	no
CP000627.1	30000	31000	OK	139.397	102.14	-0.448654	-0.9763	0.0927	0.2219	no
CP000627.1	30100	31100	OK	132.033	95.9064	-0.461204	-1.02535	0.06945	0.186751	no
CP000627.1	30200	31200	OK	127.239	95.3231	-0.41664	-0.966326	0.09415	0.226761	no
CP000627.1	30300	31300	OK	123.435	98.9433	-0.319078	-0.76415	0.1758	0.341375	no
CP000627.1	30400	31400	OK	118.119	100.803	-0.228704	-0.576725	0.3153	0.500892	no
CP000627.1	30500	31500	OK	107.186	97.6294	-0.134733	-0.363874	0.52615	0.691932	no
CP000627.1	30600	31600	OK	94.2032	97.376	0.0477906	0.136588	0.8105	0.897611	no
CP000627.1	30700	31700	OK	89.2525	101.965	0.19211	0.552475	0.3279	0.504049	no
CP000627.1	30800	31800	OK	89.8274	95.0699	0.0818335	0.238735	0.6748	0.794606	no
CP000627.1	30900	31900	OK	86.4636	95.0269	0.136243	0.392018	0.48955	0.661918	no
CP000627.1	31000	32000	OK	80.1661	93.1576	0.216681	0.62831	0.2713	0.460871	no
CP000627.1	31100	32100	OK	78.6193	89.4324	0.185913	0.537044	0.33535	0.529008	no
CP000627.1	31200	32200	OK	79.7581	87.1273	0.127494	0.367154	0.51815	0.69148	no
CP000627.1	31300	32300	OK	82.1869	88.737	0.110627	0.311988	0.581	0.73591	no
CP000627.1	31400	32400	OK	85.9446	91.2263	0.0860433	0.252317	0.6529	0.79315	no
CP000627.1	31500	32500	OK	89.9129	95.0663	0.0804053	0.238965	0.67155	0.805236	no
CP000627.1	31600	32600	OK	99.2373	106.019	0.0953666	0.254177	0.65515	0.791685	no
CP000627.1	31700	32700	OK	99.6583	107.73	0.112356	0.297522	0.6089	0.750365	no
CP000627.1	31800	32800	OK	96.1385	102.041	0.0859577	0.23196	0.6885	0.803302	no
CP000627.1	31900	32900	OK	91.1694	99.7496	0.129762	0.352918	0.53745	0.698085	no
CP000627.1	32000	33000	OK	84.4558	97.9574	0.213957	0.592998	0.29725	0.489185	no
CP000627.1	32100	33100	OK	77.3161	95.9164	0.311008	0.885197	0.11515	0.262501	no
CP000627.1	32200	33200	OK	72.5938	92.4359	0.348608	1.00929	0.076	0.196072	no
CP000627.1	32300	33300	OK	64.5432	90.5348	0.488207	1.45952	0.01155	0.0537569	no
CP000627.1	32400	33400	OK	55.0098	78.2167	0.507786	1.57707	0.00535	0.0338015	yes
CP000627.1	32500	33500	OK	52.5471	82.1161	0.644054	1.93699	0.00095	0.0117527	yes
CP000627.1	32600	33600	OK	52.6832	82.5297	0.64757	1.96707	0.00065	0.00949046	yes
CP000627.1	32700	33700	OK	51.1363	87.3114	0.771821	2.31252	0.0001	0.00211897	yes
CP000627.1	32800	33800	OK	52.3837	91.6997	0.807799	2.45678	5e-05	0.00120819	yes
CP000627.1	32900	33900	OK	53.6986	94.4712	0.81499	2.47647	5e-05	0.00120819	yes
CP000627.1	33000	34000	OK	53.9313	88.9366	0.721656	2.21495	5e-05	0.00136887	yes
CP000627.1	33100	34100	OK	53.5625	91.454	0.771823	2.32763	5e-05	0.00132468	yes
CP000627.1	33200	34200	OK	54.0614	98.0897	0.859503	2.4683	5e-05	0.00123006	yes
CP000627.1	33300	34300	OK	56.6549	108.622	0.939041	2.63519	5e-05	0.00119451	yes
CP000627.1	33400	34400	OK	62.2925	114.831	0.882386	2.42434	0.0001	0.00202549	yes
CP000627.1	33500	34500	OK	61.6513	115.378	0.904161	2.4373	5e-05	0.00129937	yes
CP000627.1	33600	34600	OK	73.1387	136.297	0.898043	2.08138	0.00075	0.0104696	yes
CP000627.1	33700	34700	OK	82.1025	157.932	0.943807	1.96306	0.00165	0.0160797	yes
CP000627.1	33800	34800	OK	91.9452	166.281	0.854778	1.71521	0.0043	0.0294166	yes
CP000627.1	33900	34900	OK	96.426	167.718	0.798541	1.55539	0.00805	0.0451938	yes
CP000627.1	34000	35000	OK	98.0047	165.853	0.758984	1.50459	0.01135	0.0555935	no
CP000627.1	34100	35100	OK	100.035	173.064	0.790797	1.55373	0.0086	0.0459222	yes
CP000627.1	34200	35200	OK	101.421	166.43	0.714561	1.44787	0.01355	0.0605429	no
CP000627.1	34300	35300	OK	103.28	153.628	0.572871	1.19654	0.03795	0.123599	no
CP000627.1	34400	35400	OK	94.9787	129.505	0.447331	1.09918	0.05925	0.169661	no
CP000627.1	34500	35500	OK	85.7802	124.453	0.53688	1.40776	0.01865	0.0768313	no
CP000627.1	34600	35600	OK	85.437	105.65	0.306364	0.870314	0.1259	0.27123	no
CP000627.1	34700	35700	OK	89.9025	99.1546	0.141319	0.410976	0.4656	0.633542	no
CP000627.1	34800	35800	OK	87.8011	90.0811	0.0369854	0.112005	0.8479	0.909855	no
CP000627.1	34900	35900	OK	84.2125	88.041	0.0641411	0.195864	0.729	0.842346	no
CP000627.1	35000	36000	OK	84.1768	88.9489	0.0795542	0.237001	0.6774	0.799606	no
CP000627.1	35100	36100	OK	80.0254	91.2701	0.189684	0.573536	0.31055	0.506513	no
CP000627.1	35200	36200	OK	80.5271	99.2369	0.301403	0.887903	0.1188	0.265549	no
CP000627.1	35300	36300	OK	79.4467	99.1049	0.318969	0.945005	0.0944	0.223841	no
CP000627.1	35400	36400	OK	79.5827	96.544	0.278732	0.835221	0.13825	0.292648	no
CP000627.1	35500	36500	OK	83.6033	98.2891	0.233473	0.682942	0.2294	0.409629	no
CP000627.1	35600	36600	OK	82.372	96.8076	0.232967	0.674666	0.23795	0.415909	no
CP000627.1	35700	36700	OK	82.9078	94.4526	0.188082	0.551603	0.3325	0.50866	no
CP000627.1	35800	36800	OK	84.2826	92.7196	0.13764	0.397969	0.47585	0.636721	no
CP000627.1	35900	36900	OK	79.8599	85.9424	0.105898	0.313601	0.5746	0.727052	no
CP000627.1	36000	37000	OK	77.3826	82.0684	0.0848166	0.251336	0.6601	0.787153	no
CP000627.1	36100	37100	OK	72.7205	80.9184	0.154105	0.477585	0.40085	0.58982	no
CP000627.1	36200	37200	OK	75.6994	81.8954	0.113501	0.34306	0.53945	0.707568	no
CP000627.1	36300	37300	OK	86.8075	87.9211	0.01839	0.0529069	0.9242	0.960556	no
CP000627.1	36400	37400	OK	91.4577	92.8506	0.0218063	0.0610712	0.9171	0.956176	no
CP000627.1	36500	37500	OK	89.8703	95.8057	0.0922666	0.252326	0.65295	0.791431	no
CP000627.1	36600	37600	OK	93.8861	95.0722	0.018112	0.0489103	0.93275	0.960649	no
CP000627.1	36700	37700	OK	96.5283	93.9729	-0.038707	-0.106129	0.85235	0.913832	no
CP000627.1	36800	37800	OK	105.829	92.2944	-0.197416	-0.510979	0.36485	0.541296	no
CP000627.1	36900	37900	OK	111.171	93.3258	-0.252433	-0.624192	0.2746	0.459371	no
CP000627.1	37000	38000	OK	107.512	86.1906	-0.318898	-0.796352	0.1653	0.333342	no
CP000627.1	37100	38100	OK	105.03	85.6207	-0.294765	-0.719875	0.1977	0.377236	no
CP000627.1	37200	38200	OK	102.982	92.7566	-0.150864	-0.375715	0.5107	0.684411	no
CP000627.1	37300	38300	OK	112.766	92.6941	-0.282783	-0.71045	0.21275	0.38916	no
CP000627.1	37400	38400	OK	119.937	99.6946	-0.266693	-0.667667	0.23515	0.412761	no
CP000627.1	37500	38500	OK	121.879	99.6412	-0.290629	-0.719162	0.1926	0.366064	no
CP000627.1	37600	38600	OK	125.999	95.9652	-0.392833	-0.981382	0.08415	0.209336	no
CP000627.1	37700	38700	OK	126.646	100.234	-0.337431	-0.828733	0.1386	0.288366	no
CP000627.1	37800	38800	OK	122.63	96.5659	-0.34472	-0.866697	0.1313	0.274283	no
CP000627.1	37900	38900	OK	116.933	92.8664	-0.332452	-0.840244	0.1398	0.287963	no
CP000627.1	38000	39000	OK	106.99	87.1767	-0.295465	-0.787673	0.1739	0.344632	no
CP000627.1	38100	39100	OK	98.5594	87.665	-0.168992	-0.466332	0.40615	0.594622	no
CP000627.1	38200	39200	OK	96.0882	84.4213	-0.186752	-0.522599	0.35375	0.545695	no
CP000627.1	38300	39300	OK	95.1707	85.0757	-0.16177	-0.463284	0.4167	0.598481	no
CP000627.1	38400	39400	OK	93.2439	84.119	-0.148578	-0.434756	0.44565	0.626122	no
CP000627.1	38500	39500	OK	86.2668	83.6848	-0.0438408	-0.135537	0.80945	0.893813	no
CP000627.1	38600	39600	OK	75.8974	79.5355	0.0675483	0.218667	0.70345	0.828048	no
CP000627.1	38700	39700	OK	73.7637	77.8296	0.0774068	0.247987	0.6699	0.794041	no
CP000627.1	38800	39800	OK	73.5815	78.1413	0.0867419	0.265672	0.6393	0.767234	no
CP000627.1	38900	39900	OK	72.8117	75.7777	0.0576043	0.17562	0.75525	0.861574	no
CP000627.1	39000	40000	OK	71.4407	74.5844	0.062127	0.182471	0.7411	0.841901	no
CP000627.1	39100	40100	OK	68.8661	80.8484	0.231424	0.697363	0.21905	0.402908	no
CP000627.1	39200	40200	OK	66.1321	83.3755	0.334273	1.00323	0.0765	0.196993	no
CP000627.1	39300	40300	OK	67.0298	90.6972	0.436254	1.31404	0.0214	0.0828148	no
CP000627.1	39400	40400	OK	68.5308	98.6363	0.525367	1.55809	0.0075	0.0419919	yes
CP000627.1	39500	40500	OK	69.3682	97.1909	0.486545	1.47318	0.012	0.0587488	no
CP000627.1	39600	40600	OK	70.5359	99.5809	0.497512	1.50151	0.0105	0.0564922	no
CP000627.1	39700	40700	OK	69.4032	104.558	0.59123	1.77125	0.00275	0.0228173	yes
CP000627.1	39800	40800	OK	65.3764	108.909	0.736274	2.18067	0.0002	0.00345774	yes
CP000627.1	39900	40900	OK	63.1529	100.704	0.673201	2.03932	0.0004	0.00594532	yes
CP000627.1	40000	41000	OK	59.6983	98.3658	0.720467	2.15932	0.00045	0.00676473	yes
CP000627.1	40100	41100	OK	56.0339	93.1925	0.733912	2.20654	0.0001	0.00223405	yes
CP000627.1	40200	41200	OK	54.6859	89.5127	0.710924	2.14788	0.00035	0.00576315	yes
CP000627.1	40300	41300	OK	54.0989	94.008	0.797184	2.33992	5e-05	0.00119451	yes
CP000627.1	40400	41400	OK	50.6922	92.9733	0.875054	2.55556	5e-05	0.00114144	yes
CP000627.1	40500	41500	OK	46.8817	89.0454	0.925517	2.65003	5e-05	0.00129937	yes
CP000627.1	40600	41600	OK	45.5935	85.0045	0.898712	2.54975	5e-05	0.00143472	yes
CP000627.1	40700	41700	OK	46.9897	84.2424	0.842204	2.49489	5e-05	0.00122976	yes
CP000627.1	40800	41800	OK	45.3525	87.1042	0.941559	2.711	5e-05	0.00120819	yes
CP000627.1	40900	41900	OK	44.9414	85.1068	0.921231	2.67912	5e-05	0.00120819	yes
CP000627.1	41000	42000	OK	43.46	84.2757	0.955429	2.78253	5e-05	0.00136887	yes
CP000627.1	41100	42100	OK	44.0383	73.2059	0.7332	2.19226	0.0003	0.00504024	yes
CP000627.1	41200	42200	OK	44.7991	74.5023	0.733817	2.19894	0.0003	0.00510247	yes
CP000627.1	41300	42300	OK	47.4483	75.315	0.666581	2.01286	0.0009	0.0101354	yes
CP000627.1	41400	42400	OK	48.8502	75.3334	0.624924	1.86906	0.00145	0.0147209	yes
CP000627.1	41500	42500	OK	49.6669	77.2261	0.636803	1.89561	0.0009	0.0113725	yes
CP000627.1	41600	42600	OK	49.5929	68.7637	0.471513	1.38321	0.01665	0.0735805	no
CP000627.1	41700	42700	OK	50.1442	70.1858	0.485096	1.46874	0.0119	0.057848	no
CP000627.1	41800	42800	OK	52.4828	68.6345	0.387088	1.20562	0.038	0.122287	no
CP000627.1	41900	42900	OK	53.085	75.8759	0.515337	1.63383	0.00455	0.0317578	yes
CP000627.1	42000	43000	OK	52.3022	73.3538	0.488	1.55188	0.0065	0.0386633	yes
CP000627.1	42100	43100	OK	51.4869	74.3452	0.530035	1.6728	0.00395	0.0277642	yes
CP000627.1	42200	43200	OK	53.1449	70.672	0.411207	1.28528	0.024	0.0892817	no
CP000627.1	42300	43300	OK	56.124	71.639	0.352129	1.09926	0.0527	0.154365	no
CP000627.1	42400	43400	OK	57.4838	74.072	0.365773	1.11918	0.05465	0.160265	no
CP000627.1	42500	43500	OK	58.025	80.6943	0.475792	1.4188	0.01255	0.060651	no
CP000627.1	42600	43600	OK	56.7082	80.3936	0.503523	1.43313	0.01075	0.0571673	no
CP000627.1	42700	43700	OK	63.5871	84.8424	0.416052	1.21896	0.03105	0.108452	no
CP000627.1	42800	43800	OK	70.4587	83.8269	0.250635	0.773368	0.17095	0.328542	no
CP000627.1	42900	43900	OK	72.3701	92.2136	0.349586	1.06266	0.0632	0.170793	no
CP000627.1	43000	44000	OK	74.8331	98.2677	0.39304	1.13855	0.0498	0.146596	no
CP000627.1	43100	44100	OK	76.1058	97.4	0.355916	1.01767	0.0672	0.182482	no
CP000627.1	43200	44200	OK	76.3299	99.9819	0.38942	1.1188	0.0563	0.160476	no
CP000627.1	43300	44300	OK	80.0685	98.5643	0.29983	0.865122	0.1268	0.275244	no
CP000627.1	43400	44400	OK	81.4435	95.2258	0.225553	0.662834	0.24525	0.424803	no
CP000627.1	43500	44500	OK	78.7769	96.4029	0.291304	0.844341	0.13705	0.293404	no
CP000627.1	43600	44600	OK	71.253	83.8894	0.235537	0.697484	0.2102	0.380608	no
CP000627.1	43700	44700	OK	69.7771	81.7768	0.228939	0.702433	0.2131	0.384847	no
CP000627.1	43800	44800	OK	64.3543	87.3332	0.440493	1.30502	0.0234	0.0884618	no
CP000627.1	43900	44900	OK	65.2416	85.5182	0.390439	1.19205	0.03675	0.120517	no
CP000627.1	44000	45000	OK	65.0627	87.0275	0.419641	1.2847	0.0241	0.0910083	no
CP000627.1	44100	45100	OK	64.7732	90.0092	0.474676	1.45643	0.01185	0.0570152	no
CP000627.1	44200	45200	OK	64.8342	91.726	0.500576	1.54116	0.00785	0.0419174	yes
CP000627.1	44300	45300	OK	66.1157	93.0484	0.492988	1.53387	0.0074	0.0399272	yes
CP000627.1	44400	45400	OK	62.8783	92.9437	0.563796	1.75693	0.0025	0.0206188	yes
CP000627.1	44500	45500	OK	58.8713	86.1362	0.549054	1.70803	0.00335	0.025729	yes
CP000627.1	44600	45600	OK	53.8205	91.2642	0.761894	2.25115	5e-05	0.00143472	yes
CP000627.1	44700	45700	OK	47.7898	92.4113	0.951364	2.74436	5e-05	0.00122976	yes
CP000627.1	44800	45800	OK	43.8465	93.9687	1.09972	3.06079	5e-05	0.00120819	yes
CP000627.1	44900	45900	OK	43.0196	93.9601	1.12706	3.18213	5e-05	0.00120819	yes
CP000627.1	45000	46000	OK	51.1523	97.049	0.923913	2.69617	5e-05	0.00136887	yes
CP000627.1	45100	46100	OK	58.0143	96.1548	0.72895	2.15745	0.0003	0.00504024	yes
CP000627.1	45200	46200	OK	64.6231	97.8321	0.598259	1.75387	0.0027	0.0207804	yes
CP000627.1	45300	46300	OK	76.5667	100.318	0.389788	1.14364	0.0455	0.139504	no
CP000627.1	45400	46400	OK	90.9729	100.522	0.143996	0.397871	0.47775	0.652823	no
CP000627.1	45500	46500	OK	102.222	95.6914	-0.0952486	-0.25516	0.65685	0.794294	no
CP000627.1	45600	46600	OK	108.258	91.2033	-0.247311	-0.636954	0.26915	0.454115	no
CP000627.1	45700	46700	OK	109.905	93.2197	-0.237552	-0.59317	0.3004	0.476123	no
CP000627.1	45800	46800	OK	112.276	86.3729	-0.378395	-0.909787	0.11195	0.24684	no
CP000627.1	45900	46900	OK	119.59	86.6905	-0.464152	-1.08616	0.0592	0.163294	no
CP000627.1	46000	47000	OK	119.306	91.854	-0.377254	-0.870079	0.12345	0.273495	no
CP000627.1	46100	47100	OK	119.516	92.1046	-0.375853	-0.855905	0.1331	0.28968	no
CP000627.1	46200	47200	OK	124.549	94.4762	-0.398693	-0.919045	0.1004	0.237252	no
CP000627.1	46300	47300	OK	126.952	99.3045	-0.354357	-0.819347	0.14565	0.301891	no
CP000627.1	46400	47400	OK	126.789	104.5	-0.278928	-0.649665	0.25035	0.430123	no
CP000627.1	46500	47500	OK	129.949	104.113	-0.319801	-0.749234	0.19125	0.364504	no
CP000627.1	46600	47600	OK	130.471	102.251	-0.351626	-0.823522	0.1517	0.307418	no
CP000627.1	46700	47700	OK	119.918	101.288	-0.243587	-0.58821	0.29895	0.474189	no
CP000627.1	46800	47800	OK	106.98	90.3519	-0.243718	-0.644168	0.25105	0.425308	no
CP000627.1	46900	47900	OK	103.847	88.3213	-0.233631	-0.617272	0.27075	0.454772	no
CP000627.1	47000	48000	OK	100.173	83.9535	-0.254836	-0.664989	0.23125	0.415286	no
CP000627.1	47100	48100	OK	97.5405	79.6268	-0.292747	-0.778963	0.165	0.332656	no
CP000627.1	47200	48200	OK	94.7042	77.3276	-0.292446	-0.80432	0.15895	0.325057	no
CP000627.1	47300	48300	OK	97.5604	83.3105	-0.227797	-0.623743	0.26215	0.446606	no
CP000627.1	47400	48400	OK	96.9143	84.9904	-0.18941	-0.529371	0.3458	0.531246	no
CP000627.1	47500	48500	OK	94.3284	88.107	-0.098436	-0.277235	0.62065	0.767133	no
CP000627.1	47600	48600	OK	92.0765	84.6571	-0.121201	-0.35413	0.52795	0.692953	no
CP000627.1	47700	48700	OK	87.8379	87.2866	-0.0090834	-0.0278552	0.9624	0.980675	no
CP000627.1	47800	48800	OK	89.6807	89.8863	0.00330287	0.0100083	0.98745	0.992112	no
CP000627.1	47900	48900	OK	89.2666	86.3821	-0.0473885	-0.141985	0.8007	0.886211	no
CP000627.1	48000	49000	OK	93.4787	83.6725	-0.159884	-0.463654	0.4143	0.600532	no
CP000627.1	48100	49100	OK	98.4559	84.8343	-0.21483	-0.59717	0.29255	0.487741	no
CP000627.1	48200	49200	OK	101.058	90.1796	-0.164316	-0.448066	0.4223	0.607084	no
CP000627.1	48300	49300	OK	103.186	97.4883	-0.0819512	-0.217678	0.70065	0.821558	no
CP000627.1	48400	49400	OK	105.09	97.9655	-0.101283	-0.277	0.62335	0.77024	no
CP000627.1	48500	49500	OK	104.802	98.157	-0.0945103	-0.256907	0.6506	0.790055	no
CP000627.1	48600	49600	OK	100.59	100.005	-0.00842566	-0.0228833	0.96715	0.980919	no
CP000627.1	48700	49700	OK	101.966	99.2527	-0.0389151	-0.105867	0.8506	0.913042	no
CP000627.1	48800	49800	OK	107.32	102.524	-0.0659556	-0.173395	0.75785	0.847821	no
CP000627.1	48900	49900	OK	107.944	92.2976	-0.22592	-0.596893	0.2885	0.472861	no
CP000627.1	49000	50000	OK	124.2	91.1481	-0.446375	-1.08626	0.0586	0.163463	no
CP000627.1	49100	50100	OK	140.49	87.3457	-0.685658	-1.59517	0.01105	0.0544984	no
CP000627.1	49200	50200	OK	151.668	95.9847	-0.660044	-1.4654	0.0154	0.0653472	no
CP000627.1	49300	50300	OK	167.101	98.8467	-0.757451	-1.63893	0.0081	0.0420524	yes
CP000627.1	49400	50400	OK	178.819	101.976	-0.810272	-1.71563	0.0051	0.0327224	yes
CP000627.1	49500	50500	OK	180.761	96.6334	-0.903493	-1.90626	0.00205	0.0187818	yes
CP000627.1	49600	50600	OK	167.583	97.7956	-0.777036	-1.67197	0.00775	0.046343	yes
CP000627.1	49700	50700	OK	149.74	89.0833	-0.749234	-1.68676	0.00785	0.0438327	yes
CP000627.1	49800	50800	OK	127.831	83.9786	-0.606145	-1.48233	0.01605	0.0691539	no
CP000627.1	49900	50900	OK	106.931	78.416	-0.447457	-1.18593	0.0441	0.134979	no
CP000627.1	50000	51000	OK	93.0645	74.9781	-0.311762	-0.901463	0.11395	0.258972	no
CP000627.1	50100	51100	OK	87.7061	70.4866	-0.315328	-0.924827	0.11135	0.25667	no
CP000627.1	50200	51200	OK	83.8878	76.8603	-0.126222	-0.373813	0.5196	0.691985	no
CP000627.1	50300	51300	OK	82.6374	85.7354	0.0530945	0.157789	0.7802	0.876328	no
CP000627.1	50400	51400	OK	84.0177	88.4062	0.0734543	0.217948	0.6969	0.819114	no
CP000627.1	50500	51500	OK	84.7335	90.7249	0.0985661	0.276477	0.6257	0.771422	no
CP000627.1	50600	51600	OK	85.2664	93.3772	0.131092	0.377363	0.50375	0.670369	no
CP000627.1	50700	51700	OK	86.3634	100.665	0.221076	0.627661	0.26945	0.443655	no
CP000627.1	50800	51800	OK	83.4892	96.7199	0.212222	0.613222	0.27915	0.454993	no
CP000627.1	50900	51900	OK	82.4057	92.0594	0.15982	0.46717	0.41615	0.598098	no
CP000627.1	51000	52000	OK	83.8606	84.234	0.00640932	0.0185464	0.97335	0.986419	no
CP000627.1	51100	52100	OK	84.9795	85.9839	0.016953	0.0488822	0.93195	0.96722	no
CP000627.1	51200	52200	OK	87.5562	83.241	-0.0729147	-0.213784	0.7048	0.823329	no
CP000627.1	51300	52300	OK	91.852	84.1923	-0.125623	-0.359186	0.53215	0.694686	no
CP000627.1	51400	52400	OK	94.4004	81.6041	-0.210151	-0.607878	0.2829	0.465797	no
CP000627.1	51500	52500	OK	88.1275	75.9249	-0.215019	-0.652845	0.2477	0.431127	no
CP000627.1	51600	52600	OK	84.3625	80.4041	-0.0693332	-0.209935	0.7125	0.834008	no
CP000627.1	51700	52700	OK	76.6973	77.9977	0.0242557	0.0747611	0.89745	0.94214	no
CP000627.1	51800	52800	OK	71.5668	83.312	0.219235	0.698388	0.22095	0.391434	no
CP000627.1	51900	52900	OK	70.5028	82.259	0.222493	0.70843	0.2123	0.384242	no
CP000627.1	52000	53000	OK	67.8972	82.3578	0.278552	0.893255	0.1211	0.270137	no
CP000627.1	52100	53100	OK	67.576	88.3035	0.38596	1.22314	0.03425	0.115254	no
CP000627.1	52200	53200	OK	71.6054	97.137	0.439953	1.3522	0.0186	0.075219	no
CP000627.1	52300	53300	OK	75.2784	101.061	0.424916	1.29891	0.02395	0.0897419	no
CP000627.1	52400	53400	OK	82.5707	99.5466	0.269742	0.827019	0.15135	0.309593	no
CP000627.1	52500	53500	OK	85.3444	98.8682	0.212211	0.645028	0.2512	0.435385	no
CP000627.1	52600	53600	OK	88.9491	98.2734	0.143822	0.424061	0.44785	0.619247	no
CP000627.1	52700	53700	OK	91.8314	96.3404	0.0691535	0.198755	0.72365	0.8336	no
CP000627.1	52800	53800	OK	87.4789	94.8516	0.116737	0.348304	0.5428	0.693157	no
CP000627.1	52900	53900	OK	81.0504	90.0849	0.152465	0.459094	0.4191	0.600458	no
CP000627.1	53000	54000	OK	78.0295	87.5236	0.165652	0.502841	0.37455	0.569128	no
CP000627.1	53100	54100	OK	72.9338	81.9351	0.167894	0.527851	0.3479	0.541163	no
CP000627.1	53200	54200	OK	68.9102	87.0109	0.336478	1.06652	0.061	0.167963	no
CP000627.1	53300	54300	OK	69.8495	90.4241	0.372459	1.17315	0.04325	0.134907	no
CP000627.1	53400	54400	OK	76.0308	89.7382	0.239139	0.759752	0.17975	0.347231	no
CP000627.1	53500	54500	OK	76.3313	87.7276	0.200756	0.639142	0.2642	0.447944	no
CP000627.1	53600	54600	OK	89.0927	95.4621	0.0996214	0.293068	0.60875	0.756725	no
CP000627.1	53700	54700	OK	95.371	96.329	0.0144192	0.0413623	0.94165	0.968608	no
CP000627.1	53800	54800	OK	98.5495	99.884	0.0194044	0.0534093	0.92435	0.957487	no
CP000627.1	53900	54900	OK	96.8415	93.1649	-0.0558389	-0.154271	0.7816	0.877124	no
CP000627.1	54000	55000	OK	101.391	93.8065	-0.11217	-0.29901	0.5943	0.741798	no
CP000627.1	54100	55100	OK	107.196	96.5079	-0.151528	-0.383825	0.5036	0.681302	no
CP000627.1	54200	55200	OK	110.923	100.688	-0.139664	-0.348935	0.5458	0.711896	no
CP000627.1	54300	55300	OK	109.247	102.116	-0.0973798	-0.245301	0.67195	0.800531	no
CP000627.1	54400	55400	OK	105.826	106.979	0.0156302	0.040465	0.94525	0.971783	no
CP000627.1	54500	55500	OK	100.808	107.734	0.0958623	0.251307	0.6575	0.794848	no
CP000627.1	54600	55600	OK	96.0634	107.256	0.158997	0.427854	0.45225	0.62207	no
CP000627.1	54700	55700	OK	94.1384	103.472	0.136381	0.381818	0.5002	0.664574	no
CP000627.1	54800	55800	OK	88.0286	92.7989	0.0761363	0.22473	0.6914	0.805204	no
CP000627.1	54900	55900	OK	75.9342	82.813	0.125106	0.396823	0.4919	0.663249	no
CP000627.1	55000	56000	OK	68.1988	80.1477	0.232914	0.754988	0.18095	0.353854	no
CP000627.1	55100	56100	OK	64.673	74.0729	0.195782	0.646446	0.25705	0.447887	no
CP000627.1	55200	56200	OK	66.4393	75.8221	0.190581	0.627974	0.2681	0.45402	no
CP000627.1	55300	56300	OK	67.6035	75.3734	0.156958	0.510839	0.3661	0.5525	no
CP000627.1	55400	56400	OK	67.7276	81.599	0.268807	0.865565	0.1284	0.279089	no
CP000627.1	55500	56500	OK	63.4981	82.2647	0.37356	1.18743	0.0369	0.120817	no
CP000627.1	55600	56600	OK	59.1445	84.9432	0.522253	1.62543	0.0044	0.0322927	yes
CP000627.1	55700	56700	OK	58.5357	80.0732	0.452002	1.43573	0.0135	0.062118	no
CP000627.1	55800	56800	OK	56.2451	75.976	0.433817	1.39519	0.01465	0.0651602	no
CP000627.1	55900	56900	OK	57.2896	71.7529	0.324765	1.04647	0.0675	0.177311	no
CP000627.1	56000	57000	OK	56.2242	71.9165	0.355132	1.15724	0.04445	0.136419	no
CP000627.1	56100	57100	OK	52.8285	72.9266	0.465128	1.47358	0.01005	0.0512798	no
CP000627.1	56200	57200	OK	54.9093	70.5388	0.361369	1.14036	0.0493	0.147117	no
CP000627.1	56300	57300	OK	57.2704	73.7292	0.364448	1.16545	0.04165	0.131908	no
CP000627.1	56400	57400	OK	58.8911	80.5822	0.452411	1.44755	0.0115	0.0556417	no
CP000627.1	56500	57500	OK	57.8484	82.8114	0.517552	1.63085	0.0049	0.033029	yes
CP000627.1	56600	57600	OK	56.2392	82.364	0.550439	1.69503	0.00315	0.0261361	yes
CP000627.1	56700	57700	OK	55.8399	87.247	0.643808	1.94978	0.0008	0.00989701	yes
CP000627.1	56800	57800	OK	55.9173	86.6137	0.6313	1.81468	0.00235	0.0203996	yes
CP000627.1	56900	57900	OK	56.4891	84.8673	0.587236	1.72838	0.00275	0.023002	yes
CP000627.1	57000	58000	OK	56.0891	86.0458	0.617383	1.78416	0.00345	0.0253327	yes
CP000627.1	57100	58100	OK	54.7441	83.4568	0.608324	1.76439	0.0026	0.021029	yes
CP000627.1	57200	58200	OK	55.5234	81.4039	0.552001	1.65855	0.0035	0.0246852	yes
CP000627.1	57300	58300	OK	59.6073	89.6467	0.588763	1.72462	0.0029	0.0225295	yes
CP000627.1	57400	58400	OK	62.2715	93.5792	0.587616	1.73481	0.0029	0.022781	yes
CP000627.1	57500	58500	OK	64.4869	93.5729	0.537085	1.65117	0.00385	0.0279091	yes
CP000627.1	57600	58600	OK	66.6415	96.3067	0.531216	1.64239	0.0041	0.0308583	yes
CP000627.1	57700	58700	OK	72.0516	101.214	0.490309	1.48271	0.00885	0.0473681	yes
CP000627.1	57800	58800	OK	73.3686	96.5964	0.396808	1.19637	0.0377	0.121795	no
CP000627.1	57900	58900	OK	71.9041	92.8246	0.368432	1.10379	0.05105	0.148799	no
CP000627.1	58000	59000	OK	72.5773	91.0869	0.327725	0.966479	0.0885	0.215085	no
CP000627.1	58100	59100	OK	72.9461	89.6222	0.297025	0.874623	0.12385	0.276538	no
CP000627.1	58200	59200	OK	78.8283	94.9181	0.26797	0.75403	0.18295	0.353595	no
CP000627.1	58300	59300	OK	87.0178	99.7965	0.197678	0.546078	0.3356	0.520659	no
CP000627.1	58400	59400	OK	91.7483	98.3348	0.100021	0.276847	0.62715	0.773609	no
CP000627.1	58500	59500	OK	93.9271	89.8711	-0.063685	-0.179466	0.7491	0.855523	no
CP000627.1	58600	59600	OK	89.1253	88.9779	-0.00238805	-0.00688996	0.98905	0.993377	no
CP000627.1	58700	59700	OK	88.0975	84.493	-0.0602694	-0.179603	0.7508	0.849249	no
CP000627.1	58800	59800	OK	84.7789	83.8703	-0.0155436	-0.0467368	0.93585	0.964803	no
CP000627.1	58900	59900	OK	81.1433	83.7984	0.0464507	0.140157	0.8083	0.890257	no
CP000627.1	59000	60000	OK	78.1417	82.7322	0.0823563	0.250509	0.65705	0.784421	no
CP000627.1	59100	60100	OK	73.2618	81.9387	0.161485	0.507471	0.37205	0.56408	no
CP000627.1	59200	60200	OK	69.0606	86.5425	0.325547	1.01018	0.078	0.199489	no
CP000627.1	59300	60300	OK	70.4605	88.9878	0.336793	1.05625	0.06365	0.175227	no
CP000627.1	59400	60400	OK	75.889	100.507	0.405332	1.20636	0.032	0.110279	no
CP000627.1	59500	60500	OK	92.6908	102.861	0.150204	0.410368	0.47765	0.650004	no
CP000627.1	59600	60600	OK	107.28	104.816	-0.0335297	-0.0844817	0.8797	0.931076	no
CP000627.1	59700	60700	OK	116.108	102.23	-0.183648	-0.448002	0.42865	0.601975	no
CP000627.1	59800	60800	OK	126.504	108.393	-0.222917	-0.513768	0.36305	0.539418	no
CP000627.1	59900	60900	OK	124.645	107.603	-0.212112	-0.49828	0.37965	0.566102	no
CP000627.1	60000	61000	OK	115.965	109.802	-0.0787845	-0.18529	0.7468	0.845766	no
CP000627.1	60100	61100	OK	114.351	110.424	-0.0504209	-0.117276	0.8343	0.904955	no
CP000627.1	60200	61200	OK	116.763	107.047	-0.125336	-0.297253	0.59345	0.745409	no
CP000627.1	60300	61300	OK	112.214	107.258	-0.0651648	-0.160991	0.779	0.876328	no
CP000627.1	60400	61400	OK	107.945	105.488	-0.0332208	-0.0861112	0.886	0.939911	no
CP000627.1	60500	61500	OK	98.858	98.685	-0.0025276	-0.00696666	0.99025	0.994824	no
CP000627.1	60600	61600	OK	98.4755	94.3238	-0.0621431	-0.177278	0.75355	0.86299	no
CP000627.1	60700	61700	OK	97.7752	94.8751	-0.0434385	-0.123682	0.8255	0.899042	no
CP000627.1	60800	61800	OK	96.2699	93.5494	-0.0413562	-0.114796	0.84125	0.905692	no
CP000627.1	60900	61900	OK	93.3915	90.4102	-0.0468056	-0.130103	0.81625	0.895303	no
CP000627.1	61000	62000	OK	92.8594	89.4805	-0.053475	-0.140669	0.80325	0.884088	no
CP000627.1	61100	62100	OK	92.9621	87.053	-0.0947494	-0.254515	0.6556	0.795269	no
CP000627.1	61200	62200	OK	98.2215	87.8153	-0.161567	-0.413086	0.4681	0.645531	no
CP000627.1	61300	62300	OK	105.697	91.6273	-0.20608	-0.521874	0.3551	0.539371	no
CP000627.1	61400	62400	OK	111.204	95.3916	-0.221269	-0.540548	0.3373	0.521994	no
CP000627.1	61500	62500	OK	112.09	92.9031	-0.270854	-0.674332	0.2304	0.410704	no
CP000627.1	61600	62600	OK	115.153	93.8678	-0.294854	-0.723071	0.1976	0.365317	no
CP000627.1	61700	62700	OK	117.096	88.255	-0.407941	-1.02708	0.07065	0.18314	no
CP000627.1	61800	62800	OK	118.353	83.8541	-0.497145	-1.22875	0.03525	0.116243	no
CP000627.1	61900	62900	OK	117.93	80.0297	-0.55933	-1.38404	0.01945	0.0789464	no
CP000627.1	62000	63000	OK	126.026	79.8355	-0.658621	-1.58896	0.01015	0.0520597	no
CP000627.1	62100	63100	OK	127.116	75.8679	-0.744583	-1.76795	0.0056	0.0351211	yes
CP000627.1	62200	63200	OK	139.621	77.5019	-0.849212	-1.90907	0.003	0.0223004	yes
CP000627.1	62300	63300	OK	154.449	82.4821	-0.904976	-1.97469	0.003	0.0228764	yes
CP000627.1	62400	63400	OK	167.679	88.8724	-0.915895	-1.91792	0.00235	0.019898	yes
CP000627.1	62500	63500	OK	169.516	94.6708	-0.840427	-1.74105	0.0076	0.0443548	yes
CP000627.1	62600	63600	OK	167.813	94.2287	-0.832612	-1.71884	0.0055	0.0368929	yes
CP000627.1	62700	63700	OK	162.107	91.3276	-0.827827	-1.72728	0.0064	0.0386055	yes
CP000627.1	62800	63800	OK	152.377	86.6181	-0.814908	-1.73404	0.00715	0.0404156	yes
CP000627.1	62900	63900	OK	142.779	86.97	-0.715196	-1.5468	0.01285	0.060474	no
CP000627.1	63000	64000	OK	127.723	79.2927	-0.687759	-1.56694	0.0096	0.0504274	no
CP000627.1	63100	64100	OK	108.081	81.2973	-0.410833	-0.991958	0.08205	0.208556	no
CP000627.1	63200	64200	OK	98.2412	85.2812	-0.2041	-0.544723	0.33085	0.52552	no
CP000627.1	63300	64300	OK	99.2793	85.1252	-0.221906	-0.595565	0.28305	0.468688	no
CP000627.1	63400	64400	OK	103.353	89.1885	-0.212646	-0.560733	0.3087	0.495166	no
CP000627.1	63500	64500	OK	105.339	87.9676	-0.259999	-0.677503	0.22705	0.40631	no
CP000627.1	63600	64600	OK	98.9764	83.6415	-0.242865	-0.650634	0.2477	0.427877	no
CP000627.1	63700	64700	OK	87.7419	90.0552	0.0375439	0.106934	0.855	0.915961	no
CP000627.1	63800	64800	OK	83.0935	87.1951	0.0695114	0.207679	0.7155	0.820324	no
CP000627.1	63900	64900	OK	80.1786	80.0274	-0.00272274	-0.00832501	0.98675	0.991509	no
CP000627.1	64000	65000	OK	82.5115	72.8071	-0.180516	-0.546159	0.3362	0.529861	no
CP000627.1	64100	65100	OK	81.4787	73.4053	-0.150539	-0.466998	0.40835	0.597208	no
CP000627.1	64200	65200	OK	77.0678	70.2193	-0.134262	-0.427929	0.4532	0.632438	no
CP000627.1	64300	65300	OK	75.4352	70.6393	-0.0947659	-0.305375	0.5955	0.746786	no
CP000627.1	64400	65400	OK	78.4806	77.3978	-0.0200437	-0.0643651	0.90725	0.951703	no
CP000627.1	64500	65500	OK	84.4113	76.8426	-0.13553	-0.428707	0.4497	0.625433	no
CP000627.1	64600	65600	OK	88.0064	83.5969	-0.0741589	-0.228483	0.68715	0.815423	no
CP000627.1	64700	65700	OK	88.3438	87.7944	-0.00899963	-0.0270917	0.96145	0.980292	no
CP000627.1	64800	65800	OK	84.8925	86.32	0.0240582	0.0729228	0.8953	0.938691	no
CP000627.1	64900	65900	OK	79.3924	82.9928	0.0639858	0.189259	0.73485	0.846265	no
CP000627.1	65000	66000	OK	79.7266	87.844	0.139883	0.404568	0.4763	0.651916	no
CP000627.1	65100	66100	OK	83.2306	89.9309	0.111703	0.309917	0.5839	0.740718	no
CP000627.1	65200	66200	OK	83.5327	85.3069	0.0303208	0.0873722	0.87885	0.935727	no
CP000627.1	65300	66300	OK	83.8823	91.5116	0.125589	0.351863	0.53445	0.695995	no
CP000627.1	65400	66400	OK	82.0028	90.6998	0.145426	0.417347	0.4596	0.638481	no
CP000627.1	65500	66500	OK	84.1146	85.8542	0.0295317	0.089643	0.874	0.935317	no
CP000627.1	65600	66600	OK	89.4789	88.4089	-0.0173555	-0.0514112	0.92675	0.956615	no
CP000627.1	65700	66700	OK	87.4937	87.4689	-0.000409205	-0.00122078	0.9956	0.997174	no
CP000627.1	65800	66800	OK	82.129	82.5226	0.00689884	0.0201327	0.97135	0.982766	no
CP000627.1	65900	66900	OK	80.2917	75.851	-0.0820832	-0.238777	0.67065	0.803644	no
CP000627.1	66000	67000	OK	83.941	77.8069	-0.109477	-0.308425	0.5802	0.731134	no
CP000627.1	66100	67100	OK	86.9871	77.8799	-0.159551	-0.440881	0.43865	0.627604	no
CP000627.1	66200	67200	OK	94.3042	80.2871	-0.232154	-0.620424	0.27965	0.468692	no
CP000627.1	66300	67300	OK	98.0821	81.9801	-0.258717	-0.682754	0.22875	0.408658	no
CP000627.1	66400	67400	OK	98.7467	82.0123	-0.267891	-0.710706	0.21565	0.390134	no
CP000627.1	66500	67500	OK	94.9005	78.9311	-0.265821	-0.764317	0.17585	0.34404	no
CP000627.1	66600	67600	OK	93.5399	78.8126	-0.247155	-0.706489	0.2185	0.39254	no
CP000627.1	66700	67700	OK	88.3068	80.4259	-0.134864	-0.409619	0.46995	0.637084	no
CP000627.1	66800	67800	OK	80.3033	76.8349	-0.0636976	-0.201133	0.7204	0.822973	no
CP000627.1	66900	67900	OK	74.7123	73.5386	-0.0228455	-0.0740926	0.8975	0.946521	no
CP000627.1	67000	68000	OK	64.9567	71.0212	0.128773	0.422961	0.46085	0.639743	no
CP000627.1	67100	68100	OK	56.8039	72.0522	0.343053	1.09068	0.0569	0.162633	no
CP000627.1	67200	68200	OK	55.2644	73.1947	0.405387	1.2914	0.0226	0.0861677	no
CP000627.1	67300	68300	OK	58.5972	83.0995	0.504009	1.59427	0.0053	0.0323558	yes
CP000627.1	67400	68400	OK	65.5468	75.0745	0.1958	0.63248	0.2649	0.445852	no
CP000627.1	67500	68500	OK	72.2545	74.6375	0.0468136	0.154813	0.78585	0.879982	no
CP000627.1	67600	68600	OK	76.5467	77.8382	0.0241379	0.0789927	0.88685	0.934308	no
CP000627.1	67700	68700	OK	77.1347	75.8544	-0.0241473	-0.0769445	0.89235	0.938637	no
CP000627.1	67800	68800	OK	76.6878	74.6587	-0.0386866	-0.119867	0.834	0.901409	no
CP000627.1	67900	68900	OK	77.069	78.8016	0.032074	0.0954596	0.8622	0.924393	no
CP000627.1	68000	69000	OK	75.6364	75.3953	-0.00460605	-0.0134813	0.9797	0.989514	no
CP000627.1	68100	69100	OK	70.367	71.1528	0.016022	0.048511	0.93105	0.96691	no
CP000627.1	68200	69200	OK	68.8589	79.0438	0.199008	0.60966	0.28115	0.470633	no
CP000627.1	68300	69300	OK	69.422	79.5678	0.196791	0.603724	0.2858	0.470602	no
CP000627.1	68400	69400	OK	71.8438	77.2859	0.105342	0.321357	0.5772	0.731817	no
CP000627.1	68500	69500	OK	77.2739	78.75	0.0272995	0.0837662	0.88025	0.939115	no
CP000627.1	68600	69600	OK	82.8696	81.1266	-0.0306664	-0.0929713	0.86855	0.927062	no
CP000627.1	68700	69700	OK	90.6409	80.6139	-0.169134	-0.497579	0.36415	0.541322	no
CP000627.1	68800	69800	OK	91.203	80.0293	-0.188552	-0.546214	0.3324	0.509828	no
CP000627.1	68900	69900	OK	91.7686	73.1151	-0.327831	-0.935197	0.09605	0.223342	no
CP000627.1	69000	70000	OK	92.4908	71.0282	-0.380919	-1.08403	0.0592	0.164582	no
CP000627.1	69100	70100	OK	90.7787	75.2725	-0.27023	-0.762072	0.1752	0.346725	no
CP000627.1	69200	70200	OK	86.7435	76.0566	-0.189684	-0.550956	0.322	0.516425	no
CP000627.1	69300	70300	OK	80.6811	76.1824	-0.0827725	-0.254802	0.6522	0.788934	no
CP000627.1	69400	70400	OK	74.26	70.2508	-0.08007	-0.25659	0.656	0.793617	no
CP000627.1	69500	70500	OK	63.2895	68.7213	0.118792	0.383945	0.5092	0.677318	no
CP000627.1	69600	70600	OK	59.2481	68.8559	0.216812	0.693914	0.2261	0.401397	no
CP000627.1	69700	70700	OK	55.5813	70.7081	0.347276	1.10553	0.05305	0.152436	no
CP000627.1	69800	70800	OK	53.9952	70.4286	0.383331	1.21781	0.03455	0.114852	no
CP000627.1	69900	70900	OK	54.0475	71.5878	0.405485	1.28761	0.0261	0.0963764	no
CP000627.1	70000	71000	OK	51.7363	72.8863	0.494472	1.55108	0.00685	0.0398844	yes
CP000627.1	70100	71100	OK	49.3047	70.2615	0.511009	1.58718	0.0067	0.0395023	yes
CP000627.1	70200	71200	OK	50.3757	75.4322	0.582453	1.80506	0.00165	0.0155695	yes
CP000627.1	70300	71300	OK	56.2685	83.8453	0.575402	1.79945	0.0016	0.0150977	yes
CP000627.1	70400	71400	OK	64.5382	85.6483	0.408269	1.291	0.02475	0.0931393	no
CP000627.1	70500	71500	OK	73.005	90.9738	0.317455	0.947478	0.08955	0.222235	no
CP000627.1	70600	71600	OK	78.1122	87.1247	0.157533	0.466669	0.40415	0.584511	no
CP000627.1	70700	71700	OK	80.1431	86.384	0.108185	0.319337	0.5734	0.723447	no
CP000627.1	70800	71800	OK	85.5422	100.83	0.237219	0.659279	0.24695	0.420263	no
CP000627.1	70900	71900	OK	82.6549	101.104	0.290665	0.809625	0.1625	0.318676	no
CP000627.1	71000	72000	OK	78.8841	100.497	0.349351	0.989832	0.08655	0.21184	no
CP000627.1	71100	72100	OK	70.9981	95.7691	0.431781	1.29226	0.02535	0.0938813	no
CP000627.1	71200	72200	OK	67.7631	94.3012	0.476777	1.45261	0.0116	0.0548545	no
CP000627.1	71300	72300	OK	62.1072	101.104	0.703012	2.08617	0.00035	0.00529872	yes
CP000627.1	71400	72400	OK	57.7272	97.5712	0.757206	2.29422	5e-05	0.00114144	yes
CP000627.1	71500	72500	OK	59.327	96.6877	0.704644	2.08838	0.0003	0.00514357	yes
CP000627.1	71600	72600	OK	56.4543	86.5633	0.616673	1.81226	0.0018	0.0180087	yes
CP000627.1	71700	72700	OK	56.3468	83.2463	0.563051	1.64611	0.00405	0.0292052	yes
CP000627.1	71800	72800	OK	58.01	77.2075	0.412438	1.18737	0.0402	0.126317	no
CP000627.1	71900	72900	OK	59.7996	76.0017	0.345896	1.02338	0.0702	0.181065	no
CP000627.1	72000	73000	OK	64.9045	70.6863	0.123112	0.364163	0.50455	0.675724	no
CP000627.1	72100	73100	OK	66.8354	67.1058	0.00582524	0.017101	0.97615	0.990044	no
CP000627.1	72200	73200	OK	66.927	75.2103	0.168342	0.511458	0.3606	0.551985	no
CP000627.1	72300	73300	OK	73.1693	76.6088	0.0662723	0.199524	0.72675	0.841183	no
CP000627.1	72400	73400	OK	78.1837	80.9683	0.0504892	0.155037	0.78825	0.879096	no
CP000627.1	72500	73500	OK	84.288	84.493	0.00350545	0.0108604	0.98615	0.99312	no
CP000627.1	72600	73600	OK	89.4542	95.8052	0.0989549	0.292541	0.605	0.754333	no
CP000627.1	72700	73700	OK	87.7781	96.691	0.139521	0.416438	0.46465	0.632806	no
CP000627.1	72800	73800	OK	85.112	93.7501	0.139458	0.417263	0.46485	0.629551	no
CP000627.1	72900	73900	OK	84.8947	94.6275	0.156585	0.461387	0.41505	0.597212	no
CP000627.1	73000	74000	OK	86.9986	92.1492	0.0829803	0.238845	0.67455	0.797423	no
CP000627.1	73100	74100	OK	83.6228	90.1736	0.108809	0.314367	0.58415	0.740808	no
CP000627.1	73200	74200	OK	81.8904	91.2314	0.155837	0.455582	0.42945	0.612537	no
CP000627.1	73300	74300	OK	76.0959	91.1239	0.26001	0.79506	0.16405	0.326599	no
CP000627.1	73400	74400	OK	76.5228	96.9888	0.341928	1.02601	0.07145	0.190482	no
CP000627.1	73500	74500	OK	81.3457	90.2305	0.149548	0.462352	0.4131	0.595443	no
CP000627.1	73600	74600	OK	78.3469	90.6382	0.210244	0.646773	0.25425	0.436098	no
CP000627.1	73700	74700	OK	74.164	86.8434	0.227696	0.724791	0.20275	0.372339	no
CP000627.1	73800	74800	OK	66.1377	78.3163	0.243839	0.79427	0.16255	0.316819	no
CP000627.1	73900	74900	OK	61.2666	79.8226	0.381696	1.2255	0.03275	0.112301	no
CP000627.1	74000	75000	OK	62.9526	75.9828	0.271408	0.866068	0.134	0.289423	no
CP000627.1	74100	75100	OK	65.5838	78.6162	0.261487	0.822538	0.1502	0.313841	no
CP000627.1	74200	75200	OK	72.4858	76.492	0.0776101	0.239685	0.6796	0.807943	no
CP000627.1	74300	75300	OK	74.7042	77.2203	0.0477923	0.14515	0.7968	0.884311	no
CP000627.1	74400	75400	OK	82.5518	78.9749	-0.063905	-0.189231	0.7397	0.848304	no
CP000627.1	74500	75500	OK	95.4074	83.7488	-0.188033	-0.526413	0.34475	0.532526	no
CP000627.1	74600	75600	OK	104.058	81.2354	-0.357202	-0.965757	0.09235	0.222492	no
CP000627.1	74700	75700	OK	107.725	80.3154	-0.423599	-1.12378	0.05285	0.152179	no
CP000627.1	74800	75800	OK	104.982	79.3388	-0.404046	-1.06987	0.0659	0.175623	no
CP000627.1	74900	75900	OK	98.5568	85.9258	-0.197864	-0.520081	0.35	0.537175	no
CP000627.1	75000	76000	OK	94.4411	86.3976	-0.128424	-0.334627	0.5574	0.716509	no
CP000627.1	75100	76100	OK	88.4414	89.9928	0.0250885	0.0651291	0.91005	0.954386	no
CP000627.1	75200	76200	OK	87.7379	90.3823	0.0428406	0.113242	0.8403	0.911777	no
CP000627.1	75300	76300	OK	91.4987	96.6812	0.0794844	0.209528	0.70405	0.824083	no
CP000627.1	75400	76400	OK	96.8145	101.264	0.0648294	0.164877	0.7696	0.8679	no
CP000627.1	75500	76500	OK	104.44	100.647	-0.0533765	-0.132421	0.80845	0.893738	no
CP000627.1	75600	76600	OK	112.604	95.7539	-0.233857	-0.575539	0.2995	0.483979	no
CP000627.1	75700	76700	OK	117.515	99.3206	-0.242676	-0.595245	0.2918	0.468968	no
CP000627.1	75800	76800	OK	120.87	91.3933	-0.403298	-0.979469	0.08315	0.202819	no
CP000627.1	75900	76900	OK	125.103	88.1387	-0.505267	-1.20103	0.04025	0.127151	no
CP000627.1	76000	77000	OK	123.653	90.7311	-0.446627	-1.04887	0.06865	0.181341	no
CP000627.1	76100	77100	OK	118.748	92.2748	-0.363892	-0.866708	0.12925	0.28497	no
CP000627.1	76200	77200	OK	122.114	91.8339	-0.411132	-0.975942	0.0874	0.215528	no
CP000627.1	76300	77300	OK	122.606	87.8728	-0.480537	-1.16806	0.04595	0.140363	no
CP000627.1	76400	77400	OK	112.071	94.1378	-0.251563	-0.635271	0.25775	0.438186	no
CP000627.1	76500	77500	OK	112.913	96.9843	-0.219393	-0.550136	0.32375	0.511446	no
CP000627.1	76600	77600	OK	114.812	98.2649	-0.22453	-0.549998	0.32325	0.508052	no
CP000627.1	76700	77700	OK	111.581	100.871	-0.14558	-0.363202	0.5165	0.67881	no
CP000627.1	76800	77800	OK	106.893	104.38	-0.0343221	-0.0861693	0.87775	0.927402	no
CP000627.1	76900	77900	OK	114.46	111.986	-0.0315268	-0.0728749	0.89385	0.944118	no
CP000627.1	77000	78000	OK	127.561	112.764	-0.177884	-0.395547	0.48045	0.655289	no
CP000627.1	77100	78100	OK	131.719	110.454	-0.254013	-0.553967	0.32775	0.522806	no
CP000627.1	77200	78200	OK	132.189	113.121	-0.224739	-0.492166	0.37885	0.56752	no
CP000627.1	77300	78300	OK	135.041	113.178	-0.254807	-0.561969	0.31445	0.499662	no
CP000627.1	77400	78400	OK	131.562	112.748	-0.222636	-0.497611	0.3774	0.561589	no
CP000627.1	77500	78500	OK	129.761	105.06	-0.30464	-0.712851	0.2001	0.375653	no
CP000627.1	77600	78600	OK	134.907	104.66	-0.366249	-0.857084	0.12375	0.268136	no
CP000627.1	77700	78700	OK	135.103	93.6768	-0.528292	-1.28764	0.0338	0.114477	no
CP000627.1	77800	78800	OK	122.554	89.9546	-0.446152	-1.14287	0.04795	0.141521	no
CP000627.1	77900	78900	OK	103.474	84.3378	-0.295012	-0.82977	0.14615	0.296854	no
CP000627.1	78000	79000	OK	99.889	80.38	-0.31349	-0.895191	0.11645	0.26335	no
CP000627.1	78100	79100	OK	98.8467	79.5798	-0.31279	-0.877361	0.12245	0.274377	no
CP000627.1	78200	79200	OK	96.9873	77.1679	-0.329796	-0.939431	0.0918	0.223313	no
CP000627.1	78300	79300	OK	92.7412	79.5021	-0.222218	-0.635696	0.25705	0.441008	no
CP000627.1	78400	79400	OK	85.3708	80.7463	-0.0803475	-0.240147	0.67115	0.802562	no
CP000627.1	78500	79500	OK	73.8824	82.7129	0.162881	0.495327	0.379	0.564612	no
CP000627.1	78600	79600	OK	60.4355	87.1364	0.527879	1.60748	0.006	0.0391659	yes
CP000627.1	78700	79700	OK	54.7827	79.9677	0.545698	1.648	0.0047	0.0324756	yes
CP000627.1	78800	79800	OK	53.4645	79.5998	0.574182	1.72239	0.0026	0.0215295	yes
CP000627.1	78900	79900	OK	53.4424	80.3056	0.587517	1.79776	0.0017	0.0164892	yes
CP000627.1	79000	80000	OK	53.6782	84.9506	0.662288	2.03151	0.0003	0.00514606	yes
CP000627.1	79100	80100	OK	54.222	80.3959	0.568243	1.76255	0.0015	0.0152322	yes
CP000627.1	79200	80200	OK	57.2518	77.8728	0.443797	1.40662	0.0154	0.0653472	no
CP000627.1	79300	80300	OK	64.6567	82.1555	0.345558	1.10142	0.0535	0.155606	no
CP000627.1	79400	80400	OK	70.2232	83.9773	0.258051	0.840961	0.14015	0.295308	no
CP000627.1	79500	80500	OK	70.9829	82.1524	0.21083	0.692778	0.22365	0.403019	no
CP000627.1	79600	80600	OK	70.2458	79.8481	0.184845	0.607932	0.2849	0.470474	no
CP000627.1	79700	80700	OK	70.972	76.7253	0.112452	0.370362	0.5206	0.681597	no
CP000627.1	79800	80800	OK	73.2274	74.3446	0.021845	0.0718219	0.89915	0.941533	no
CP000627.1	79900	80900	OK	74.4134	76.8911	0.0472542	0.151384	0.7944	0.8822	no
CP000627.1	80000	81000	OK	74.0225	74.2601	0.00462197	0.0145818	0.97805	0.988572	no
CP000627.1	80100	81100	OK	72.4634	71.2045	-0.0252838	-0.08171	0.88735	0.940846	no
CP000627.1	80200	81200	OK	70.9543	80.5035	0.182163	0.581594	0.3006	0.493204	no
CP000627.1	80300	81300	OK	74.5859	88.1718	0.241414	0.719849	0.2019	0.374866	no
CP000627.1	80400	81400	OK	78.8722	82.6798	0.0680175	0.211924	0.70725	0.826926	no
CP000627.1	80500	81500	OK	82.4707	89.8394	0.123467	0.365236	0.5123	0.679757	no
CP000627.1	80600	81600	OK	83.6664	85.9801	0.0393546	0.12093	0.8278	0.907101	no
CP000627.1	80700	81700	OK	82.421	89.1418	0.113089	0.346304	0.5445	0.700895	no
CP000627.1	80800	81800	OK	81.0779	86.0823	0.0864078	0.267518	0.6324	0.763388	no
CP000627.1	80900	81900	OK	79.9735	79.8513	-0.00220655	-0.0067383	0.98895	0.992553	no
CP000627.1	81000	82000	OK	82.3019	79.8775	-0.0431368	-0.127152	0.81905	0.894571	no
CP000627.1	81100	82100	OK	88.3593	75.1309	-0.233976	-0.676512	0.2378	0.425098	no
CP000627.1	81200	82200	OK	97.8979	73.1717	-0.419992	-1.18196	0.04	0.127365	no
CP000627.1	81300	82300	OK	105.395	80.24	-0.393407	-1.01282	0.07675	0.197391	no
CP000627.1	81400	82400	OK	108.57	89.2519	-0.282674	-0.699607	0.21765	0.392549	no
CP000627.1	81500	82500	OK	107.962	88.7322	-0.282996	-0.691329	0.22395	0.403208	no
CP000627.1	81600	82600	OK	110.542	87.6802	-0.334268	-0.819445	0.14295	0.296372	no
CP000627.1	81700	82700	OK	105.386	89.1649	-0.24113	-0.614122	0.27765	0.453279	no
CP000627.1	81800	82800	OK	101.59	83.939	-0.27534	-0.705759	0.22035	0.391023	no
CP000627.1	81900	82900	OK	94.9658	77.5844	-0.291641	-0.753722	0.1887	0.353062	no
CP000627.1	82000	83000	OK	86.6942	80.3207	-0.110165	-0.279653	0.6149	0.756731	no
CP000627.1	82100	83100	OK	77.5988	71.4025	-0.120059	-0.335056	0.54745	0.713983	no
CP000627.1	82200	83200	OK	72.6106	79.0426	0.122452	0.335843	0.5379	0.706273	no
CP000627.1	82300	83300	OK	74.0701	85.1291	0.200761	0.59252	0.2979	0.481887	no
CP000627.1	82400	83400	OK	73.8414	92.6998	0.328136	0.946588	0.08935	0.221729	no
CP000627.1	82500	83500	OK	73.1678	94.509	0.369242	1.01941	0.07405	0.196138	no
CP000627.1	82600	83600	OK	80.3428	101.628	0.339052	0.947716	0.09515	0.226867	no
CP000627.1	82700	83700	OK	83.6459	102.982	0.300018	0.864754	0.1278	0.272763	no
CP000627.1	82800	83800	OK	83.8011	102.003	0.283576	0.803178	0.15545	0.308363	no
CP000627.1	82900	83900	OK	79.7722	97.1823	0.284807	0.801689	0.1564	0.310396	no
CP000627.1	83000	84000	OK	77.1834	94.4044	0.290563	0.825758	0.1486	0.311517	no
CP000627.1	83100	84100	OK	76.1862	92.5168	0.280186	0.770078	0.1637	0.33066	no
CP000627.1	83200	84200	OK	76.0641	93.2083	0.293243	0.837042	0.13865	0.296451	no
CP000627.1	83300	84300	OK	76.103	92.2066	0.276916	0.77275	0.16175	0.323578	no
CP000627.1	83400	84400	OK	76.1368	91.59	0.266595	0.785656	0.16965	0.333489	no
CP000627.1	83500	84500	OK	84.5368	95.4225	0.174749	0.500098	0.37765	0.564433	no
CP000627.1	83600	84600	OK	85.2902	98.86	0.213008	0.580767	0.29425	0.480437	no
CP000627.1	83700	84700	OK	88.7526	104.537	0.236158	0.637522	0.25205	0.425259	no
CP000627.1	83800	84800	OK	90.0188	101.493	0.17308	0.464042	0.41115	0.582005	no
CP000627.1	83900	84900	OK	93.1433	97.4502	0.0652129	0.171858	0.76305	0.865996	no
CP000627.1	84000	85000	OK	93.7725	94.9347	0.0177705	0.0482912	0.93535	0.96741	no
CP000627.1	84100	85100	OK	96.2406	92.5244	-0.0568121	-0.152894	0.78665	0.874926	no
CP000627.1	84200	85200	OK	95.3203	90.5764	-0.0736487	-0.200237	0.72545	0.838735	no
CP000627.1	84300	85300	OK	94.8043	98.0303	0.0482752	0.130958	0.8172	0.898617	no
CP000627.1	84400	85400	OK	99.2604	91.4721	-0.117887	-0.334026	0.54855	0.709424	no
CP000627.1	84500	85500	OK	99.9685	88.8846	-0.16954	-0.475442	0.39625	0.581223	no
CP000627.1	84600	85600	OK	96.0062	83.7637	-0.196802	-0.580887	0.30825	0.492994	no
CP000627.1	84700	85700	OK	92.8555	81.9954	-0.179444	-0.544914	0.3324	0.50866	no
CP000627.1	84800	85800	OK	87.7325	77.4266	-0.180281	-0.556304	0.3307	0.508353	no
CP000627.1	84900	85900	OK	78.3901	75.5572	-0.0531029	-0.168759	0.769	0.869359	no
CP000627.1	85000	86000	OK	72.0214	75.0095	0.0586489	0.190208	0.73655	0.8409	no
CP000627.1	85100	86100	OK	65.7723	72.5982	0.142453	0.472032	0.41025	0.599	no
CP000627.1	85200	86200	OK	64.6035	77.3214	0.259256	0.852313	0.13165	0.286524	no
CP000627.1	85300	86300	OK	63.4918	77.3201	0.284275	0.923647	0.1084	0.24522	no
CP000627.1	85400	86400	OK	65.1559	88.2041	0.43695	1.37764	0.01555	0.0682087	no
CP000627.1	85500	86500	OK	67.001	91.8201	0.454627	1.41788	0.01285	0.0615965	no
CP000627.1	85600	86600	OK	73.6865	100.304	0.444902	1.30059	0.02245	0.0883461	no
CP000627.1	85700	86700	OK	77.9226	99.7497	0.356271	1.03276	0.07095	0.183573	no
CP000627.1	85800	86800	OK	86.2325	105.116	0.285674	0.771335	0.1688	0.325056	no
CP000627.1	85900	86900	OK	92.4346	100.001	0.113514	0.295406	0.59835	0.746267	no
CP000627.1	86000	87000	OK	93.4332	95.7559	0.0354261	0.0922782	0.8657	0.923562	no
CP000627.1	86100	87100	OK	97.1955	97.4768	0.00416881	0.0107276	0.9857	0.992423	no
CP000627.1	86200	87200	OK	100.033	108.212	0.113382	0.284031	0.6159	0.759175	no
CP000627.1	86300	87300	OK	100.499	106.411	0.0824675	0.213228	0.70395	0.824083	no
CP000627.1	86400	87400	OK	95.2639	103.917	0.125423	0.342391	0.53615	0.699297	no
CP000627.1	86500	87500	OK	96.6287	106.557	0.141103	0.385868	0.5001	0.670043	no
CP000627.1	86600	87600	OK	92.9866	107.447	0.208531	0.574974	0.31675	0.502196	no
CP000627.1	86700	87700	OK	88.1688	107.938	0.291866	0.817846	0.1526	0.307533	no
CP000627.1	86800	87800	OK	78.1448	95.9921	0.296765	0.890691	0.1216	0.259531	no
CP000627.1	86900	87900	OK	72.7102	89.4593	0.299073	0.920539	0.10995	0.24624	no
CP000627.1	87000	88000	OK	68.123	82.6205	0.278357	0.878839	0.1232	0.273234	no
CP000627.1	87100	88100	OK	66.3618	81.7729	0.301271	0.940101	0.0976	0.234524	no
CP000627.1	87200	88200	OK	66.5245	81.2548	0.288567	0.898416	0.11445	0.258341	no
CP000627.1	87300	88300	OK	61.755	88.5142	0.519354	1.63476	0.0045	0.0293815	yes
CP000627.1	87400	88400	OK	56.2487	87.0746	0.630432	1.96544	0.0006	0.00804935	yes
CP000627.1	87500	88500	OK	54.6489	84.9356	0.636176	1.91792	0.00115	0.0128775	yes
CP000627.1	87600	88600	OK	53.7186	85.959	0.678228	2.04978	0.0005	0.00807031	yes
CP000627.1	87700	88700	OK	52.4276	85.4738	0.705154	2.14784	0.0006	0.008264	yes
CP000627.1	87800	88800	OK	53.6036	80.0056	0.577772	1.80685	0.00155	0.015621	yes
CP000627.1	87900	88900	OK	54.6067	77.8562	0.511734	1.63324	0.0041	0.0299844	yes
CP000627.1	88000	89000	OK	54.857	77.8035	0.504158	1.61018	0.00425	0.0290886	yes
CP000627.1	88100	89100	OK	56.5007	75.2953	0.41429	1.34203	0.0203	0.0809845	no
CP000627.1	88200	89200	OK	55.9931	72.045	0.363649	1.17335	0.0433	0.135063	no
CP000627.1	88300	89300	OK	54.7623	75.4942	0.463183	1.449	0.01035	0.0497402	yes
CP000627.1	88400	89400	OK	57.1084	75.4597	0.402003	1.24859	0.02875	0.10339	no
CP000627.1	88500	89500	OK	59.1493	72.0553	0.284744	0.893232	0.1145	0.260096	no
CP000627.1	88600	89600	OK	58.5592	70.1663	0.260882	0.777709	0.1755	0.338581	no
CP000627.1	88700	89700	OK	55.4874	68.9066	0.312481	0.936938	0.1027	0.236147	no
CP000627.1	88800	89800	OK	55.4165	68.2677	0.300886	0.932095	0.10445	0.237002	no
CP000627.1	88900	89900	OK	56.6076	69.8523	0.303313	0.940427	0.09765	0.225781	no
CP000627.1	89000	90000	OK	61.5353	71.1492	0.209435	0.645681	0.25295	0.440444	no
CP000627.1	89100	90100	OK	65.4227	74.7012	0.191339	0.586071	0.3027	0.498827	no
CP000627.1	89200	90200	OK	70.6608	79.6282	0.17237	0.54446	0.33935	0.533892	no
CP000627.1	89300	90300	OK	74.6569	84.0952	0.171746	0.524413	0.3547	0.539358	no
CP000627.1	89400	90400	OK	79.7747	76.1409	-0.0672588	-0.211366	0.7123	0.829133	no
CP000627.1	89500	90500	OK	81.4866	75.9485	-0.101542	-0.314257	0.5786	0.73585	no
CP000627.1	89600	90600	OK	82.326	80.7101	-0.0285989	-0.0888997	0.87755	0.93023	no
CP000627.1	89700	90700	OK	81.0987	82.1142	0.0179532	0.0564394	0.91925	0.955318	no
CP000627.1	89800	90800	OK	78.0988	86.7823	0.152101	0.467862	0.40615	0.578494	no
CP000627.1	89900	90900	OK	79.7782	86.7739	0.121266	0.358018	0.52885	0.691215	no
CP000627.1	90000	91000	OK	80.0673	87.8451	0.133749	0.388628	0.4914	0.665176	no
CP000627.1	90100	91100	OK	82.8688	88.801	0.0997473	0.290331	0.6075	0.759195	no
CP000627.1	90200	91200	OK	83.7158	93.6453	0.161706	0.457748	0.42425	0.608828	no
CP000627.1	90300	91300	OK	86.1228	90.7438	0.0754035	0.218058	0.7007	0.821558	no
CP000627.1	90400	91400	OK	87.5499	92.538	0.0799412	0.229976	0.6821	0.810595	no
CP000627.1	90500	91500	OK	89.5335	89.3123	-0.00356854	-0.0102863	0.98615	0.99312	no
CP000627.1	90600	91600	OK	88.7349	86.8482	-0.0310067	-0.090893	0.8681	0.927062	no
CP000627.1	90700	91700	OK	84.7009	83.6564	-0.0179009	-0.0556821	0.9196	0.955318	no
CP000627.1	90800	91800	OK	79.0504	79.8492	0.0145049	0.0463961	0.93155	0.962876	no
CP000627.1	90900	91900	OK	75.5442	74.9981	-0.0104671	-0.0341676	0.95245	0.976533	no
CP000627.1	91000	92000	OK	73.2268	71.1205	-0.0421072	-0.134582	0.81105	0.889358	no
CP000627.1	91100	92100	OK	79.1099	82.2506	0.0561684	0.163305	0.7721	0.865967	no
CP000627.1	91200	92200	OK	89.7263	93.7052	0.0625979	0.168466	0.76595	0.866177	no
CP000627.1	91300	92300	OK	105.305	104.469	-0.0114998	-0.0288394	0.96245	0.982762	no
CP000627.1	91400	92400	OK	111.749	118.102	0.0797688	0.186049	0.73885	0.847622	no
CP000627.1	91500	92500	OK	121.041	115.982	-0.0616023	-0.138327	0.80725	0.893293	no
CP000627.1	91600	92600	OK	122.675	121.071	-0.0189829	-0.0426349	0.94125	0.966512	no
CP000627.1	91700	92700	OK	119.553	122.594	0.0362359	0.082361	0.8871	0.935314	no
CP000627.1	91800	92800	OK	111.255	112.069	0.0105183	0.0245925	0.96385	0.979838	no
CP000627.1	91900	92900	OK	102.416	105.202	0.0387186	0.093059	0.8697	0.928819	no
CP000627.1	92000	93000	OK	93.3271	102.261	0.131889	0.324997	0.57015	0.724785	no
CP000627.1	92100	93100	OK	82.8539	99.2403	0.260358	0.662783	0.2322	0.418342	no
CP000627.1	92200	93200	OK	84.1102	97.6273	0.215004	0.548819	0.3239	0.518466	no
CP000627.1	92300	93300	OK	79.6033	104.025	0.386036	1.0267	0.0736	0.192281	no
CP000627.1	92400	93400	OK	78.5154	108.75	0.469962	1.29204	0.02505	0.0936711	no
CP000627.1	92500	93500	OK	81.1777	116.824	0.52518	1.39491	0.0169	0.0722886	no
CP000627.1	92600	93600	OK	90.2673	118.016	0.386709	1.00307	0.08155	0.204097	no
CP000627.1	92700	93700	OK	91.5042	108.528	0.246161	0.647653	0.25335	0.426412	no
CP000627.1	92800	93800	OK	86.2843	114.83	0.412334	1.07787	0.06045	0.164762	no
CP000627.1	92900	93900	OK	86.4732	119.661	0.468622	1.20075	0.0379	0.122826	no
CP000627.1	93000	94000	OK	85.2716	120.036	0.493333	1.27686	0.027	0.0981689	no
CP000627.1	93100	94100	OK	81.2667	114.655	0.496566	1.31588	0.02365	0.0895105	no
CP000627.1	93200	94200	OK	75.281	107.958	0.520108	1.47526	0.01155	0.0546806	no
CP000627.1	93300	94300	OK	73.047	110.494	0.597066	1.70488	0.00445	0.0291471	yes
CP000627.1	93400	94400	OK	67.3924	106.51	0.660326	1.9337	0.00135	0.0140156	yes
CP000627.1	93500	94500	OK	61.3579	96.7063	0.656361	1.9853	0.001	0.0121173	yes
CP000627.1	93600	94600	OK	62.2726	86.1005	0.467424	1.44491	0.011	0.0576071	no
CP000627.1	93700	94700	OK	58.4658	79.4502	0.442459	1.38283	0.0151	0.0654703	no
CP000627.1	93800	94800	OK	53.7058	79.2841	0.561952	1.72991	0.00205	0.0188236	yes
CP000627.1	93900	94900	OK	55.9405	78.7962	0.494235	1.55179	0.00575	0.0363287	yes
CP000627.1	94000	95000	OK	59.2859	90.12	0.604159	1.84407	0.0011	0.0125273	yes
CP000627.1	94100	95100	OK	60.4192	87.0672	0.527122	1.60902	0.006	0.0367923	yes
CP000627.1	94200	95200	OK	64.4449	97.7738	0.601381	1.75359	0.00215	0.0180242	yes
CP000627.1	94300	95300	OK	70.2564	102.148	0.539958	1.57051	0.00535	0.0325649	yes
CP000627.1	94400	95400	OK	74.725	105.145	0.492713	1.42217	0.0139	0.0627017	no
CP000627.1	94500	95500	OK	79.857	107.979	0.435264	1.22992	0.03495	0.116275	no
CP000627.1	94600	95600	OK	82.4813	108.658	0.397658	1.12305	0.0532	0.155461	no
CP000627.1	94700	95700	OK	83.1413	108.301	0.381413	1.09174	0.05805	0.16196	no
CP000627.1	94800	95800	OK	77.3987	94.1084	0.282015	0.854274	0.13515	0.280482	no
CP000627.1	94900	95900	OK	72.4237	90.9652	0.328853	0.997158	0.07645	0.191682	no
CP000627.1	95000	96000	OK	74.9741	89.0503	0.248227	0.741283	0.1952	0.371869	no
CP000627.1	95100	96100	OK	82.197	87.9655	0.0978528	0.285219	0.6171	0.76476	no
CP000627.1	95200	96200	OK	87.689	91.4667	0.0608499	0.169391	0.7606	0.862175	no
CP000627.1	95300	96300	OK	96.1174	98.278	0.032071	0.0849344	0.8859	0.940162	no
CP000627.1	95400	96400	OK	103.674	106.942	0.0447689	0.114235	0.84325	0.913558	no
CP000627.1	95500	96500	OK	119.128	103.579	-0.201784	-0.489723	0.382	0.567001	no
CP000627.1	95600	96600	OK	126.039	107.888	-0.224334	-0.53182	0.34745	0.531017	no
CP000627.1	95700	96700	OK	135.934	110.067	-0.304528	-0.699189	0.2246	0.397621	no
CP000627.1	95800	96800	OK	136.642	110.152	-0.310911	-0.702143	0.2164	0.386672	no
CP000627.1	95900	96900	OK	127.529	110.865	-0.202014	-0.461586	0.4235	0.605084	no
CP000627.1	96000	97000	OK	114.575	109.535	-0.0648901	-0.153751	0.7855	0.872919	no
CP000627.1	96100	97100	OK	104.145	104.088	-0.000796607	-0.00197837	0.9975	0.997741	no
CP000627.1	96200	97200	OK	97.8765	103.537	0.0811123	0.210672	0.71245	0.829219	no
CP000627.1	96300	97300	OK	92.5714	101.092	0.127032	0.350876	0.54365	0.704359	no
CP000627.1	96400	97400	OK	84.8152	95.9157	0.177445	0.530961	0.34655	0.531728	no
CP000627.1	96500	97500	OK	77.6248	91.651	0.239632	0.739537	0.1962	0.370182	no
CP000627.1	96600	97600	OK	71.3817	88.4456	0.309237	0.957845	0.09465	0.225924	no
CP000627.1	96700	97700	OK	69.774	86.4681	0.309479	0.988704	0.08485	0.206966	no
CP000627.1	96800	97800	OK	69.1275	81.4003	0.235774	0.765647	0.1721	0.330081	no
CP000627.1	96900	97900	OK	64.7664	83.2123	0.361552	1.15796	0.04515	0.136474	no
CP000627.1	97000	98000	OK	63.3455	84.045	0.40792	1.29428	0.0247	0.0921569	no
CP000627.1	97100	98100	OK	63.2997	78.5798	0.31196	1.02046	0.07545	0.197114	no
CP000627.1	97200	98200	OK	68.9486	83.948	0.283973	0.916022	0.10795	0.248417	no
CP000627.1	97300	98300	OK	75.6644	84.2217	0.154578	0.487791	0.39235	0.57687	no
CP000627.1	97400	98400	OK	77.0333	93.4532	0.278761	0.84927	0.13645	0.289728	no
CP000627.1	97500	98500	OK	75.7846	99.2787	0.389579	1.1721	0.0393	0.126766	no
CP000627.1	97600	98600	OK	77.6282	105.293	0.439758	1.28674	0.0282	0.102573	no
CP000627.1	97700	98700	OK	78.0717	102.501	0.392765	1.15963	0.0482	0.143845	no
CP000627.1	97800	98800	OK	79.1425	100.233	0.340827	1.005	0.07955	0.197774	no
CP000627.1	97900	98900	OK	77.2443	107.609	0.478304	1.37254	0.0174	0.0741969	no
CP000627.1	98000	99000	OK	74.6923	110.117	0.560012	1.58186	0.00715	0.0408826	yes
CP000627.1	98100	99100	OK	70.9111	114.033	0.685368	1.90238	0.0022	0.0191423	yes
CP000627.1	98200	99200	OK	71.826	118.272	0.719536	1.95739	0.00185	0.0166944	yes
CP000627.1	98300	99300	OK	73.4214	125.516	0.7736	2.07779	0.001	0.0108763	yes
CP000627.1	98400	99400	OK	75.3738	131.275	0.800458	2.11269	0.00095	0.0109955	yes
CP000627.1	98500	99500	OK	76.8606	134.463	0.80689	2.08465	0.00105	0.0122214	yes
CP000627.1	98600	99600	OK	80.7756	128.708	0.672106	1.74743	0.00505	0.0352476	yes
CP000627.1	98700	99700	OK	84.8136	116.73	0.460806	1.25556	0.03065	0.107601	no
CP000627.1	98800	99800	OK	86.8629	103.294	0.24994	0.709275	0.21515	0.385105	no
CP000627.1	98900	99900	OK	87.43	99.9398	0.192931	0.541814	0.3346	0.523105	no
CP000627.1	99000	100000	OK	89.0518	94.4536	0.0849607	0.238948	0.67355	0.796925	no
CP000627.1	99100	100100	OK	98.4379	90.5631	-0.12029	-0.325703	0.56635	0.726031	no
CP000627.1	99200	100200	OK	101.446	87.8697	-0.207277	-0.558146	0.32925	0.524187	no
CP000627.1	99300	100300	OK	105.881	97.6194	-0.117202	-0.306837	0.5878	0.741342	no
CP000627.1	99400	100400	OK	100.337	100.028	-0.00444134	-0.0121345	0.9839	0.99279	no
CP000627.1	99500	100500	OK	93.8443	98.1865	0.0652553	0.187892	0.7425	0.850538	no
CP000627.1	99600	100600	OK	86.7243	96.6653	0.156562	0.466967	0.4102	0.58969	no
CP000627.1	99700	100700	OK	77.9806	89.4975	0.198733	0.629945	0.2655	0.439335	no
CP000627.1	99800	100800	OK	68.1601	84.0545	0.302397	0.96917	0.08815	0.211274	no
CP000627.1	99900	100900	OK	62.1017	78.78	0.343197	1.10953	0.0525	0.151065	no
CP000627.1	100000	101000	OK	60.1571	76.3123	0.343181	1.09628	0.05745	0.161125	no
CP000627.1	100100	101100	OK	61.6585	80.4893	0.384497	1.23324	0.0299	0.105711	no
CP000627.1	100200	101200	OK	65.4722	86.9681	0.409604	1.26635	0.0269	0.0978677	no
CP000627.1	100300	101300	OK	76.2574	95.9202	0.330958	0.974279	0.0891	0.215225	no
CP000627.1	100400	101400	OK	86.9129	106.023	0.286733	0.797096	0.15735	0.317621	no
CP000627.1	100500	101500	OK	91.949	106.826	0.21636	0.601059	0.2974	0.4847	no
CP000627.1	100600	101600	OK	98.174	111.334	0.181487	0.479993	0.40065	0.582098	no
CP000627.1	100700	101700	OK	102.028	114.389	0.164994	0.416495	0.4617	0.629826	no
CP000627.1	100800	101800	OK	105.265	104.372	-0.0122914	-0.0311136	0.9552	0.974299	no
CP000627.1	100900	101900	OK	104.728	97.8868	-0.0974571	-0.249892	0.6605	0.796145	no
CP000627.1	101000	102000	OK	102.236	91.59	-0.158642	-0.412481	0.4684	0.64524	no
CP000627.1	101100	102100	OK	100.182	86.7448	-0.20778	-0.551651	0.33065	0.525354	no
CP000627.1	101200	102200	OK	97.6167	85.5932	-0.189632	-0.505966	0.3724	0.561316	no
CP000627.1	101300	102300	OK	111.817	97.4046	-0.199078	-0.494506	0.3804	0.566556	no
CP000627.1	101400	102400	OK	117.569	95.9964	-0.29246	-0.733084	0.1985	0.370294	no
CP000627.1	101500	102500	OK	121.761	95.7585	-0.346575	-0.859235	0.13185	0.287799	no
CP000627.1	101600	102600	OK	121.205	96.4529	-0.329556	-0.804264	0.1582	0.315075	no
CP000627.1	101700	102700	OK	117.879	94.6806	-0.316163	-0.795725	0.1641	0.322886	no
CP000627.1	101800	102800	OK	114.791	93.9301	-0.289351	-0.725263	0.2005	0.366092	no
CP000627.1	101900	102900	OK	110.256	94.6308	-0.220469	-0.556247	0.32755	0.516539	no
CP000627.1	102000	103000	OK	109.859	89.2558	-0.299638	-0.764247	0.17105	0.340652	no
CP000627.1	102100	103100	OK	107.52	85.5266	-0.330166	-0.857115	0.13835	0.298435	no
CP000627.1	102200	103200	OK	108.703	89.859	-0.274653	-0.709579	0.211	0.389314	no
CP000627.1	102300	103300	OK	119.627	94.8114	-0.335407	-0.843466	0.14125	0.295738	no
CP000627.1	102400	103400	OK	126.519	97.6115	-0.37423	-0.923943	0.1053	0.245958	no
CP000627.1	102500	103500	OK	125.64	98.4887	-0.351267	-0.873898	0.1219	0.272708	no
CP000627.1	102600	103600	OK	120.353	92.6131	-0.377987	-0.967197	0.0918	0.221823	no
CP000627.1	102700	103700	OK	114.184	90.4854	-0.335602	-0.869202	0.13245	0.279369	no
CP000627.1	102800	103800	OK	105.455	94.1281	-0.163936	-0.424475	0.462	0.626786	no
CP000627.1	102900	103900	OK	92.9353	94.3701	0.0221031	0.0567908	0.92155	0.960364	no
CP000627.1	103000	104000	OK	82.6222	89.7485	0.119359	0.307927	0.5803	0.731134	no
CP000627.1	103100	104100	OK	80.7629	89.5476	0.148963	0.385573	0.48505	0.66757	no
CP000627.1	103200	104200	OK	85.2114	96.3178	0.176757	0.450439	0.4067	0.593818	no
CP000627.1	103300	104300	OK	90.9864	102.514	0.1721	0.439345	0.4322	0.61237	no
CP000627.1	103400	104400	OK	104.866	109.544	0.0629705	0.152795	0.7866	0.877729	no
CP000627.1	103500	104500	OK	122.514	115.763	-0.081768	-0.188835	0.73715	0.847261	no
CP000627.1	103600	104600	OK	134.24	116.564	-0.203693	-0.452558	0.4229	0.600695	no
CP000627.1	103700	104700	OK	138.028	119.46	-0.208428	-0.463166	0.4117	0.585059	no
CP000627.1	103800	104800	OK	135.465	109.942	-0.301179	-0.674718	0.2412	0.414056	no
CP000627.1	103900	104900	OK	122.604	103.454	-0.245019	-0.563658	0.3241	0.513807	no
CP000627.1	104000	105000	OK	103.894	100.407	-0.0492629	-0.121765	0.82355	0.896335	no
CP000627.1	104100	105100	OK	89.6711	89.4077	-0.00424276	-0.0119139	0.9834	0.992404	no
CP000627.1	104200	105200	OK	83.1396	88.523	0.0905156	0.260539	0.6454	0.784771	no
CP000627.1	104300	105300	OK	74.2763	81.2425	0.129334	0.391035	0.48815	0.659485	no
CP000627.1	104400	105400	OK	62.3769	79.3421	0.347075	1.05599	0.0663	0.181666	no
CP000627.1	104500	105500	OK	61.9483	79.012	0.351008	1.11095	0.05005	0.149535	no
CP000627.1	104600	105600	OK	62.1234	83.671	0.429592	1.32871	0.02165	0.0866839	no
CP000627.1	104700	105700	OK	68.1217	91.1645	0.420358	1.28181	0.02645	0.0977562	no
CP000627.1	104800	105800	OK	79.4635	92.626	0.221126	0.635588	0.2598	0.434789	no
CP000627.1	104900	105900	OK	86.294	93.5779	0.116909	0.324966	0.57285	0.726079	no
CP000627.1	105000	106000	OK	86.2343	92.1724	0.0960731	0.26718	0.637	0.772246	no
CP000627.1	105100	106100	OK	87.1991	94.8479	0.121302	0.339759	0.55065	0.715672	no
CP000627.1	105200	106200	OK	87.6147	96.4237	0.138214	0.388698	0.4927	0.667211	no
CP000627.1	105300	106300	OK	86.6672	100.131	0.208331	0.60491	0.2858	0.470602	no
CP000627.1	105400	106400	OK	94.7676	104.11	0.135638	0.383905	0.50185	0.672606	no
CP000627.1	105500	106500	OK	98.789	108.52	0.135542	0.373739	0.51265	0.679804	no
CP000627.1	105600	106600	OK	95.8752	104.026	0.117717	0.333123	0.5591	0.718475	no
CP000627.1	105700	106700	OK	89.6288	105.611	0.236726	0.670593	0.2417	0.413885	no
CP000627.1	105800	106800	OK	95.6248	100.952	0.0782136	0.213258	0.7039	0.812434	no
CP000627.1	105900	106900	OK	104.371	104.012	-0.00496284	-0.0125827	0.98355	0.990623	no
CP000627.1	106000	107000	OK	106.062	104.989	-0.0146646	-0.0360069	0.94805	0.973974	no
CP000627.1	106100	107100	OK	107.226	93.065	-0.204341	-0.509754	0.36175	0.553745	no
CP000627.1	106200	107200	OK	103.986	86.7983	-0.260649	-0.664343	0.2327	0.416702	no
CP000627.1	106300	107300	OK	108.632	93.3506	-0.218719	-0.566894	0.31285	0.497694	no
CP000627.1	106400	107400	OK	114.008	96.5421	-0.239901	-0.624795	0.26105	0.441615	no
CP000627.1	106500	107500	OK	117.307	91.7329	-0.354772	-0.916753	0.1123	0.256508	no
CP000627.1	106600	107600	OK	118.806	86.4804	-0.458164	-1.18795	0.04135	0.132346	no
CP000627.1	106700	107700	OK	109.217	86.4909	-0.33657	-0.899125	0.1129	0.251731	no
CP000627.1	106800	107800	OK	101.253	79.6348	-0.346495	-0.956859	0.094	0.220686	no
CP000627.1	106900	107900	OK	93.7703	76.9395	-0.285408	-0.796485	0.1581	0.312868	no
CP000627.1	107000	108000	OK	92.1466	73.8568	-0.319201	-0.888843	0.1223	0.271933	no
CP000627.1	107100	108100	OK	88.9436	61.7251	-0.527034	-1.53139	0.00795	0.0435774	yes
CP000627.1	107200	108200	OK	85.3221	66.6567	-0.356169	-1.06803	0.0616	0.169052	no
CP000627.1	107300	108300	OK	85.1879	73.2119	-0.218569	-0.662867	0.2383	0.418923	no
CP000627.1	107400	108400	OK	86.2107	80.4261	-0.100204	-0.310183	0.58725	0.741437	no
CP000627.1	107500	108500	OK	83.9227	82.7942	-0.0195321	-0.0619752	0.91405	0.958511	no
CP000627.1	107600	108600	OK	85.4102	85.2944	-0.00195727	-0.00616129	0.9925	0.996116	no
CP000627.1	107700	108700	OK	83.5233	85.1207	0.0273313	0.0872732	0.8806	0.930598	no
CP000627.1	107800	108800	OK	78.3596	83.1927	0.0863462	0.27211	0.634	0.764426	no
CP000627.1	107900	108900	OK	80.428	90.0579	0.163155	0.474577	0.40135	0.585865	no
CP000627.1	108000	109000	OK	91.5633	84.1329	-0.122099	-0.321729	0.56885	0.7238	no
CP000627.1	108100	109100	OK	115.873	84.117	-0.462079	-1.07121	0.06115	0.170881	no
CP000627.1	108200	109200	OK	140.791	81.8707	-0.782131	-1.76902	0.00335	0.0240792	yes
CP000627.1	108300	109300	OK	162.737	80.8873	-1.00856	-2.19861	0.00055	0.00750215	yes
CP000627.1	108400	109400	OK	186.702	92.8095	-1.00839	-2.14756	0.0014	0.014462	yes
CP000627.1	108500	109500	OK	191.4	95.0753	-1.00945	-2.1448	0.00105	0.0122214	yes
CP000627.1	108600	109600	OK	194.113	97.6994	-0.990473	-2.08368	0.00165	0.0173041	yes
CP000627.1	108700	109700	OK	184.804	90.4162	-1.03134	-2.24993	0.00095	0.0112476	yes
CP000627.1	108800	109800	OK	171.944	82.8936	-1.0526	-2.32803	0.00035	0.00543684	yes
CP000627.1	108900	109900	OK	150.417	83.5172	-0.848822	-1.94882	0.0032	0.0255752	yes
CP000627.1	109000	110000	OK	113.217	82.3692	-0.458918	-1.17406	0.0417	0.130994	no
CP000627.1	109100	110100	OK	91.6171	82.0411	-0.159269	-0.458533	0.4103	0.599	no
CP000627.1	109200	110200	OK	76.9224	79.9567	0.0558148	0.177911	0.7555	0.860643	no
CP000627.1	109300	110300	OK	68.2111	86.9478	0.350143	1.1136	0.0527	0.154365	no
CP000627.1	109400	110400	OK	61.9355	84.4957	0.448112	1.43064	0.0114	0.0555951	no
CP000627.1	109500	110500	OK	62.8677	84.0843	0.419518	1.34222	0.0179	0.0751654	no
CP000627.1	109600	110600	OK	63.6692	84.8874	0.414955	1.3219	0.0218	0.0870315	no
CP000627.1	109700	110700	OK	60.3336	79.3512	0.39529	1.25412	0.02655	0.0978632	no
CP000627.1	109800	110800	OK	58.2964	82.1354	0.494597	1.53791	0.00885	0.0461137	yes
CP000627.1	109900	110900	OK	56.2657	78.4202	0.47897	1.47328	0.00975	0.0511256	no
CP000627.1	110000	111000	OK	53.8134	78.138	0.538059	1.63745	0.0039	0.0276072	yes
CP000627.1	110100	111100	OK	51.7795	78.8096	0.60599	1.76541	0.0024	0.0201201	yes
CP000627.1	110200	111200	OK	54.8345	80.0885	0.546512	1.63815	0.00485	0.0303253	yes
CP000627.1	110300	111300	OK	59.2957	83.2242	0.489077	1.48714	0.00905	0.0453378	yes
CP000627.1	110400	111400	OK	60.1604	82.1021	0.448606	1.35605	0.02035	0.0803883	no
CP000627.1	110500	111500	OK	60.9178	75.5271	0.310131	0.972935	0.0901	0.223197	no
CP000627.1	110600	111600	OK	60.4902	68.4838	0.179059	0.561108	0.3281	0.512749	no
CP000627.1	110700	111700	OK	57.9969	71.158	0.295049	0.932896	0.1008	0.233336	no
CP000627.1	110800	111800	OK	60.5178	67.0562	0.14801	0.472082	0.41045	0.581483	no
CP000627.1	110900	111900	OK	60.8868	64.0651	0.07341	0.233376	0.67965	0.809079	no
CP000627.1	111000	112000	OK	58.8787	67.325	0.193397	0.609922	0.2849	0.47491	no
CP000627.1	111100	112100	OK	56.873	66.1599	0.218212	0.678828	0.2309	0.416729	no
CP000627.1	111200	112200	OK	56.0482	67.1787	0.261336	0.814382	0.1536	0.31778	no
CP000627.1	111300	112300	OK	60.1546	72.2717	0.264755	0.834071	0.14355	0.298888	no
CP000627.1	111400	112400	OK	63.5882	72.72	0.193595	0.609261	0.28705	0.470298	no
CP000627.1	111500	112500	OK	60.0899	76.9132	0.356108	1.1209	0.0497	0.14892	no
CP000627.1	111600	112600	OK	58.9493	81.0267	0.458922	1.40849	0.01345	0.0649245	no
CP000627.1	111700	112700	OK	57.4433	79.2018	0.463395	1.40414	0.0142	0.0639155	no
CP000627.1	111800	112800	OK	55.1888	74.5627	0.434079	1.2823	0.02655	0.0958956	no
CP000627.1	111900	112900	OK	54.9599	76.9147	0.48488	1.46321	0.012	0.0583341	no
CP000627.1	112000	113000	OK	57.8052	75.2762	0.380995	1.19165	0.03815	0.12389	no
CP000627.1	112100	113100	OK	61.1029	74.1026	0.278284	0.895067	0.11595	0.264034	no
CP000627.1	112200	113200	OK	63.4225	74.4948	0.232145	0.754334	0.19225	0.365655	no
CP000627.1	112300	113300	OK	67.1032	73.4823	0.131015	0.423441	0.46315	0.637854	no
CP000627.1	112400	113400	OK	75.5903	82.0441	0.1182	0.379359	0.50515	0.675696	no
CP000627.1	112500	113500	OK	81.7061	88.9899	0.123198	0.382721	0.4981	0.668732	no
CP000627.1	112600	113600	OK	87.4685	89.9038	0.0396187	0.118499	0.8405	0.913693	no
CP000627.1	112700	113700	OK	91.1753	87.9288	-0.0523072	-0.157204	0.7804	0.867064	no
CP000627.1	112800	113800	OK	92.4099	90.0195	-0.0378099	-0.108567	0.8434	0.907534	no
CP000627.1	112900	113900	OK	84.4519	87.9073	0.0578528	0.17233	0.76305	0.865996	no
CP000627.1	113000	114000	OK	80.6146	89.1964	0.145944	0.43619	0.43725	0.621878	no
CP000627.1	113100	114100	OK	79.0783	83.9348	0.0859869	0.269267	0.6337	0.778793	no
CP000627.1	113200	114200	OK	79.5106	82.4009	0.0515115	0.161343	0.7718	0.871225	no
CP000627.1	113300	114300	OK	79.9646	81.7628	0.0320836	0.102712	0.85695	0.924745	no
CP000627.1	113400	114400	OK	81.446	85.2573	0.0659794	0.211115	0.71285	0.829133	no
CP000627.1	113500	114500	OK	78.6752	89.5069	0.18609	0.584406	0.29885	0.485778	no
CP000627.1	113600	114600	OK	78.1627	95.3188	0.28628	0.879808	0.12335	0.267831	no
CP000627.1	113700	114700	OK	80.1641	101.614	0.342073	1.03043	0.07145	0.184635	no
CP000627.1	113800	114800	OK	78.8854	96.1818	0.286005	0.856157	0.13215	0.275362	no
CP000627.1	113900	114900	OK	76.6779	94.511	0.301671	0.91058	0.1106	0.247027	no
CP000627.1	114000	115000	OK	78.1314	94.1104	0.268452	0.790167	0.16365	0.331145	no
CP000627.1	114100	115100	OK	77.2736	94.1562	0.28508	0.831889	0.139	0.299212	no
CP000627.1	114200	115200	OK	75.4498	88.7121	0.233614	0.712266	0.21115	0.389417	no
CP000627.1	114300	115300	OK	74.1306	88.0185	0.247737	0.750985	0.18235	0.349075	no
CP000627.1	114400	115400	OK	75.3021	83.2617	0.144962	0.460087	0.4202	0.601779	no
CP000627.1	114500	115500	OK	78.0756	85.4401	0.130042	0.415993	0.4643	0.637795	no
CP000627.1	114600	115600	OK	77.1832	84.234	0.126115	0.394523	0.48665	0.654839	no
CP000627.1	114700	115700	OK	77.3096	86.6831	0.165103	0.516587	0.36305	0.540585	no
CP000627.1	114800	115800	OK	86.4714	88.4734	0.0330209	0.0982247	0.86215	0.918619	no
CP000627.1	114900	115900	OK	88.4671	83.59	-0.0818109	-0.243345	0.669	0.802645	no
CP000627.1	115000	116000	OK	91.5835	85.1599	-0.104915	-0.305898	0.5927	0.740025	no
CP000627.1	115100	116100	OK	94.1062	74.699	-0.333201	-0.973172	0.08265	0.208925	no
CP000627.1	115200	116200	OK	102.923	78.746	-0.38629	-1.05362	0.0635	0.172005	no
CP000627.1	115300	116300	OK	112.874	79.1893	-0.511336	-1.37838	0.02135	0.0826987	no
CP000627.1	115400	116400	OK	120.643	83.009	-0.539398	-1.43964	0.01685	0.0717036	no
CP000627.1	115500	116500	OK	122.572	84.7104	-0.533018	-1.39203	0.0204	0.0816791	no
CP000627.1	115600	116600	OK	113.046	89.1938	-0.3419	-0.885818	0.11965	0.263396	no
CP000627.1	115700	116700	OK	109.132	95.7412	-0.18886	-0.489515	0.36955	0.546035	no
CP000627.1	115800	116800	OK	108.993	96.9188	-0.169388	-0.431271	0.4325	0.599695	no
CP000627.1	115900	116900	OK	104.653	94.8572	-0.141778	-0.357048	0.52445	0.68882	no
CP000627.1	116000	117000	OK	99.0836	91.0349	-0.122227	-0.31755	0.57285	0.726492	no
CP000627.1	116100	117100	OK	88.3602	91.3368	0.0477994	0.131064	0.81405	0.891832	no
CP000627.1	116200	117200	OK	80.0821	90.5684	0.177529	0.526261	0.3483	0.540159	no
CP000627.1	116300	117300	OK	78.077	89.9301	0.203907	0.611808	0.2826	0.468131	no
CP000627.1	116400	117400	OK	80.4868	86.5946	0.105524	0.318603	0.56895	0.726484	no
CP000627.1	116500	117500	OK	76.5038	84.5724	0.144656	0.447124	0.4276	0.606746	no
CP000627.1	116600	117600	OK	72.598	79.578	0.132439	0.417256	0.46545	0.634523	no
CP000627.1	116700	117700	OK	66.3202	80.4288	0.278264	0.886855	0.12125	0.264104	no
CP000627.1	116800	117800	OK	61.617	85.4592	0.471906	1.49096	0.00975	0.0488327	yes
CP000627.1	116900	117900	OK	56.7067	83.9206	0.565505	1.75463	0.00265	0.0224381	yes
CP000627.1	117000	118000	OK	53.5697	82.7063	0.62658	1.90697	0.0009	0.0109109	yes
CP000627.1	117100	118100	OK	49.7957	75.6219	0.602782	1.84276	0.0014	0.0147607	yes
CP000627.1	117200	118200	OK	46.6891	74.7324	0.678648	2.02733	0.0005	0.00720035	yes
CP000627.1	117300	118300	OK	45.8191	75.2336	0.715428	2.08065	0.0007	0.00868799	yes
CP000627.1	117400	118400	OK	44.4365	79.5254	0.839672	2.32934	0.0002	0.00345774	yes
CP000627.1	117500	118500	OK	46.5492	79.4933	0.772078	2.08832	0.00055	0.00808754	yes
CP000627.1	117600	118600	OK	52.2434	80.7711	0.62859	1.77549	0.0026	0.0230541	yes
CP000627.1	117700	118700	OK	57.1124	79.0228	0.468465	1.4664	0.01165	0.0568333	no
CP000627.1	117800	118800	OK	61.6456	83.9831	0.446101	1.40793	0.015	0.0660064	no
CP000627.1	117900	118900	OK	66.0702	83.5971	0.339454	1.08178	0.0596	0.164069	no
CP000627.1	118000	119000	OK	73.6842	83.6948	0.183784	0.574808	0.30515	0.497461	no
CP000627.1	118100	119100	OK	78.5951	80.8707	0.0411786	0.123296	0.8255	0.898313	no
CP000627.1	118200	119200	OK	85.9657	88.7496	0.0459796	0.134333	0.81705	0.897387	no
CP000627.1	118300	119300	OK	93.9343	94.8862	0.0145464	0.0408319	0.9385	0.968495	no
CP000627.1	118400	119400	OK	95.0504	94.2696	-0.0119007	-0.0334202	0.95305	0.974512	no
CP000627.1	118500	119500	OK	92.6298	97.6316	0.0758711	0.209458	0.7064	0.828511	no
CP000627.1	118600	119600	OK	94.7361	96.9017	0.0326072	0.0902379	0.8704	0.927409	no
CP000627.1	118700	119700	OK	99.8604	97.7163	-0.0313134	-0.084631	0.8763	0.928457	no
CP000627.1	118800	119800	OK	102.211	102.781	0.00802562	0.0210021	0.9686	0.981451	no
CP000627.1	118900	119900	OK	98.4901	94.8293	-0.0546459	-0.145639	0.79395	0.8822	no
CP000627.1	119000	120000	OK	91.3106	90.6783	-0.0100254	-0.0264065	0.96285	0.981366	no
CP000627.1	119100	120100	OK	92.3636	89.6225	-0.043464	-0.112397	0.8384	0.908264	no
CP000627.1	119200	120200	OK	95.1486	94.2892	-0.01309	-0.0347731	0.9512	0.978912	no
CP000627.1	119300	120300	OK	95.0192	94.6591	-0.00547883	-0.0151997	0.9802	0.992203	no
CP000627.1	119400	120400	OK	92.7865	97.2794	0.0682201	0.194056	0.7308	0.842066	no
CP000627.1	119500	120500	OK	84.6985	91.8126	0.116355	0.360099	0.525	0.69064	no
CP000627.1	119600	120600	OK	80.6394	87.2956	0.114424	0.362776	0.52635	0.691512	no
CP000627.1	119700	120700	OK	77.7756	80.1212	0.0428672	0.140687	0.8074	0.886574	no
CP000627.1	119800	120800	OK	76.6655	73.9779	-0.0514822	-0.168845	0.768	0.855127	no
CP000627.1	119900	120900	OK	75.0495	74.7494	-0.00578187	-0.0189697	0.97305	0.986273	no
CP000627.1	120000	121000	OK	71.1119	73.3004	0.0437302	0.14534	0.79725	0.880532	no
CP000627.1	120100	121100	OK	70.9999	71.8009	0.016186	0.0538422	0.9256	0.96395	no
CP000627.1	120200	121200	OK	69.4631	68.6273	-0.0174629	-0.0572045	0.9183	0.961087	no
CP000627.1	120300	121300	OK	68.7379	72.0882	0.0686583	0.222	0.69755	0.819492	no
CP000627.1	120400	121400	OK	66.6552	77.18	0.211511	0.672734	0.2364	0.4139	no
CP000627.1	120500	121500	OK	65.3325	73.6513	0.17291	0.547047	0.3365	0.525281	no
CP000627.1	120600	121600	OK	68.4462	67.0734	-0.0292314	-0.0920976	0.87325	0.928053	no
CP000627.1	120700	121700	OK	73.1552	64.2729	-0.186749	-0.572529	0.31645	0.492865	no
CP000627.1	120800	121800	OK	74.3237	64.4468	-0.205713	-0.618619	0.2787	0.454716	no
CP000627.1	120900	121900	OK	73.9568	64.4313	-0.198921	-0.601148	0.28485	0.468551	no
CP000627.1	121000	122000	OK	77.782	69.8787	-0.154583	-0.460174	0.411	0.597844	no
CP000627.1	121100	122100	OK	85.6032	72.6132	-0.237432	-0.680514	0.2236	0.408641	no
CP000627.1	121200	122200	OK	96.0979	74.4493	-0.368246	-1.0077	0.0803	0.204234	no
CP000627.1	121300	122300	OK	103.662	78.1097	-0.408309	-1.08119	0.0578	0.163398	no
CP000627.1	121400	122400	OK	106.442	83.6942	-0.346863	-0.926447	0.0966	0.23232	no
CP000627.1	121500	122500	OK	106.01	83.5137	-0.344117	-0.93833	0.0991	0.237722	no
CP000627.1	121600	122600	OK	102.737	83.3268	-0.302098	-0.839168	0.13365	0.282044	no
CP000627.1	121700	122700	OK	100.799	82.6399	-0.286567	-0.801635	0.16185	0.320136	no
CP000627.1	121800	122800	OK	99.1047	72.3102	-0.454755	-1.2891	0.0269	0.0968213	no
CP000627.1	121900	122900	OK	91.2231	71.4765	-0.35193	-1.02686	0.07615	0.191161	no
CP000627.1	122000	123000	OK	80.9527	62.3128	-0.377552	-1.14197	0.0459	0.138808	no
CP000627.1	122100	123100	OK	70.2648	59.4867	-0.240234	-0.75142	0.1878	0.363549	no
CP000627.1	122200	123200	OK	72.9252	69.1425	-0.0768448	-0.242269	0.67255	0.804602	no
CP000627.1	122300	123300	OK	77.2785	69.7025	-0.148857	-0.467551	0.4123	0.596025	no
CP000627.1	122400	123400	OK	76.3887	65.3707	-0.224715	-0.701612	0.2208	0.395729	no
CP000627.1	122500	123500	OK	77.5353	69.0842	-0.166498	-0.532797	0.35035	0.538559	no
CP000627.1	122600	123600	OK	76.0367	78.593	0.0477048	0.155866	0.7831	0.882643	no
CP000627.1	122700	123700	OK	74.93	80.1247	0.0967049	0.31348	0.5753	0.724959	no
CP000627.1	122800	123800	OK	72.3578	79.6021	0.137659	0.441481	0.4401	0.606233	no
CP000627.1	122900	123900	OK	77.6334	79.0351	0.0258152	0.0818456	0.88305	0.93558	no
CP000627.1	123000	124000	OK	78.2105	78.9781	0.0140909	0.0444618	0.94015	0.970102	no
CP000627.1	123100	124100	OK	72.8849	81.9124	0.168462	0.536717	0.34385	0.537493	no
CP000627.1	123200	124200	OK	69.587	76.9834	0.14573	0.476237	0.4011	0.588897	no
CP000627.1	123300	124300	OK	72.6645	75.3526	0.0524073	0.171323	0.75915	0.86482	no
CP000627.1	123400	124400	OK	80.8348	72.1182	-0.164612	-0.526639	0.35165	0.536169	no
CP000627.1	123500	124500	OK	89.0297	77.4621	-0.200797	-0.61934	0.2841	0.468975	no
CP000627.1	123600	124600	OK	88.6061	75.0982	-0.238626	-0.729649	0.2031	0.37177	no
CP000627.1	123700	124700	OK	85.6768	75.683	-0.178935	-0.566059	0.31925	0.495623	no
CP000627.1	123800	124800	OK	80.1042	72.322	-0.147442	-0.476214	0.40845	0.580127	no
CP000627.1	123900	124900	OK	76.8592	75.6559	-0.022766	-0.0735727	0.8965	0.946191	no
CP000627.1	124000	125000	OK	78.2932	80.1075	0.03305	0.10408	0.85265	0.915071	no
CP000627.1	124100	125100	OK	79.496	77.2685	-0.0410009	-0.130553	0.8205	0.896886	no
CP000627.1	124200	125200	OK	78.3263	79.6851	0.0248131	0.0792866	0.8869	0.940852	no
CP000627.1	124300	125300	OK	78.7819	79.9064	0.0204463	0.0648704	0.90945	0.952726	no
CP000627.1	124400	125400	OK	79.5968	84.0008	0.077692	0.247511	0.65935	0.794838	no
CP000627.1	124500	125500	OK	82.9676	84.4188	0.025016	0.0778724	0.8895	0.945588	no
CP000627.1	124600	125600	OK	87.6824	90.3032	0.0424908	0.123085	0.83195	0.909423	no
CP000627.1	124700	125700	OK	88.8335	92.6335	0.0604301	0.173353	0.75815	0.854056	no
CP000627.1	124800	125800	OK	87.1641	91.393	0.0683502	0.194662	0.7352	0.833426	no
CP000627.1	124900	125900	OK	91.5383	94.2791	0.0425615	0.115299	0.8391	0.908823	no
CP000627.1	125000	126000	OK	91.7419	93.6536	0.0297538	0.0789252	0.8846	0.935996	no
CP000627.1	125100	126100	OK	89.1835	93.618	0.0700095	0.187348	0.74605	0.848961	no
CP000627.1	125200	126200	OK	87.4891	92.2407	0.0763002	0.207597	0.7118	0.828929	no
CP000627.1	125300	126300	OK	90.1345	90.9418	0.012865	0.0361381	0.94895	0.974655	no
CP000627.1	125400	126400	OK	92.8869	93.5899	0.0108777	0.0295665	0.9594	0.978342	no
CP000627.1	125500	126500	OK	88.6962	90.9752	0.0366008	0.102934	0.85725	0.923639	no
CP000627.1	125600	126600	OK	83.1899	81.285	-0.0334197	-0.100373	0.86265	0.925409	no
CP000627.1	125700	126700	OK	74.5734	77.5667	0.0567777	0.181166	0.74895	0.848783	no
CP000627.1	125800	126800	OK	66.7847	76.9094	0.203642	0.663325	0.24395	0.41653	no
CP000627.1	125900	126900	OK	60.1892	71.9509	0.257508	0.826438	0.14485	0.295128	no
CP000627.1	126000	127000	OK	58.8633	70.0281	0.250564	0.799998	0.169	0.33761	no
CP000627.1	126100	127100	OK	58.3536	68.703	0.235551	0.743756	0.19925	0.378447	no
CP000627.1	126200	127200	OK	58.771	73.2084	0.316903	1.01847	0.0724	0.189866	no
CP000627.1	126300	127300	OK	58.3634	73.8662	0.339849	1.08417	0.0587	0.165404	no
CP000627.1	126400	127400	OK	64.9774	82.087	0.337217	1.08093	0.05885	0.168867	no
CP000627.1	126500	127500	OK	70.1746	82.9954	0.242084	0.772053	0.17285	0.340103	no
CP000627.1	126600	127600	OK	73.309	82.6225	0.172545	0.541944	0.33945	0.523556	no
CP000627.1	126700	127700	OK	75.4509	80.9584	0.101642	0.320798	0.5702	0.721613	no
CP000627.1	126800	127800	OK	76.0094	81.6534	0.103336	0.32143	0.57065	0.715173	no
CP000627.1	126900	127900	OK	76.9577	77.4127	0.00850459	0.0267143	0.96325	0.981668	no
CP000627.1	127000	128000	OK	81.3421	77.0859	-0.0775338	-0.234962	0.67845	0.799637	no
CP000627.1	127100	128100	OK	88.5192	78.6211	-0.171074	-0.512889	0.37435	0.566114	no
CP000627.1	127200	128200	OK	96.5761	84.5283	-0.192231	-0.537086	0.348	0.539896	no
CP000627.1	127300	128300	OK	104.986	89.2006	-0.235069	-0.649011	0.2566	0.440785	no
CP000627.1	127400	128400	OK	109.569	89.1923	-0.296852	-0.806329	0.16285	0.323792	no
CP000627.1	127500	128500	OK	111.914	92.7188	-0.271453	-0.734784	0.19425	0.368184	no
CP000627.1	127600	128600	OK	111.704	93.0976	-0.262868	-0.696184	0.2222	0.396601	no
CP000627.1	127700	128700	OK	114.216	93.7821	-0.284377	-0.743218	0.18865	0.354964	no
CP000627.1	127800	128800	OK	115.628	84.642	-0.450043	-1.17533	0.03915	0.124246	no
CP000627.1	127900	128900	OK	114.993	79.9939	-0.52358	-1.3312	0.02465	0.0921754	no
CP000627.1	128000	129000	OK	115.697	79.6795	-0.538076	-1.33181	0.02755	0.0993819	no
CP000627.1	128100	129100	OK	110.875	76.9418	-0.527096	-1.32887	0.02785	0.10044	no
CP000627.1	128200	129200	OK	117.932	81.3969	-0.534913	-1.28159	0.03185	0.109322	no
CP000627.1	128300	129300	OK	129.229	79.4294	-0.702182	-1.61001	0.01225	0.05613	no
CP000627.1	128400	129400	OK	152.865	85.0787	-0.84539	-1.86727	0.00455	0.0301775	yes
CP000627.1	128500	129500	OK	175.945	84.9933	-1.04971	-2.26041	0.00085	0.0108737	yes
CP000627.1	128600	129600	OK	185.682	87.2865	-1.08901	-2.30337	0.00055	0.00864106	yes
CP000627.1	128700	129700	OK	182.764	87.4216	-1.06392	-2.22682	0.00065	0.00874853	yes
CP000627.1	128800	129800	OK	179.415	86.6562	-1.04992	-2.24072	0.0005	0.00702721	yes
CP000627.1	128900	129900	OK	172.167	82.2713	-1.06534	-2.2991	0.00025	0.00437712	yes
CP000627.1	129000	130000	OK	161.541	78.4365	-1.0423	-2.35075	0.00055	0.00776007	yes
CP000627.1	129100	130100	OK	150.556	84.7058	-0.829767	-1.91268	0.00315	0.0238442	yes
CP000627.1	129200	130200	OK	139.561	79.4057	-0.813578	-1.94152	0.0025	0.0197941	yes
CP000627.1	129300	130300	OK	118.658	76.1519	-0.639856	-1.67787	0.0069	0.0380744	yes
CP000627.1	129400	130400	OK	102.124	76.3106	-0.420364	-1.22015	0.0343	0.116265	no
CP000627.1	129500	130500	OK	89.2206	77.3753	-0.205505	-0.627099	0.2667	0.450602	no
CP000627.1	129600	130600	OK	81.6763	72.6981	-0.167999	-0.530637	0.3433	0.5267	no
CP000627.1	129700	130700	OK	76.6313	74.0018	-0.0503719	-0.161643	0.77245	0.862573	no
CP000627.1	129800	130800	OK	71.3413	74.1252	0.0552264	0.179495	0.75285	0.84509	no
CP000627.1	129900	130900	OK	66.0991	66.488	0.00846438	0.0269883	0.96245	0.981668	no
CP000627.1	130000	131000	OK	63.0021	66.2842	0.0732644	0.235962	0.67775	0.799606	no
CP000627.1	130100	131100	OK	64.3974	60.4887	-0.0903362	-0.29032	0.61665	0.764661	no
CP000627.1	130200	131200	OK	66.8664	59.4712	-0.16909	-0.541011	0.3497	0.541392	no
CP000627.1	130300	131300	OK	76.7409	61.8372	-0.31152	-0.983807	0.0938	0.223049	no
CP000627.1	130400	131400	OK	88.076	64.1168	-0.458046	-1.36191	0.02	0.0794615	no
CP000627.1	130500	131500	OK	105.642	61.2812	-0.785659	-2.09658	0.00055	0.00808754	yes
CP000627.1	130600	131600	OK	116.853	69.2492	-0.75483	-1.96609	0.00215	0.0206121	yes
CP000627.1	130700	131700	OK	126.626	73.854	-0.777828	-1.98107	0.0021	0.0189459	yes
CP000627.1	130800	131800	OK	135.252	74.873	-0.853135	-2.09808	0.00065	0.00844591	yes
CP000627.1	130900	131900	OK	137.022	77.5701	-0.820841	-1.95967	0.0019	0.0175241	yes
CP000627.1	131000	132000	OK	136.395	80.5361	-0.760083	-1.82442	0.0044	0.0295286	yes
CP000627.1	131100	132100	OK	132.343	81.7717	-0.69461	-1.65197	0.00845	0.0454146	yes
CP000627.1	131200	132200	OK	129.31	84.184	-0.619213	-1.47008	0.0129	0.0585244	no
CP000627.1	131300	132300	OK	122.227	81.9401	-0.576926	-1.44607	0.0171	0.0713161	no
CP000627.1	131400	132400	OK	119.414	87.1454	-0.45447	-1.13327	0.0509	0.152926	no
CP000627.1	131500	132500	OK	119.007	82.0521	-0.536434	-1.35532	0.0227	0.0877422	no
CP000627.1	131600	132600	OK	110.289	78.2271	-0.495547	-1.29464	0.02915	0.105379	no
CP000627.1	131700	132700	OK	105.197	78.7671	-0.417428	-1.11103	0.0579	0.161869	no
CP000627.1	131800	132800	OK	99.4593	80.0145	-0.313845	-0.838677	0.1371	0.282824	no
CP000627.1	131900	132900	OK	91.5338	72.9041	-0.328305	-0.902293	0.11235	0.249161	no
CP000627.1	132000	133000	OK	86.2793	68.1837	-0.339588	-0.981242	0.0841	0.207688	no
CP000627.1	132100	133100	OK	75.8669	62.0723	-0.289521	-0.885881	0.1168	0.265384	no
CP000627.1	132200	133200	OK	69.9859	63.5636	-0.138863	-0.440488	0.4339	0.615834	no
CP000627.1	132300	133300	OK	67.0456	65.6594	-0.0301411	-0.095797	0.86805	0.930809	no
CP000627.1	132400	133400	OK	68.3316	72.3397	0.0822359	0.263492	0.64095	0.784713	no
CP000627.1	132500	133500	OK	71.6744	79.0197	0.140754	0.457136	0.41935	0.601233	no
CP000627.1	132600	133600	OK	71.7132	78.6691	0.133559	0.433515	0.4494	0.619593	no
CP000627.1	132700	133700	OK	70.3774	79.2479	0.171261	0.557326	0.32775	0.504049	no
CP000627.1	132800	133800	OK	68.6299	77.2601	0.170887	0.55913	0.33175	0.509327	no
CP000627.1	132900	133900	OK	71.9135	76.4966	0.0891339	0.290635	0.60875	0.756229	no
CP000627.1	133000	134000	OK	74.616	69.1047	-0.110702	-0.360031	0.52175	0.687572	no
CP000627.1	133100	134100	OK	74.3279	68.6681	-0.114264	-0.375241	0.51295	0.687872	no
CP000627.1	133200	134200	OK	69.5113	66.4942	-0.0640204	-0.2108	0.71105	0.828289	no
CP000627.1	133300	134300	OK	67.641	61.5455	-0.136245	-0.436487	0.4428	0.62016	no
CP000627.1	133400	134400	OK	66.3135	66.8399	0.0114077	0.0366644	0.94785	0.971783	no
CP000627.1	133500	134500	OK	64.8941	67.564	0.0581686	0.185754	0.74545	0.852289	no
CP000627.1	133600	134600	OK	65.9208	66.5001	0.0126224	0.0401264	0.94155	0.96658	no
CP000627.1	133700	134700	OK	62.371	70.3834	0.17436	0.556644	0.32885	0.505133	no
CP000627.1	133800	134800	OK	59.0101	65.6206	0.153187	0.487623	0.39985	0.573745	no
CP000627.1	133900	134900	OK	57.0232	60.332	0.0813739	0.25343	0.6598	0.795766	no
CP000627.1	134000	135000	OK	57.6706	65.1823	0.176646	0.551107	0.33865	0.532514	no
CP000627.1	134100	135100	OK	64.4655	67.8061	0.0728886	0.23311	0.68595	0.813847	no
CP000627.1	134200	135200	OK	68.5059	67.9129	-0.0125443	-0.0399894	0.93925	0.970878	no
CP000627.1	134300	135300	OK	75.014	63.3212	-0.244472	-0.763751	0.18605	0.354121	no
CP000627.1	134400	135400	OK	77.3951	67.249	-0.202729	-0.634239	0.268	0.450153	no
CP000627.1	134500	135500	OK	77.6576	67.8275	-0.195257	-0.613247	0.2862	0.47021	no
CP000627.1	134600	135600	OK	79.2463	66.7323	-0.247959	-0.768546	0.1734	0.335435	no
CP000627.1	134700	135700	OK	73.8362	64.0829	-0.204389	-0.645641	0.26065	0.434101	no
CP000627.1	134800	135800	OK	66.2901	63.678	-0.0579979	-0.186106	0.7451	0.840042	no
CP000627.1	134900	135900	OK	62.2952	58.2282	-0.097402	-0.307856	0.59635	0.745022	no
CP000627.1	135000	136000	OK	55.5718	60.902	0.132136	0.416085	0.4616	0.640562	no
CP000627.1	135100	136100	OK	54.458	61.9066	0.184951	0.575859	0.3144	0.510858	no
CP000627.1	135200	136200	OK	55.5855	64.8769	0.222996	0.697642	0.21625	0.395295	no
CP000627.1	135300	136300	OK	56.233	72.7591	0.371711	1.13932	0.04915	0.146563	no
CP000627.1	135400	136400	OK	58.3979	83.2417	0.511389	1.55432	0.0066	0.0384101	yes
CP000627.1	135500	136500	OK	58.8439	86.345	0.553219	1.70052	0.0029	0.0234497	yes
CP000627.1	135600	136600	OK	57.8426	85.7249	0.567582	1.75945	0.00195	0.0190482	yes
CP000627.1	135700	136700	OK	57.1147	84.3773	0.562993	1.76511	0.0021	0.0189459	yes
CP000627.1	135800	136800	OK	58.3811	83.8546	0.522387	1.6517	0.00355	0.0259163	yes
CP000627.1	135900	136900	OK	55.8542	75.121	0.427552	1.3661	0.01815	0.0756006	no
CP000627.1	136000	137000	OK	52.6048	72.8854	0.470435	1.46674	0.01055	0.0529936	no
CP000627.1	136100	137100	OK	52.5779	67.6949	0.36459	1.15048	0.04685	0.142481	no
CP000627.1	136200	137200	OK	55.7221	67.0822	0.26768	0.847021	0.13925	0.29758	no
CP000627.1	136300	137300	OK	57.913	69.3414	0.259828	0.825719	0.1448	0.300431	no
CP000627.1	136400	137400	OK	60.1402	76.4494	0.346176	1.10636	0.0531	0.156833	no
CP000627.1	136500	137500	OK	62.8308	76.5705	0.285317	0.926075	0.1059	0.248061	no
CP000627.1	136600	137600	OK	63.3318	79.8307	0.334015	1.08877	0.0557	0.160162	no
CP000627.1	136700	137700	OK	60.41	76.6645	0.34377	1.1237	0.0503	0.147613	no
CP000627.1	136800	137800	OK	58.0558	69.6535	0.262756	0.85013	0.136	0.281398	no
CP000627.1	136900	137900	OK	53.8798	65.8043	0.288437	0.912055	0.1111	0.247586	no
CP000627.1	137000	138000	OK	47.8351	63.5443	0.409693	1.24936	0.03145	0.108799	no
CP000627.1	137100	138100	OK	44.0617	63.7542	0.532996	1.56804	0.0072	0.0412727	yes
CP000627.1	137200	138200	OK	47.0116	64.8389	0.463842	1.40008	0.01405	0.0618409	no
CP000627.1	137300	138300	OK	51.1513	70.7821	0.468614	1.45539	0.01375	0.0604561	no
CP000627.1	137400	138400	OK	53.3596	72.6533	0.445281	1.37353	0.01775	0.074309	no
CP000627.1	137500	138500	OK	52.8107	72.8286	0.463677	1.41281	0.014	0.0647794	no
CP000627.1	137600	138600	OK	54.8633	74.5896	0.443133	1.34608	0.01805	0.0776902	no
CP000627.1	137700	138700	OK	57.9931	74.0448	0.352518	1.09426	0.0534	0.152804	no
CP000627.1	137800	138800	OK	58.5959	68.8823	0.233334	0.733068	0.19515	0.358701	no
CP000627.1	137900	138900	OK	55.6675	66.0562	0.246858	0.752664	0.19385	0.359671	no
CP000627.1	138000	139000	OK	51.3657	61.3266	0.255708	0.767792	0.1801	0.35353	no
CP000627.1	138100	139100	OK	48.694	54.2738	0.156513	0.454679	0.4248	0.612668	no
CP000627.1	138200	139200	OK	45.4042	56.5547	0.316821	0.910636	0.1088	0.250095	no
CP000627.1	138300	139300	OK	46.2894	61.3157	0.405576	1.16416	0.04295	0.134276	no
CP000627.1	138400	139400	OK	50.7077	63.7778	0.33085	0.948824	0.10075	0.238667	no
CP000627.1	138500	139500	OK	52.7893	70.9921	0.427414	1.27323	0.02825	0.101327	no
CP000627.1	138600	139600	OK	54.5609	74.7685	0.454561	1.39532	0.01645	0.073009	no
CP000627.1	138700	139700	OK	58.49	75.0381	0.359435	1.14634	0.044	0.135475	no
CP000627.1	138800	139800	OK	58.7287	81.3964	0.4709	1.49846	0.0089	0.0463159	yes
CP000627.1	138900	139900	OK	59.7251	80.9463	0.438629	1.40794	0.01485	0.0666235	no
CP000627.1	139000	140000	OK	61.5847	82.0024	0.413093	1.33632	0.019	0.078546	no
CP000627.1	139100	140100	OK	60.0878	77.7065	0.370964	1.20191	0.03755	0.1222	no
CP000627.1	139200	140200	OK	59.9442	80.0358	0.417025	1.35273	0.0189	0.0758183	no
CP000627.1	139300	140300	OK	61.2998	79.9871	0.383884	1.24142	0.03095	0.107043	no
CP000627.1	139400	140400	OK	62.1366	78.6336	0.339703	1.08021	0.06105	0.172803	no
CP000627.1	139500	140500	OK	60.2249	74.4049	0.305039	0.936183	0.09925	0.237722	no
CP000627.1	139600	140600	OK	59.2569	70.2544	0.245607	0.751918	0.1859	0.35174	no
CP000627.1	139700	140700	OK	57.1982	66.2978	0.212991	0.659715	0.24905	0.422792	no
CP000627.1	139800	140800	OK	51.6907	66.8255	0.370493	1.12459	0.0501	0.144866	no
CP000627.1	139900	140900	OK	48.3161	67.0292	0.472288	1.42175	0.014	0.0638499	no
CP000627.1	140000	141000	OK	46.8708	61.8156	0.399282	1.19847	0.03885	0.125082	no
CP000627.1	140100	141100	OK	46.9557	58.8915	0.326758	0.974639	0.0886	0.219141	no
CP000627.1	140200	141200	OK	48.7777	62.677	0.361715	1.10333	0.0563	0.160476	no
CP000627.1	140300	141300	OK	49.7068	70.3558	0.501226	1.53771	0.0099	0.048194	yes
CP000627.1	140400	141400	OK	52.4136	75.3957	0.52454	1.60536	0.00495	0.0321089	yes
CP000627.1	140500	141500	OK	52.2941	70.79	0.436896	1.32757	0.02015	0.0810709	no
CP000627.1	140600	141600	OK	52.7711	74.4816	0.497135	1.49999	0.0108	0.0572123	no
CP000627.1	140700	141700	OK	51.7082	80.2666	0.634406	1.93905	0.0009	0.0108105	yes
CP000627.1	140800	141800	OK	50.4822	79.2335	0.650336	1.982	0.00095	0.0111201	yes
CP000627.1	140900	141900	OK	48.0669	71.766	0.578255	1.7244	0.00305	0.0248083	yes
CP000627.1	141000	142000	OK	48.156	69.5495	0.530325	1.60411	0.0075	0.0420692	yes
CP000627.1	141100	142100	OK	47.2118	66.3552	0.491062	1.48799	0.01025	0.0521715	no
CP000627.1	141200	142200	OK	48.1077	71.8374	0.578469	1.77701	0.0018	0.016532	yes
CP000627.1	141300	142300	OK	52.3371	70.7072	0.434022	1.35175	0.02085	0.0812953	no
CP000627.1	141400	142400	OK	55.8491	69.147	0.308131	0.960794	0.09535	0.230401	no
CP000627.1	141500	142500	OK	61.9613	73.8332	0.252902	0.816626	0.15015	0.310365	no
CP000627.1	141600	142600	OK	62.315	77.8045	0.320272	1.04146	0.0675	0.182056	no
CP000627.1	141700	142700	OK	62.1915	79.2376	0.349468	1.13647	0.04955	0.146557	no
CP000627.1	141800	142800	OK	61.3095	79.3101	0.371395	1.21609	0.03325	0.11188	no
CP000627.1	141900	142900	OK	60.9558	75.8664	0.315697	1.03512	0.06495	0.173368	no
CP000627.1	142000	143000	OK	63.1253	73.0782	0.211222	0.696803	0.2196	0.401871	no
CP000627.1	142100	143100	OK	62.8009	66.8367	0.0898571	0.294019	0.61425	0.763058	no
CP000627.1	142200	143200	OK	61.5131	65.8178	0.0975837	0.315344	0.5813	0.73574	no
CP000627.1	142300	143300	OK	61.3702	67.597	0.139421	0.445637	0.4309	0.611576	no
CP000627.1	142400	143400	OK	63.4101	67.7111	0.0946816	0.301811	0.59385	0.747195	no
CP000627.1	142500	143500	OK	64.8467	67.463	0.057063	0.181775	0.7528	0.857615	no
CP000627.1	142600	143600	OK	67.5959	71.9075	0.0892075	0.295443	0.603	0.752293	no
CP000627.1	142700	143700	OK	66.7887	76.2399	0.190943	0.616541	0.2816	0.458099	no
CP000627.1	142800	143800	OK	65.017	71.0407	0.127829	0.408423	0.47405	0.635893	no
CP000627.1	142900	143900	OK	59.7903	73.9119	0.305894	0.945369	0.09635	0.223527	no
CP000627.1	143000	144000	OK	57.6275	72.9818	0.340781	1.03545	0.0689	0.181885	no
CP000627.1	143100	144100	OK	54.1026	71.9782	0.411862	1.23953	0.0305	0.107191	no
CP000627.1	143200	144200	OK	54.9671	73.162	0.412526	1.23136	0.0301	0.105695	no
CP000627.1	143300	144300	OK	59.6008	77.6588	0.381818	1.16098	0.04205	0.132767	no
CP000627.1	143400	144400	OK	68.4835	75.0979	0.133018	0.428175	0.44425	0.625216	no
CP000627.1	143500	144500	OK	74.956	80.6553	0.105726	0.343816	0.54895	0.710531	no
CP000627.1	143600	144600	OK	77.1644	82.5601	0.0975097	0.31333	0.58105	0.736246	no
CP000627.1	143700	144700	OK	77.4119	80.9828	0.0650613	0.207346	0.70615	0.820994	no
CP000627.1	143800	144800	OK	77.2439	84.2558	0.125355	0.388832	0.48835	0.646129	no
CP000627.1	143900	144900	OK	76.9182	80.0684	0.0579087	0.181275	0.7474	0.856184	no
CP000627.1	144000	145000	OK	78.4869	79.0492	0.0102989	0.0310026	0.9543	0.97723	no
CP000627.1	144100	145100	OK	77.4385	78.789	0.0249419	0.0751896	0.8949	0.944731	no
CP000627.1	144200	145200	OK	74.9643	83.1324	0.149209	0.453546	0.422	0.607075	no
CP000627.1	144300	145300	OK	75.5231	79.4671	0.0734388	0.23104	0.68435	0.810262	no
CP000627.1	144400	145400	OK	80.7332	78.4534	-0.0413267	-0.131843	0.81625	0.894192	no
CP000627.1	144500	145500	OK	81.2953	80.8955	-0.00711091	-0.0224599	0.96685	0.984697	no
CP000627.1	144600	145600	OK	77.9365	77.938	2.84214e-05	9.10461e-05	0.99565	0.996856	no
CP000627.1	144700	145700	OK	76.5567	80.9085	0.0797621	0.254074	0.6511	0.781576	no
CP000627.1	144800	145800	OK	72.2524	80.0311	0.147515	0.481797	0.39095	0.566411	no
CP000627.1	144900	145900	OK	69.0679	77.7885	0.171541	0.55716	0.32915	0.517719	no
CP000627.1	145000	146000	OK	72.4833	78.385	0.112928	0.361071	0.52125	0.687132	no
CP000627.1	145100	146100	OK	77.8399	80.3162	0.0451814	0.141731	0.80275	0.883795	no
CP000627.1	145200	146200	OK	79.1473	81.3469	0.0395467	0.124851	0.82585	0.903451	no
CP000627.1	145300	146300	OK	81.8024	82.5649	0.0133858	0.0420035	0.94205	0.970704	no
CP000627.1	145400	146400	OK	88.7481	88.4058	-0.0055744	-0.0168227	0.97755	0.990009	no
CP000627.1	145500	146500	OK	92.3592	88.1319	-0.0675916	-0.203038	0.7236	0.837746	no
CP000627.1	145600	146600	OK	90.9749	86.8408	-0.0670959	-0.202636	0.7248	0.842909	no
CP000627.1	145700	146700	OK	85.0486	82.7633	-0.0392958	-0.121902	0.83055	0.902036	no
CP000627.1	145800	146800	OK	77.0211	80.475	0.0632873	0.200911	0.72075	0.823145	no
CP000627.1	145900	146900	OK	65.2174	76.5843	0.231792	0.756063	0.1849	0.348191	no
CP000627.1	146000	147000	OK	55.1703	69.5814	0.334809	1.07684	0.0639	0.172543	no
CP000627.1	146100	147100	OK	51.7034	69.4753	0.426242	1.35077	0.0205	0.0816248	no
CP000627.1	146200	147200	OK	47.8794	70.3544	0.555236	1.72954	0.0026	0.0204293	yes
CP000627.1	146300	147300	OK	47.947	73.8487	0.62313	1.90908	0.0007	0.00868799	yes
CP000627.1	146400	147400	OK	52.549	79.5603	0.598385	1.81704	0.00115	0.0125709	yes
CP000627.1	146500	147500	OK	58.3645	87.4122	0.582745	1.76704	0.00155	0.0155451	yes
CP000627.1	146600	147600	OK	63.2722	91.0271	0.524726	1.63398	0.00505	0.0352476	yes
CP000627.1	146700	147700	OK	65.5627	88.7614	0.437058	1.39571	0.0146	0.0645211	no
CP000627.1	146800	147800	OK	64.7436	91.8906	0.50518	1.60734	0.0055	0.0349631	yes
CP000627.1	146900	147900	OK	63.3706	89.1705	0.492754	1.56461	0.0071	0.0421511	yes
CP000627.1	147000	148000	OK	63.2477	85.9073	0.441767	1.37621	0.0161	0.0702824	no
CP000627.1	147100	148100	OK	62.7477	80.6024	0.36126	1.14258	0.04565	0.14059	no
CP000627.1	147200	148200	OK	64.0923	77.2146	0.268722	0.88059	0.1214	0.270046	no
CP000627.1	147300	148300	OK	65.9948	81.6655	0.307373	0.961787	0.0941	0.223515	no
CP000627.1	147400	148400	OK	64.6996	93.5579	0.532103	1.51489	0.00975	0.0501779	no
CP000627.1	147500	148500	OK	71.1787	105.055	0.561622	1.40846	0.01725	0.0734814	no
CP000627.1	147600	148600	OK	78.2672	108.903	0.47656	1.09651	0.0528	0.15495	no
CP000627.1	147700	148700	OK	86.4244	121.241	0.488362	1.06796	0.0555	0.157073	no
CP000627.1	147800	148800	OK	96.455	123.354	0.354878	0.756827	0.17845	0.338521	no
CP000627.1	147900	148900	OK	106.579	127.439	0.257874	0.534135	0.34255	0.531346	no
CP000627.1	148000	149000	OK	115.07	129.448	0.16986	0.344346	0.53455	0.695134	no
CP000627.1	148100	149100	OK	121.399	125.889	0.0523992	0.103476	0.84475	0.912772	no
CP000627.1	148200	149200	OK	127.905	124.409	-0.0399731	-0.0795592	0.8947	0.94449	no
CP000627.1	148300	149300	OK	133.979	120.22	-0.156334	-0.330751	0.5651	0.722636	no
CP000627.1	148400	149400	OK	133.425	114.461	-0.221182	-0.481089	0.40565	0.587091	no
CP000627.1	148500	149500	OK	125.377	106.887	-0.230186	-0.518829	0.35715	0.544354	no
CP000627.1	148600	149600	OK	114.092	98.151	-0.217123	-0.525301	0.3664	0.548613	no
CP000627.1	148700	149700	OK	98.3325	93.1976	-0.0773758	-0.215042	0.71295	0.825937	no
CP000627.1	148800	149800	OK	79.1432	83.5492	0.0781612	0.23896	0.67295	0.793224	no
CP000627.1	148900	149900	OK	64.6397	80.4958	0.316493	0.993047	0.08305	0.202336	no
CP000627.1	149000	150000	OK	62.9342	77.9197	0.308144	0.995299	0.07915	0.200126	no
CP000627.1	149100	150100	OK	59.2459	71.6381	0.274012	0.880897	0.12935	0.28497	no
CP000627.1	149200	150200	OK	58.5636	71.8465	0.294914	0.946175	0.09255	0.224072	no
CP000627.1	149300	150300	OK	61.6599	77.8714	0.33676	1.07192	0.05875	0.165404	no
CP000627.1	149400	150400	OK	64.7024	86.1681	0.413336	1.31529	0.0227	0.0874151	no
CP000627.1	149500	150500	OK	66.4064	86.7774	0.385998	1.2353	0.03185	0.109853	no
CP000627.1	149600	150600	OK	65.8238	88.7228	0.430696	1.37035	0.01795	0.0774211	no
CP000627.1	149700	150700	OK	66.2638	83.3171	0.330392	1.05675	0.0643	0.171301	no
CP000627.1	149800	150800	OK	63.7839	84.1437	0.399663	1.27937	0.0268	0.0965454	no
CP000627.1	149900	150900	OK	59.8563	86.107	0.524626	1.60783	0.00445	0.0312711	yes
CP000627.1	150000	151000	OK	57.9473	87.9893	0.602587	1.83981	0.0014	0.014397	yes
CP000627.1	150100	151100	OK	60.2773	85.8223	0.509738	1.57154	0.00545	0.0346004	yes
CP000627.1	150200	151200	OK	63.3937	86.4856	0.44812	1.38281	0.015	0.0645781	no
CP000627.1	150300	151300	OK	65.5466	86.8338	0.405737	1.28604	0.0247	0.0912289	no
CP000627.1	150400	151400	OK	70.1009	91.2125	0.379799	1.16841	0.0407	0.130729	no
CP000627.1	150500	151500	OK	71.3635	96.3833	0.433598	1.32062	0.02175	0.0853476	no
CP000627.1	150600	151600	OK	70.0384	94.052	0.425313	1.31567	0.02225	0.0881467	no
CP000627.1	150700	151700	OK	71.1028	90.3492	0.345607	1.11086	0.05125	0.149235	no
CP000627.1	150800	151800	OK	72.1328	97.3901	0.433119	1.34207	0.0223	0.0850033	no
CP000627.1	150900	151900	OK	75.854	98.5699	0.377922	1.13865	0.04635	0.138681	no
CP000627.1	151000	152000	OK	80.4406	97.0296	0.270501	0.7903	0.1624	0.329786	no
CP000627.1	151100	152100	OK	84.8022	92.8108	0.13019	0.378089	0.5055	0.682979	no
CP000627.1	151200	152200	OK	90.3501	99.9652	0.145899	0.401745	0.48505	0.660967	no
CP000627.1	151300	152300	OK	98.4045	106.966	0.120353	0.314374	0.5833	0.738334	no
CP000627.1	151400	152400	OK	102.368	111.022	0.117081	0.303823	0.59045	0.744504	no
CP000627.1	151500	152500	OK	106.921	110.447	0.0468043	0.11904	0.8397	0.912823	no
CP000627.1	151600	152600	OK	104.522	111.281	0.0904015	0.229392	0.6903	0.818456	no
CP000627.1	151700	152700	OK	101.998	124.308	0.285369	0.695297	0.2212	0.393553	no
CP000627.1	151800	152800	OK	100.027	125.51	0.327414	0.789987	0.15885	0.312259	no
CP000627.1	151900	152900	OK	93.7256	128.028	0.449945	1.07298	0.06145	0.167598	no
CP000627.1	152000	153000	OK	91.7731	116.83	0.348265	0.855816	0.1343	0.289833	no
CP000627.1	152100	153100	OK	87.4494	115.72	0.404122	0.998466	0.08215	0.208682	no
CP000627.1	152200	153200	OK	82.7112	109.16	0.400295	1.07319	0.0599	0.165929	no
CP000627.1	152300	153300	OK	80.5286	108.507	0.430211	1.15408	0.0484	0.14527	no
CP000627.1	152400	153400	OK	81.7007	98.7793	0.27386	0.761905	0.17925	0.346589	no
CP000627.1	152500	153500	OK	76.141	92.3901	0.279065	0.798	0.15835	0.321051	no
CP000627.1	152600	153600	OK	72.9958	88.325	0.275008	0.782857	0.16255	0.320852	no
CP000627.1	152700	153700	OK	68.9251	87.1594	0.338627	0.991178	0.08355	0.205127	no
CP000627.1	152800	153800	OK	69.2401	81.2542	0.230833	0.704739	0.22305	0.393696	no
CP000627.1	152900	153900	OK	73.8416	79.7139	0.110396	0.339863	0.5568	0.711409	no
CP000627.1	153000	154000	OK	78.8994	83.7126	0.0854293	0.255035	0.65025	0.782116	no
CP000627.1	153100	154100	OK	83.9691	88.0161	0.0679093	0.197041	0.72965	0.840012	no
CP000627.1	153200	154200	OK	90.1642	90.3532	0.00302015	0.00844373	0.99025	0.995549	no
CP000627.1	153300	154300	OK	97.6922	87.7453	-0.154921	-0.435311	0.44605	0.622602	no
CP000627.1	153400	154400	OK	106.274	96.4193	-0.140399	-0.367435	0.5136	0.681501	no
CP000627.1	153500	154500	OK	112.694	99.8155	-0.175078	-0.446484	0.4266	0.606368	no
CP000627.1	153600	154600	OK	112.71	108.213	-0.0587412	-0.144225	0.80205	0.891894	no
CP000627.1	153700	154700	OK	114.7	111.543	-0.0402604	-0.0975126	0.8655	0.922721	no
CP000627.1	153800	154800	OK	107.291	109.422	0.0283681	0.0697799	0.9021	0.943531	no
CP000627.1	153900	154900	OK	101.14	107.401	0.0866491	0.210372	0.7084	0.826808	no
CP000627.1	154000	155000	OK	100.664	100.396	-0.00385241	-0.00947253	0.9862	0.992401	no
CP000627.1	154100	155100	OK	94.0548	99.8403	0.0861216	0.222065	0.69205	0.818793	no
CP000627.1	154200	155200	OK	92.9399	99.3315	0.0959528	0.249802	0.656	0.791495	no
CP000627.1	154300	155300	OK	88.6306	101.291	0.192631	0.514155	0.36245	0.548118	no
CP000627.1	154400	155400	OK	84.1136	89.5361	0.09013	0.270467	0.6362	0.780809	no
CP000627.1	154500	155500	OK	80.4995	89.0634	0.145853	0.450627	0.4328	0.609935	no
CP000627.1	154600	155600	OK	71.5095	87.0336	0.283437	0.905319	0.1111	0.250807	no
CP000627.1	154700	155700	OK	66.4064	84.7689	0.352213	1.13078	0.04745	0.142685	no
CP000627.1	154800	155800	OK	61.7933	86.0206	0.477231	1.50992	0.00885	0.0461137	yes
CP000627.1	154900	155900	OK	58.1724	81.5152	0.486734	1.53652	0.0079	0.044839	yes
CP000627.1	155000	156000	OK	55.9803	80.9784	0.532619	1.63151	0.00325	0.0245173	yes
CP000627.1	155100	156100	OK	57.51	75.3037	0.388907	1.18697	0.0377	0.122303	no
CP000627.1	155200	156200	OK	58.1926	80.2615	0.463874	1.41223	0.0133	0.0596839	no
CP000627.1	155300	156300	OK	63.9208	81.0485	0.342499	1.04033	0.0695	0.185199	no
CP000627.1	155400	156400	OK	64.7696	83.2895	0.362817	1.14649	0.0432	0.136054	no
CP000627.1	155500	156500	OK	67.3939	86.1727	0.354614	1.08733	0.0581	0.164544	no
CP000627.1	155600	156600	OK	65.6803	82.5691	0.330142	1.0065	0.07985	0.201675	no
CP000627.1	155700	156700	OK	66.303	83.9243	0.340015	1.04978	0.06585	0.174083	no
CP000627.1	155800	156800	OK	68.5582	87.109	0.345492	1.07311	0.0638	0.171517	no
CP000627.1	155900	156900	OK	73.3363	86.3101	0.235002	0.707034	0.20365	0.372172	no
CP000627.1	156000	157000	OK	73.7811	84.4874	0.195485	0.558603	0.3204	0.513385	no
CP000627.1	156100	157100	OK	72.6015	81.2178	0.161796	0.467626	0.40065	0.58982	no
CP000627.1	156200	157200	OK	75.0688	79.778	0.0877772	0.257695	0.64705	0.785622	no
CP000627.1	156300	157300	OK	80.5756	81.8935	0.0234069	0.0697965	0.89995	0.948125	no
CP000627.1	156400	157400	OK	84.8522	85.1846	0.00563989	0.0165232	0.9789	0.990325	no
CP000627.1	156500	157500	OK	85.004	90.7889	0.0949849	0.281049	0.60585	0.755208	no
CP000627.1	156600	157600	OK	83.9972	87.6197	0.0609138	0.182218	0.75065	0.861101	no
CP000627.1	156700	157700	OK	81.32	87.0356	0.0979953	0.298548	0.59155	0.73775	no
CP000627.1	156800	157800	OK	80.1209	83.495	0.0595112	0.184029	0.7463	0.841165	no
CP000627.1	156900	157900	OK	76.768	88.8446	0.210779	0.622868	0.2659	0.449788	no
CP000627.1	157000	158000	OK	72.1746	91.0565	0.335272	1.00074	0.0803	0.201432	no
CP000627.1	157100	158100	OK	70.249	87.5348	0.317379	0.947871	0.0968	0.233144	no
CP000627.1	157200	158200	OK	65.2736	87.9544	0.430257	1.29966	0.02365	0.0886178	no
CP000627.1	157300	158300	OK	64.0659	88.0186	0.458252	1.41716	0.0161	0.0678993	no
CP000627.1	157400	158400	OK	65.4896	90.2123	0.462059	1.39754	0.01715	0.0724579	no
CP000627.1	157500	158500	OK	67.2807	93.8438	0.480069	1.46267	0.0102	0.0530811	no
CP000627.1	157600	158600	OK	69.66	96.034	0.463214	1.42188	0.01425	0.0669991	no
CP000627.1	157700	158700	OK	75.1731	91.1369	0.27782	0.869787	0.1277	0.272691	no
CP000627.1	157800	158800	OK	77.3771	81.0043	0.0660925	0.207324	0.71655	0.820795	no
CP000627.1	157900	158900	OK	72.1031	75.4002	0.0645063	0.201204	0.72735	0.84079	no
CP000627.1	158000	159000	OK	69.0996	73.0994	0.0811815	0.255524	0.65305	0.78366	no
CP000627.1	158100	159100	OK	68.3337	72.3549	0.0824937	0.260128	0.64845	0.79034	no
CP000627.1	158200	159200	OK	68.2708	73.6732	0.10987	0.347308	0.5436	0.709988	no
CP000627.1	158300	159300	OK	70.7142	75.6789	0.0978901	0.309092	0.584	0.738641	no
CP000627.1	158400	159400	OK	85.5033	87.9254	0.0403001	0.119579	0.8316	0.905058	no
CP000627.1	158500	159500	OK	97.9487	84.2234	-0.217805	-0.596357	0.2916	0.477374	no
CP000627.1	158600	159600	OK	109.931	92.1247	-0.254933	-0.63359	0.26745	0.4518	no
CP000627.1	158700	159700	OK	122.872	92.5253	-0.409231	-0.967524	0.0871	0.210589	no
CP000627.1	158800	159800	OK	128.122	94.998	-0.431551	-0.995153	0.0809	0.199569	no
CP000627.1	158900	159900	OK	133.419	98.7761	-0.433728	-0.972826	0.08985	0.213613	no
CP000627.1	159000	160000	OK	139.081	93.8484	-0.567525	-1.2733	0.0296	0.104408	no
CP000627.1	159100	160100	OK	138.944	90.6731	-0.615752	-1.38613	0.0234	0.0888899	no
CP000627.1	159200	160200	OK	131.761	89.6902	-0.554896	-1.28178	0.0313	0.107892	no
CP000627.1	159300	160300	OK	116.59	89.0189	-0.389255	-0.983913	0.0778	0.198977	no
CP000627.1	159400	160400	OK	103.662	87.1467	-0.25037	-0.675792	0.2264	0.401841	no
CP000627.1	159500	160500	OK	97.9464	89.6452	-0.127767	-0.356626	0.5344	0.698026	no
CP000627.1	159600	160600	OK	90.2432	88.2595	-0.0320665	-0.0949421	0.87235	0.927573	no
CP000627.1	159700	160700	OK	80.1555	87.1712	0.121052	0.379699	0.50415	0.666821	no
CP000627.1	159800	160800	OK	73.5783	85.318	0.213571	0.668469	0.2429	0.415251	no
CP000627.1	159900	160900	OK	68.6378	87.3327	0.347518	0.990262	0.0809	0.19945	no
CP000627.1	160000	161000	OK	74.5409	90.5853	0.281244	0.775906	0.16605	0.334528	no
CP000627.1	160100	161100	OK	80.8791	91.3167	0.175113	0.464198	0.3991	0.58847	no
CP000627.1	160200	161200	OK	87.6753	90.9375	0.0527058	0.139723	0.8021	0.888761	no
CP000627.1	160300	161300	OK	94.6386	89.3102	-0.0836044	-0.224877	0.6967	0.819192	no
CP000627.1	160400	161400	OK	97.6265	90.2557	-0.113255	-0.294287	0.60165	0.753464	no
CP000627.1	160500	161500	OK	97.8955	88.0626	-0.152713	-0.412422	0.4623	0.635883	no
CP000627.1	160600	161600	OK	101.122	88.2336	-0.196698	-0.527077	0.34905	0.532205	no
CP000627.1	160700	161700	OK	100.09	81.7055	-0.2928	-0.79809	0.161	0.31876	no
CP000627.1	160800	161800	OK	94.7382	83.3957	-0.183973	-0.508219	0.3772	0.552834	no
CP000627.1	160900	161900	OK	86.7856	79.3322	-0.129548	-0.367599	0.51335	0.680171	no
CP000627.1	161000	162000	OK	85.6749	83.9299	-0.0296884	-0.077398	0.88795	0.93858	no
CP000627.1	161100	162100	OK	83.3173	81.0522	-0.0397644	-0.10621	0.85365	0.919743	no
CP000627.1	161200	162200	OK	84.295	84.0141	-0.00481596	-0.0128942	0.98375	0.992152	no
CP000627.1	161300	162300	OK	92.4727	84.5748	-0.128799	-0.32757	0.554	0.712631	no
CP000627.1	161400	162400	OK	106.781	93.5785	-0.190404	-0.449587	0.42035	0.601779	no
CP000627.1	161500	162500	OK	110.26	94.1994	-0.227118	-0.534565	0.35515	0.542258	no
CP000627.1	161600	162600	OK	112.677	96.3915	-0.225213	-0.520327	0.3609	0.542466	no
CP000627.1	161700	162700	OK	116.958	101.915	-0.198631	-0.431716	0.4434	0.615221	no
CP000627.1	161800	162800	OK	119.585	103.084	-0.214221	-0.473055	0.40675	0.579149	no
CP000627.1	161900	162900	OK	120.198	102.571	-0.228783	-0.482924	0.4014	0.585865	no
CP000627.1	162000	163000	OK	115.881	100.671	-0.203004	-0.435977	0.44005	0.623643	no
CP000627.1	162100	163100	OK	111.772	108.29	-0.0456609	-0.0943811	0.8674	0.930247	no
CP000627.1	162200	163200	OK	105.968	107.75	0.0240633	0.0503214	0.92875	0.966883	no
CP000627.1	162300	163300	OK	107.276	113.589	0.0824957	0.169837	0.75895	0.86482	no
CP000627.1	162400	163400	OK	109.454	118.743	0.117513	0.257023	0.63735	0.781599	no
CP000627.1	162500	163500	OK	107.303	122.773	0.194293	0.428704	0.44495	0.621755	no
CP000627.1	162600	163600	OK	103.687	119.453	0.204205	0.475162	0.3976	0.578698	no
CP000627.1	162700	163700	OK	98.9624	122.811	0.311482	0.763086	0.17325	0.335061	no
CP000627.1	162800	163800	OK	92.4229	126.069	0.447891	1.11216	0.0576	0.161031	no
CP000627.1	162900	163900	OK	84.4894	134.853	0.674543	1.62338	0.008	0.0451585	yes
CP000627.1	163000	164000	OK	84.5675	140.03	0.72756	1.71028	0.0059	0.0361878	yes
CP000627.1	163100	164100	OK	78.7138	146.353	0.894768	2.08846	0.00095	0.0115142	yes
CP000627.1	163200	164200	OK	71.549	149.247	1.0607	2.45681	0.0005	0.00720035	yes
CP000627.1	163300	164300	OK	68.5439	166.276	1.27848	2.95174	5e-05	0.00119451	yes
CP000627.1	163400	164400	OK	65.2116	178.351	1.45152	3.28016	5e-05	0.00114144	yes
CP000627.1	163500	164500	OK	58.0908	186.593	1.68351	3.66913	5e-05	0.00129937	yes
CP000627.1	163600	164600	OK	61.0843	185.891	1.60558	3.50965	5e-05	0.00143472	yes
CP000627.1	163700	164700	OK	66.5702	188.015	1.4979	3.29057	5e-05	0.00122976	yes
CP000627.1	163800	164800	OK	74.2561	179.453	1.27303	2.80847	5e-05	0.00120819	yes
CP000627.1	163900	164900	OK	79.1029	169.343	1.09814	2.3977	0.0006	0.00794615	yes
CP000627.1	164000	165000	OK	83.0883	163.735	0.978642	2.10988	0.00215	0.0187513	yes
CP000627.1	164100	165100	OK	85.9271	154.423	0.8457	1.78206	0.0049	0.0322994	yes
CP000627.1	164200	165200	OK	93.0008	150.262	0.692168	1.44282	0.0192	0.0765961	no
CP000627.1	164300	165300	OK	100.052	145.022	0.535523	1.14342	0.0461	0.140717	no
CP000627.1	164400	165400	OK	105.114	149.453	0.507732	1.06693	0.0691	0.185644	no
CP000627.1	164500	165500	OK	104.054	143.248	0.461175	0.970793	0.0912	0.225192	no
CP000627.1	164600	165600	OK	98.5075	140.143	0.50859	1.10157	0.0566	0.162185	no
CP000627.1	164700	165700	OK	87.3015	125.51	0.523728	1.22316	0.03395	0.114797	no
CP000627.1	164800	165800	OK	87.3359	123.531	0.500224	1.13785	0.04995	0.144533	no
CP000627.1	164900	165900	OK	86.1797	117.671	0.449341	1.00629	0.08225	0.201218	no
CP000627.1	165000	166000	OK	83.7971	117.585	0.488733	1.11538	0.0598	0.165692	no
CP000627.1	165100	166100	OK	75.9583	115.974	0.61052	1.42158	0.01985	0.0798055	no
CP000627.1	165200	166200	OK	70.9806	110.871	0.643391	1.52529	0.013	0.0587845	no
CP000627.1	165300	166300	OK	73.6348	124.899	0.762299	1.7758	0.00525	0.0322891	yes
CP000627.1	165400	166400	OK	75.1476	143.771	0.935977	2.1356	0.00115	0.0125709	yes
CP000627.1	165500	166500	OK	70.2383	148.497	1.08011	2.40113	0.0002	0.00382593	yes
CP000627.1	165600	166600	OK	67.7254	154.58	1.19058	2.65551	0.0001	0.00253497	yes
CP000627.1	165700	166700	OK	64.5561	164.972	1.3536	3.01881	5e-05	0.00122976	yes
CP000627.1	165800	166800	OK	60.4741	175.206	1.53467	3.27783	5e-05	0.00120819	yes
CP000627.1	165900	166900	OK	60.3937	199.046	1.72063	3.51665	5e-05	0.00120819	yes
CP000627.1	166000	167000	OK	80.4477	1571.17	4.28765	7.49198	5e-05	0.00136887	yes
CP000627.1	166100	167100	OK	95.9895	2847.15	4.8905	8.34643	5e-05	0.00132468	yes
CP000627.1	166200	167200	OK	106.294	3075.29	4.85459	8.02759	5e-05	0.00123006	yes
CP000627.1	166300	167300	OK	118.527	3217.61	4.7627	7.82573	5e-05	0.00119451	yes
CP000627.1	166400	167400	OK	131.459	3311.45	4.65478	7.46164	5e-05	0.00114144	yes
CP000627.1	166500	167500	OK	139.832	3291.7	4.55706	7.36879	5e-05	0.00129937	yes
CP000627.1	166600	167600	OK	144.31	3228.85	4.48377	7.21255	5e-05	0.00143472	yes
CP000627.1	166700	167700	OK	140.973	3076.09	4.4476	6.8899	5e-05	0.00122976	yes
CP000627.1	166800	167800	OK	121.017	2365.2	4.28868	6.714	5e-05	0.00120819	yes
CP000627.1	166900	167900	OK	99.5431	363.739	1.86951	3.4629	5e-05	0.00120819	yes
CP000627.1	167000	168000	OK	90.9042	187.9	1.04755	2.15398	0.00085	0.0105523	yes
CP000627.1	167100	168100	OK	86.3002	159.875	0.889508	1.93266	0.00265	0.0213083	yes
CP000627.1	167200	168200	OK	87.3559	159.268	0.866479	1.92436	0.00245	0.0196237	yes
CP000627.1	167300	168300	OK	84.2093	156.751	0.896423	2.02671	0.0019	0.0167793	yes
CP000627.1	167400	168400	OK	89.6106	161.371	0.848643	1.84082	0.003	0.0233446	yes
CP000627.1	167500	168500	OK	98.891	154.21	0.640983	1.33432	0.02125	0.0838634	no
CP000627.1	167600	168600	OK	102.929	143.417	0.478563	1.00058	0.0785	0.198873	no
CP000627.1	167700	168700	OK	109.27	141.49	0.372809	0.788192	0.16065	0.318372	no
CP000627.1	167800	168800	OK	109.904	135.266	0.299547	0.645375	0.2438	0.416445	no
CP000627.1	167900	168900	OK	105.67	136.858	0.37311	0.784409	0.1614	0.316819	no
CP000627.1	168000	169000	OK	105.252	134.546	0.354255	0.753793	0.17905	0.35197	no
CP000627.1	168100	169100	OK	100.847	122.05	0.275298	0.599545	0.2843	0.47823	no
CP000627.1	168200	169200	OK	93.135	113.341	0.283278	0.655334	0.24655	0.432142	no
CP000627.1	168300	169300	OK	87.572	114.837	0.39104	0.941284	0.0959	0.226101	no
CP000627.1	168400	169400	OK	84.9793	114.609	0.431537	1.04429	0.0654	0.180071	no
CP000627.1	168500	169500	OK	85.0098	107.275	0.335618	0.790874	0.15925	0.322029	no
CP000627.1	168600	169600	OK	90.217	103.318	0.195623	0.477925	0.3831	0.565346	no
CP000627.1	168700	169700	OK	97.8458	101.109	0.0473253	0.117227	0.83215	0.902533	no
CP000627.1	168800	169800	OK	102.989	98.8548	-0.0591032	-0.14581	0.80385	0.880103	no
CP000627.1	168900	169900	OK	100.761	96.5458	-0.0616542	-0.157057	0.78335	0.878372	no
CP000627.1	169000	170000	OK	104.12	98.1371	-0.0853707	-0.213177	0.71065	0.82269	no
CP000627.1	169100	170100	OK	104.89	94.0301	-0.157685	-0.387035	0.4855	0.667781	no
CP000627.1	169200	170200	OK	104.881	99.4273	-0.0770338	-0.184482	0.73995	0.850449	no
CP000627.1	169300	170300	OK	104.918	103.319	-0.0221548	-0.0537241	0.9225	0.959892	no
CP000627.1	169400	170400	OK	99.6279	98.6156	-0.0147338	-0.0383462	0.94535	0.971783	no
CP000627.1	169500	170500	OK	95.3569	96.6515	0.0194543	0.0521207	0.9245	0.96271	no
CP000627.1	169600	170600	OK	89.4852	94.149	0.0732972	0.207981	0.71035	0.832199	no
CP000627.1	169700	170700	OK	78.5634	91.2872	0.216556	0.650409	0.25665	0.429691	no
CP000627.1	169800	170800	OK	72.1082	93.3347	0.372249	1.12923	0.04675	0.139421	no
CP000627.1	169900	170900	OK	67.0315	93.0712	0.473496	1.41288	0.01555	0.0686459	no
CP000627.1	170000	171000	OK	64.6709	91.2891	0.497325	1.51833	0.0098	0.0510242	no
CP000627.1	170100	171100	OK	64.3786	89.8978	0.481705	1.46505	0.0113	0.0551229	no
CP000627.1	170200	171200	OK	65.3039	92.7252	0.505793	1.46138	0.01195	0.0558703	no
CP000627.1	170300	171300	OK	66.2234	95.4589	0.527539	1.49092	0.01075	0.0512454	no
CP000627.1	170400	171400	OK	65.9442	98.2105	0.574633	1.67536	0.00415	0.0285321	yes
CP000627.1	170500	171500	OK	66.7523	101.885	0.610057	1.74476	0.0037	0.0272521	yes
CP000627.1	170600	171600	OK	73.7859	106.84	0.53404	1.532	0.01	0.0546561	no
CP000627.1	170700	171700	OK	77.2935	110.419	0.514567	1.42078	0.01505	0.0654596	no
CP000627.1	170800	171800	OK	77.812	112.385	0.53039	1.36784	0.0201	0.0803222	no
CP000627.1	170900	171900	OK	81.9351	107.249	0.388408	0.97724	0.083	0.202334	no
CP000627.1	171000	172000	OK	87.7497	114.23	0.38047	0.934011	0.09905	0.232391	no
CP000627.1	171100	172100	OK	91.3636	113.733	0.315957	0.760808	0.1743	0.345839	no
CP000627.1	171200	172200	OK	96.8156	116.902	0.271986	0.637781	0.26635	0.452355	no
CP000627.1	171300	172300	OK	102.72	116.121	0.176919	0.415133	0.46175	0.63635	no
CP000627.1	171400	172400	OK	102.658	112.551	0.132734	0.316158	0.56705	0.726077	no
CP000627.1	171500	172500	OK	97.2585	100.18	0.0426943	0.107087	0.84945	0.918883	no
CP000627.1	171600	172600	OK	95.0041	95.5044	0.00757781	0.0206116	0.9701	0.982705	no
CP000627.1	171700	172700	OK	91.9725	92.5456	0.00896117	0.0244686	0.9635	0.981248	no
CP000627.1	171800	172800	OK	89.9491	85.2809	-0.0768853	-0.211914	0.70805	0.815072	no
CP000627.1	171900	172900	OK	91.1828	85.0803	-0.0999366	-0.282377	0.6198	0.765396	no
CP000627.1	172000	173000	OK	94.1675	83.6319	-0.171175	-0.469056	0.40175	0.589858	no
CP000627.1	172100	173100	OK	97.2677	86.7405	-0.165256	-0.42936	0.4387	0.627604	no
CP000627.1	172200	173200	OK	102.695	89.031	-0.205991	-0.540702	0.3353	0.529333	no
CP000627.1	172300	173300	OK	108.725	87.9051	-0.306665	-0.803179	0.16025	0.321199	no
CP000627.1	172400	173400	OK	112.413	96.0749	-0.226582	-0.573617	0.3131	0.499124	no
CP000627.1	172500	173500	OK	109.3	100.822	-0.116479	-0.292901	0.6048	0.754539	no
CP000627.1	172600	173600	OK	103.062	100.934	-0.0300918	-0.0774259	0.8904	0.93569	no
CP000627.1	172700	173700	OK	88.1078	104.721	0.249216	0.674148	0.2389	0.411135	no
CP000627.1	172800	173800	OK	77.2277	111.86	0.534498	1.43472	0.01335	0.0609527	no
CP000627.1	172900	173900	OK	66.9065	111.671	0.739033	2.01368	0.0013	0.0139161	yes
CP000627.1	173000	174000	OK	57.6666	106.657	0.887176	2.40853	5e-05	0.00136887	yes
CP000627.1	173100	174100	OK	50.5269	100.836	0.996893	2.77078	5e-05	0.00132468	yes
CP000627.1	173200	174200	OK	58.0475	110.054	0.9229	2.56968	5e-05	0.00123006	yes
CP000627.1	173300	174300	OK	69.2203	121.521	0.81194	2.22904	0.00025	0.0041832	yes
CP000627.1	173400	174400	OK	77.6183	123.634	0.671609	1.82749	0.00275	0.0219363	yes
CP000627.1	173500	174500	OK	81.6469	123.664	0.598955	1.60253	0.00785	0.0451491	yes
CP000627.1	173600	174600	OK	82.523	120.436	0.545401	1.47008	0.011	0.0576071	no
CP000627.1	173700	174700	OK	82.9007	119.714	0.530139	1.42456	0.01375	0.062779	no
CP000627.1	173800	174800	OK	82.5683	120.965	0.550925	1.44216	0.01685	0.0712559	no
CP000627.1	173900	174900	OK	80.5474	114.398	0.506157	1.3561	0.02225	0.0860833	no
CP000627.1	174000	175000	OK	76.8639	103.871	0.434418	1.24153	0.03175	0.109561	no
CP000627.1	174100	175100	OK	70.7478	100.079	0.500382	1.46244	0.01105	0.0544984	no
CP000627.1	174200	175200	OK	65.7174	95.2644	0.535661	1.5873	0.0062	0.0355404	yes
CP000627.1	174300	175300	OK	67.857	94.3269	0.475171	1.43063	0.01305	0.0584352	no
CP000627.1	174400	175400	OK	76.362	101.515	0.410765	1.20007	0.03575	0.119224	no
CP000627.1	174500	175500	OK	83.9206	100.895	0.265764	0.788089	0.16385	0.328974	no
CP000627.1	174600	175600	OK	85.1131	91.1469	0.0988121	0.302921	0.59165	0.744125	no
CP000627.1	174700	175700	OK	84.1926	88.8752	0.0780871	0.233158	0.68565	0.806463	no
CP000627.1	174800	175800	OK	85.466	93.8363	0.134795	0.388212	0.4973	0.655243	no
CP000627.1	174900	175900	OK	86.7009	87.7544	0.0174243	0.0506691	0.9264	0.963388	no
CP000627.1	175000	176000	OK	87.0112	91.1642	0.0672663	0.186123	0.74315	0.843543	no
CP000627.1	175100	176100	OK	95.3066	87.604	-0.121578	-0.31945	0.5691	0.727751	no
CP000627.1	175200	176200	OK	107.582	91.331	-0.236264	-0.602417	0.28405	0.474527	no
CP000627.1	175300	176300	OK	115.015	94.1825	-0.28829	-0.732676	0.19195	0.361802	no
CP000627.1	175400	176400	OK	115.538	101.526	-0.186515	-0.46648	0.4053	0.58679	no
CP000627.1	175500	176500	OK	118.094	105.253	-0.166078	-0.404831	0.4716	0.644822	no
CP000627.1	175600	176600	OK	126.48	108.315	-0.223674	-0.528066	0.3422	0.525444	no
CP000627.1	175700	176700	OK	134.646	111.107	-0.277215	-0.627194	0.2642	0.438423	no
CP000627.1	175800	176800	OK	143.727	103.511	-0.473541	-1.05859	0.0746	0.190159	no
CP000627.1	175900	176900	OK	150.472	105.872	-0.507174	-1.09248	0.0683	0.17796	no
CP000627.1	176000	177000	OK	145.375	99.1328	-0.552343	-1.18312	0.0473	0.141592	no
CP000627.1	176100	177100	OK	132.671	95.4543	-0.474967	-1.02267	0.07625	0.198327	no
CP000627.1	176200	177200	OK	130.374	87.5607	-0.574297	-1.27696	0.02735	0.0989821	no
CP000627.1	176300	177300	OK	134.163	90.4087	-0.56945	-1.2819	0.0296	0.104028	no
CP000627.1	176400	177400	OK	127.36	94.7831	-0.426211	-0.985206	0.0885	0.220423	no
CP000627.1	176500	177500	OK	111.832	94.0851	-0.249298	-0.614029	0.2853	0.470122	no
CP000627.1	176600	177600	OK	89.102	87.779	-0.021582	-0.0626492	0.91065	0.947853	no
CP000627.1	176700	177700	OK	68.9545	86.1484	0.321178	1.01179	0.0775	0.194906	no
CP000627.1	176800	177800	OK	62.0066	89.0089	0.521528	1.65236	0.00325	0.0245952	yes
CP000627.1	176900	177900	OK	63.8025	90.9826	0.511976	1.61253	0.00445	0.0312711	yes
CP000627.1	177000	178000	OK	68.0384	86.3152	0.343265	1.09531	0.05265	0.151044	no
CP000627.1	177100	178100	OK	72.3805	83.8311	0.211885	0.68471	0.22205	0.406977	no
CP000627.1	177200	178200	OK	76.4745	85.5572	0.16191	0.51486	0.36515	0.555453	no
CP000627.1	177300	178300	OK	80.6804	79.4087	-0.0229218	-0.0719221	0.89735	0.94635	no
CP000627.1	177400	178400	OK	89.2475	84.0948	-0.0857944	-0.26003	0.64395	0.785543	no
CP000627.1	177500	178500	OK	94.7577	85.3319	-0.151157	-0.434415	0.44525	0.621755	no
CP000627.1	177600	178600	OK	93.5196	83.1535	-0.169492	-0.473689	0.41195	0.591239	no
CP000627.1	177700	178700	OK	85.9651	79.4343	-0.113989	-0.326988	0.57185	0.722816	no
CP000627.1	177800	178800	OK	79.775	78.6619	-0.0202731	-0.0590447	0.9173	0.952062	no
CP000627.1	177900	178900	OK	67.4286	72.2453	0.0995434	0.314969	0.5818	0.732605	no
CP000627.1	178000	179000	OK	59.1917	70.56	0.253456	0.819672	0.1508	0.313901	no
CP000627.1	178100	179100	OK	56.3596	64.6015	0.196905	0.626353	0.2778	0.471688	no
CP000627.1	178200	179200	OK	54.9612	62.0698	0.175479	0.550604	0.3412	0.534817	no
CP000627.1	178300	179300	OK	55.2374	69.3653	0.328571	1.02777	0.0753	0.195119	no
CP000627.1	178400	179400	OK	47.9642	66.7299	0.476376	1.40717	0.0159	0.0693757	no
CP000627.1	178500	179500	OK	47.5012	70.0151	0.559701	1.63606	0.0055	0.0356207	yes
CP000627.1	178600	179600	OK	48.7882	67.0939	0.459649	1.34207	0.02115	0.0856782	no
CP000627.1	178700	179700	OK	49.4398	63.0141	0.350002	1.04649	0.0694	0.18115	no
CP000627.1	178800	179800	OK	47.9047	66.3647	0.47025	1.42259	0.0147	0.0652421	no
CP000627.1	178900	179900	OK	51.9503	65.7788	0.340491	1.06099	0.0652	0.173811	no
CP000627.1	179000	180000	OK	58.6958	63.6218	0.116265	0.373014	0.51635	0.683664	no
CP000627.1	179100	180100	OK	61.1287	65.5584	0.10093	0.326306	0.56435	0.724366	no
CP000627.1	179200	180200	OK	64.0139	64.0845	0.00158994	0.00512157	0.99435	0.996882	no
CP000627.1	179300	180300	OK	64.1328	69.8044	0.122254	0.396535	0.49195	0.66229	no
CP000627.1	179400	180400	OK	66.2498	72.7761	0.13555	0.435581	0.4444	0.625216	no
CP000627.1	179500	180500	OK	67.8214	69.6125	0.0376064	0.120091	0.83355	0.909247	no
CP000627.1	179600	180600	OK	66.9881	67.6572	0.0143383	0.0447588	0.9385	0.964939	no
CP000627.1	179700	180700	OK	64.4152	67.1831	0.0606972	0.190191	0.73945	0.843336	no
CP000627.1	179800	180800	OK	58.2026	68.4582	0.234139	0.737728	0.20295	0.368611	no
CP000627.1	179900	180900	OK	49.2183	67.6	0.457828	1.38034	0.0176	0.0745115	no
CP000627.1	180000	181000	OK	46.2859	63.9778	0.467	1.39945	0.01545	0.0685304	no
CP000627.1	180100	181100	OK	46.4864	62.8493	0.43509	1.30068	0.02355	0.0892956	no
CP000627.1	180200	181200	OK	47.7691	69.1347	0.533331	1.58715	0.0059	0.0343931	yes
CP000627.1	180300	181300	OK	48.9768	75.4742	0.623885	1.89546	0.001	0.0108763	yes
CP000627.1	180400	181400	OK	50.1978	75.1764	0.582655	1.73996	0.0023	0.0196762	yes
CP000627.1	180500	181500	OK	50.5075	77.7346	0.622059	1.87556	0.0011	0.0125212	yes
CP000627.1	180600	181600	OK	51.3585	79.1625	0.624214	1.81654	0.0015	0.0164403	yes
CP000627.1	180700	181700	OK	56.2498	78.5233	0.481271	1.44891	0.0114	0.0558114	no
CP000627.1	180800	181800	OK	56.0106	87.8515	0.649367	1.89953	0.0017	0.0166455	yes
CP000627.1	180900	181900	OK	57.2871	88.1212	0.621279	1.84713	0.00085	0.0105471	yes
CP000627.1	181000	182000	OK	58.4473	78.9768	0.434294	1.29502	0.0243	0.0913238	no
CP000627.1	181100	182100	OK	59.8586	80.2145	0.422306	1.24522	0.0295	0.104745	no
CP000627.1	181200	182200	OK	60.4498	81.2953	0.427434	1.2839	0.0255	0.0937647	no
CP000627.1	181300	182300	OK	64.9789	85.2716	0.392093	1.17423	0.03895	0.12616	no
CP000627.1	181400	182400	OK	72.8726	83.7517	0.200741	0.629923	0.2608	0.441615	no
CP000627.1	181500	182500	OK	85.1525	85.9198	0.0129416	0.040482	0.9416	0.970402	no
CP000627.1	181600	182600	OK	92.3752	82.8499	-0.157006	-0.472436	0.40665	0.586689	no
CP000627.1	181700	182700	OK	91.5693	73.9745	-0.307835	-0.935572	0.09975	0.232571	no
CP000627.1	181800	182800	OK	88.1647	75.4828	-0.224053	-0.684407	0.2286	0.399741	no
CP000627.1	181900	182900	OK	82.1227	74.2912	-0.144589	-0.453397	0.42725	0.608548	no
CP000627.1	182000	183000	OK	83.0892	73.3254	-0.180348	-0.568371	0.31635	0.508868	no
CP000627.1	182100	183100	OK	82.1003	70.9043	-0.211514	-0.676475	0.2388	0.426422	no
CP000627.1	182200	183200	OK	76.6396	76.5482	-0.00172272	-0.00568169	0.9951	0.996882	no
CP000627.1	182300	183300	OK	68.3856	74.7359	0.128108	0.421926	0.4642	0.638149	no
CP000627.1	182400	183400	OK	62.6122	78.1651	0.320081	1.02809	0.07395	0.194998	no
CP000627.1	182500	183500	OK	56.6922	79.0308	0.479264	1.49887	0.0086	0.0478911	yes
CP000627.1	182600	183600	OK	57.6526	68.7757	0.254514	0.803997	0.1567	0.313097	no
CP000627.1	182700	183700	OK	55.8956	72.4802	0.374852	1.18235	0.03895	0.125637	no
CP000627.1	182800	183800	OK	53.1803	72.7652	0.452358	1.41289	0.01335	0.0609527	no
CP000627.1	182900	183900	OK	52.4645	72.5393	0.467423	1.47944	0.0104	0.0534488	no
CP000627.1	183000	184000	OK	53.5221	72.59	0.439636	1.39126	0.0143	0.065394	no
CP000627.1	183100	184100	OK	54.1555	68.6933	0.343061	1.08149	0.0563	0.161701	no
CP000627.1	183200	184200	OK	58.2852	72.2887	0.31064	0.994794	0.08165	0.205643	no
CP000627.1	183300	184300	OK	62.1882	74.8236	0.266851	0.859093	0.12535	0.272491	no
CP000627.1	183400	184400	OK	70.6319	82.3789	0.221955	0.706708	0.21	0.383021	no
CP000627.1	183500	184500	OK	74.7181	77.5495	0.0536602	0.170724	0.7615	0.862532	no
CP000627.1	183600	184600	OK	73.9643	78.1137	0.0787459	0.252275	0.65655	0.792309	no
CP000627.1	183700	184700	OK	70.3927	78.5227	0.157685	0.506593	0.37045	0.546874	no
CP000627.1	183800	184800	OK	69.8015	76.8739	0.139236	0.452761	0.4218	0.590406	no
CP000627.1	183900	184900	OK	75.1832	76.172	0.0188511	0.061111	0.9141	0.957892	no
CP000627.1	184000	185000	OK	83.9428	76.0701	-0.142077	-0.438418	0.45375	0.633503	no
CP000627.1	184100	185100	OK	96.2681	82.0477	-0.230595	-0.643427	0.25185	0.442182	no
CP000627.1	184200	185200	OK	115.029	82.2165	-0.484497	-1.2259	0.0364	0.119209	no
CP000627.1	184300	185300	OK	134.916	87.1791	-0.630009	-1.4705	0.01695	0.070762	no
CP000627.1	184400	185400	OK	148.911	90.2247	-0.722855	-1.63549	0.0124	0.0582899	no
CP000627.1	184500	185500	OK	157.774	94.4564	-0.740137	-1.6525	0.009	0.0494521	yes
CP000627.1	184600	185600	OK	157.942	92.4017	-0.773407	-1.72855	0.00665	0.0416962	yes
CP000627.1	184700	185700	OK	149.052	94.3258	-0.660086	-1.48815	0.0195	0.0799345	no
CP000627.1	184800	185800	OK	136.981	86.1781	-0.668586	-1.51536	0.01775	0.0732697	no
CP000627.1	184900	185900	OK	119.179	79.9201	-0.576505	-1.37045	0.0271	0.0988325	no
CP000627.1	185000	186000	OK	105.339	79.4223	-0.407429	-1.02164	0.07785	0.197564	no
CP000627.1	185100	186100	OK	85.306	74.1492	-0.202215	-0.562457	0.31925	0.51461	no
CP000627.1	185200	186200	OK	75.4244	67.9604	-0.150336	-0.447129	0.43365	0.615691	no
CP000627.1	185300	186300	OK	73.6231	68.268	-0.10895	-0.33581	0.5506	0.709361	no
CP000627.1	185400	186400	OK	73.7164	71.7876	-0.0382502	-0.119811	0.83015	0.903868	no
CP000627.1	185500	186500	OK	72.9178	73.8065	0.0174772	0.0560546	0.92275	0.961857	no
CP000627.1	185600	186600	OK	67.7297	71.2185	0.072464	0.236938	0.67035	0.802866	no
CP000627.1	185700	186700	OK	65.5496	76.9723	0.231752	0.757333	0.18335	0.348804	no
CP000627.1	185800	186800	OK	60.3294	75.2031	0.317932	1.03358	0.0685	0.179823	no
CP000627.1	185900	186900	OK	54.7951	71.1611	0.377042	1.19526	0.0349	0.117241	no
CP000627.1	186000	187000	OK	52.4179	70.3882	0.425274	1.32921	0.02035	0.0815183	no
CP000627.1	186100	187100	OK	53.5885	65.5844	0.291429	0.915812	0.1121	0.257537	no
CP000627.1	186200	187200	OK	56.8735	61.9627	0.123642	0.387615	0.5003	0.673885	no
CP000627.1	186300	187300	OK	60.9395	69.8273	0.196414	0.628969	0.2684	0.453515	no
CP000627.1	186400	187400	OK	65.196	73.7751	0.17835	0.571291	0.3194	0.504847	no
CP000627.1	186500	187500	OK	69.2031	78.9392	0.189906	0.625354	0.2719	0.455945	no
CP000627.1	186600	187600	OK	75.021	85.8173	0.193975	0.630201	0.2634	0.447266	no
CP000627.1	186700	187700	OK	76.2774	88.9513	0.221759	0.714244	0.20565	0.375827	no
CP000627.1	186800	187800	OK	77.583	89.1774	0.200939	0.632422	0.2671	0.44144	no
CP000627.1	186900	187900	OK	74.0629	82.9304	0.163149	0.507658	0.36755	0.555696	no
CP000627.1	187000	188000	OK	73.8789	80.3152	0.120511	0.371501	0.51405	0.682429	no
CP000627.1	187100	188100	OK	74.9564	77.6069	0.0501325	0.157469	0.7839	0.872918	no
CP000627.1	187200	188200	OK	80.4939	75.4265	-0.0938083	-0.291223	0.5994	0.748435	no
CP000627.1	187300	188300	OK	86.6525	78.6721	-0.139389	-0.425361	0.44485	0.621977	no
CP000627.1	187400	188400	OK	90.1893	76.5053	-0.237396	-0.728503	0.20155	0.374126	no
CP000627.1	187500	188500	OK	94.5644	78.562	-0.267467	-0.810108	0.1593	0.322029	no
CP000627.1	187600	188600	OK	97.5969	77.0944	-0.34021	-1.004	0.0815	0.204096	no
CP000627.1	187700	188700	OK	99.971	79.4689	-0.331119	-0.960189	0.09385	0.222219	no
CP000627.1	187800	188800	OK	99.5442	77.786	-0.355826	-1.00073	0.08045	0.199067	no
CP000627.1	187900	188900	OK	98.9316	79.1853	-0.321199	-0.893431	0.11845	0.257571	no
CP000627.1	188000	189000	OK	98.2618	75.2789	-0.384384	-1.05201	0.06515	0.174776	no
CP000627.1	188100	189100	OK	97.431	82.1696	-0.245777	-0.657697	0.24175	0.429278	no
CP000627.1	188200	189200	OK	93.9153	84.1906	-0.1577	-0.435066	0.44055	0.621007	no
CP000627.1	188300	189300	OK	93.8306	83.9735	-0.160123	-0.451459	0.42345	0.605511	no
CP000627.1	188400	189400	OK	94.8504	89.2193	-0.088298	-0.254333	0.6578	0.794049	no
CP000627.1	188500	189500	OK	93.1268	97.8545	0.0714419	0.204677	0.71785	0.834476	no
CP000627.1	188600	189600	OK	84.8925	94.7285	0.158161	0.476016	0.39385	0.575456	no
CP000627.1	188700	189700	OK	76.3013	88.5135	0.21419	0.679272	0.236	0.409127	no
CP000627.1	188800	189800	OK	70.7271	93.2241	0.398439	1.16104	0.04245	0.130703	no
CP000627.1	188900	189900	OK	69.1053	84.5583	0.29115	0.840256	0.1339	0.280423	no
CP000627.1	189000	190000	OK	70.0267	87.9687	0.329085	0.936678	0.09585	0.227204	no
CP000627.1	189100	190100	OK	66.3461	81.7321	0.300891	0.890857	0.1223	0.274377	no
CP000627.1	189200	190200	OK	66.8529	89.3523	0.418513	1.22413	0.03185	0.109322	no
CP000627.1	189300	190300	OK	69.7202	87.8565	0.333572	0.989605	0.0833	0.20665	no
CP000627.1	189400	190400	OK	76.6879	93.2151	0.281565	0.830917	0.1468	0.303392	no
CP000627.1	189500	190500	OK	81.0229	88.3031	0.124135	0.365572	0.5201	0.685351	no
CP000627.1	189600	190600	OK	80.8548	87.5279	0.114409	0.344465	0.5464	0.709976	no
CP000627.1	189700	190700	OK	77.4174	87.7618	0.180935	0.534215	0.3449	0.523366	no
CP000627.1	189800	190800	OK	71.9791	88.4754	0.297699	0.840589	0.13625	0.281493	no
CP000627.1	189900	190900	OK	69.565	88.466	0.346761	0.964149	0.0919	0.216494	no
CP000627.1	190000	191000	OK	72.7201	81.8153	0.170017	0.493285	0.3765	0.570774	no
CP000627.1	190100	191100	OK	79.5695	87.9165	0.143918	0.410329	0.46095	0.648286	no
CP000627.1	190200	191200	OK	92.6376	90.5136	-0.0334644	-0.0928135	0.87205	0.933484	no
CP000627.1	190300	191300	OK	99.6899	92.9361	-0.101208	-0.277007	0.62235	0.768306	no
CP000627.1	190400	191400	OK	113.348	98.031	-0.209449	-0.543598	0.3433	0.529099	no
CP000627.1	190500	191500	OK	124.315	98.3234	-0.33839	-0.819127	0.15685	0.31894	no
CP000627.1	190600	191600	OK	128.303	88.6136	-0.533954	-1.29624	0.0268	0.0993162	no
CP000627.1	190700	191700	OK	127.501	83.8409	-0.60478	-1.48476	0.0135	0.062118	no
CP000627.1	190800	191800	OK	122.988	82.8116	-0.570613	-1.41476	0.0189	0.0767894	no
CP000627.1	190900	191900	OK	114.118	82.6411	-0.46559	-1.16191	0.04185	0.13041	no
CP000627.1	191000	192000	OK	103.307	79.6661	-0.374904	-1.01171	0.0785	0.198726	no
CP000627.1	191100	192100	OK	89.0215	79.6549	-0.16039	-0.472324	0.4011	0.58982	no
CP000627.1	191200	192200	OK	84.8223	80.0483	-0.0835728	-0.254556	0.65465	0.790669	no
CP000627.1	191300	192300	OK	82.2608	80.6899	-0.0278165	-0.0863128	0.87945	0.937861	no
CP000627.1	191400	192400	OK	78.198	83.6546	0.0973124	0.302796	0.5933	0.74673	no
CP000627.1	191500	192500	OK	75.3655	82.3546	0.127945	0.403378	0.4723	0.645138	no
CP000627.1	191600	192600	OK	73.9273	76.2581	0.0447838	0.147386	0.7958	0.888475	no
CP000627.1	191700	192700	OK	73.3446	74.8087	0.0285155	0.093396	0.8695	0.924834	no
CP000627.1	191800	192800	OK	71.9296	75.5878	0.071569	0.234865	0.67585	0.795222	no
CP000627.1	191900	192900	OK	71.8847	69.5277	-0.0480979	-0.157404	0.785	0.879507	no
CP000627.1	192000	193000	OK	73.0536	70.0296	-0.060991	-0.2003	0.7185	0.828702	no
CP000627.1	192100	193100	OK	71.0232	74.8351	0.0754245	0.248561	0.6587	0.796759	no
CP000627.1	192200	193200	OK	66.5451	73.5816	0.145014	0.476669	0.4022	0.589257	no
CP000627.1	192300	193300	OK	66.3015	75.5367	0.188137	0.610875	0.2889	0.472693	no
CP000627.1	192400	193400	OK	66.876	78.7904	0.236532	0.7621	0.1841	0.352503	no
CP000627.1	192500	193500	OK	66.1181	82.5256	0.319795	1.02391	0.0712	0.190543	no
CP000627.1	192600	193600	OK	64.1378	74.6403	0.218779	0.703855	0.22035	0.394321	no
CP000627.1	192700	193700	OK	62.2955	75.779	0.282671	0.905147	0.11685	0.257369	no
CP000627.1	192800	193800	OK	59.1249	70.3782	0.251363	0.816484	0.14775	0.297472	no
CP000627.1	192900	193900	OK	58.87	69.2169	0.233592	0.753194	0.1855	0.34872	no
CP000627.1	193000	194000	OK	61.7026	73.3344	0.249158	0.809905	0.15635	0.321568	no
CP000627.1	193100	194100	OK	64.8994	72.3444	0.156676	0.520332	0.3611	0.553543	no
CP000627.1	193200	194200	OK	68.6133	69.5791	0.0201664	0.0663299	0.90865	0.954241	no
CP000627.1	193300	194300	OK	73.284	74.7934	0.0294134	0.095323	0.86595	0.929925	no
CP000627.1	193400	194400	OK	79.3501	78.7575	-0.0108147	-0.0339931	0.9522	0.974139	no
CP000627.1	193500	194500	OK	82.3124	82.9438	0.0110237	0.0330061	0.9534	0.977097	no
CP000627.1	193600	194600	OK	81.6739	86.1613	0.0771657	0.232794	0.6782	0.809104	no
CP000627.1	193700	194700	OK	85.3879	90.9309	0.0907392	0.258823	0.6425	0.775127	no
CP000627.1	193800	194800	OK	82.1203	82.9041	0.013705	0.041046	0.9406	0.966565	no
CP000627.1	193900	194900	OK	77.1662	86.2664	0.160831	0.488607	0.3946	0.578597	no
CP000627.1	194000	195000	OK	75.7519	86.1566	0.185679	0.560161	0.3294	0.521819	no
CP000627.1	194100	195100	OK	80.7001	82.9602	0.0398488	0.12097	0.8283	0.900411	no
CP000627.1	194200	195200	OK	86.2176	83.0471	-0.0540519	-0.158815	0.77905	0.874824	no
CP000627.1	194300	195300	OK	95.2208	90.6328	-0.0712431	-0.198102	0.7268	0.841183	no
CP000627.1	194400	195400	OK	98.4764	87.6687	-0.167717	-0.461862	0.41745	0.599549	no
CP000627.1	194500	195500	OK	106.576	95.2633	-0.161895	-0.417181	0.461	0.635883	no
CP000627.1	194600	195600	OK	112.966	98.2462	-0.20142	-0.505044	0.37765	0.55965	no
CP000627.1	194700	195700	OK	111.902	97.5121	-0.198589	-0.504155	0.3805	0.556146	no
CP000627.1	194800	195800	OK	105.25	96.3423	-0.127581	-0.330352	0.56135	0.708244	no
CP000627.1	194900	195900	OK	96.0622	94.9496	-0.0168065	-0.0441486	0.9374	0.969367	no
CP000627.1	195000	196000	OK	87.6799	89.781	0.0341636	0.0948095	0.87045	0.926955	no
CP000627.1	195100	196100	OK	82.0761	88.1876	0.103614	0.298168	0.6066	0.758571	no
CP000627.1	195200	196200	OK	78.788	83.7362	0.0878756	0.246409	0.65815	0.792891	no
CP000627.1	195300	196300	OK	75.2927	85.7711	0.187981	0.556249	0.3269	0.511966	no
CP000627.1	195400	196400	OK	74.0848	89.4798	0.272385	0.836297	0.14	0.295143	no
CP000627.1	195500	196500	OK	90.8161	91.0766	0.00413117	0.0118888	0.98165	0.992216	no
CP000627.1	195600	196600	OK	106.465	89.4363	-0.251454	-0.638911	0.25095	0.432232	no
CP000627.1	195700	196700	OK	112.77	91.2679	-0.305211	-0.749356	0.1892	0.355514	no
CP000627.1	195800	196800	OK	111.206	85.2659	-0.383197	-0.911564	0.105	0.237212	no
CP000627.1	195900	196900	OK	110.09	81.2669	-0.437939	-1.05563	0.0584	0.162388	no
CP000627.1	196000	197000	OK	109.137	80.9377	-0.431262	-1.05721	0.0582	0.162677	no
CP000627.1	196100	197100	OK	106.05	79.8898	-0.408655	-1.01658	0.075	0.196311	no
CP000627.1	196200	197200	OK	105.156	78.6481	-0.419052	-1.0763	0.05665	0.160476	no
CP000627.1	196300	197300	OK	102.468	78.3692	-0.386813	-1.022	0.07535	0.195126	no
CP000627.1	196400	197400	OK	84.891	79.4562	-0.0954528	-0.282635	0.6145	0.763786	no
CP000627.1	196500	197500	OK	72.0527	79.3424	0.139041	0.44308	0.4419	0.61875	no
CP000627.1	196600	197600	OK	70.4691	80.3287	0.188924	0.592939	0.2985	0.48293	no
CP000627.1	196700	197700	OK	72.2304	85.5108	0.2435	0.753772	0.1824	0.347316	no
CP000627.1	196800	197800	OK	69.3055	88.6719	0.355507	1.12033	0.051	0.146545	no
CP000627.1	196900	197900	OK	69.0091	80.5679	0.223418	0.709185	0.2142	0.386833	no
CP000627.1	197000	198000	OK	70.4535	85.3038	0.27594	0.867314	0.1277	0.280506	no
CP000627.1	197100	198100	OK	71.7731	83.3393	0.215554	0.68395	0.22585	0.411025	no
CP000627.1	197200	198200	OK	76.8843	80.1223	0.0595144	0.19297	0.73405	0.8449	no
CP000627.1	197300	198300	OK	83.3666	82.3543	-0.0176259	-0.0555389	0.921	0.959298	no
CP000627.1	197400	198400	OK	86.6647	78.6499	-0.140001	-0.433962	0.4517	0.631674	no
CP000627.1	197500	198500	OK	92.2485	81.8869	-0.171892	-0.533038	0.34535	0.533054	no
CP000627.1	197600	198600	OK	98.6866	91.8543	-0.103507	-0.30273	0.59635	0.746837	no
CP000627.1	197700	198700	OK	101.76	95.1524	-0.096863	-0.275983	0.628	0.76523	no
CP000627.1	197800	198800	OK	99.2424	103.751	0.0640985	0.174328	0.76665	0.85391	no
CP000627.1	197900	198900	OK	99.4251	112.995	0.184573	0.474799	0.4055	0.589144	no
CP000627.1	198000	199000	OK	101.333	125.197	0.305097	0.739202	0.1963	0.372858	no
CP000627.1	198100	199100	OK	98.4308	129.433	0.395029	0.937596	0.1043	0.245625	no
CP000627.1	198200	199200	OK	100.216	125.752	0.327462	0.788494	0.16375	0.331105	no
CP000627.1	198300	199300	OK	102.679	132.4	0.366765	0.874742	0.1254	0.272491	no
CP000627.1	198400	199400	OK	100.815	125.996	0.321666	0.802759	0.15945	0.320486	no
CP000627.1	198500	199500	OK	98.5577	117.693	0.255988	0.654261	0.2588	0.443167	no
CP000627.1	198600	199600	OK	102.94	102.865	-0.00104903	-0.00276217	0.9971	0.997341	no
CP000627.1	198700	199700	OK	113.287	96.4082	-0.232748	-0.585345	0.2942	0.470083	no
CP000627.1	198800	199800	OK	122.103	89.8509	-0.442495	-1.06947	0.064	0.171943	no
CP000627.1	198900	199900	OK	122.122	89.7162	-0.444887	-1.04539	0.07095	0.182317	no
CP000627.1	199000	200000	OK	128.956	85.9341	-0.585572	-1.36871	0.02415	0.0910083	no
CP000627.1	199100	200100	OK	131.322	80.8073	-0.700551	-1.62798	0.01135	0.0551229	no
CP000627.1	199200	200200	OK	137.331	82.7819	-0.730269	-1.71035	0.0072	0.0393099	yes
CP000627.1	199300	200300	OK	145.752	87.0594	-0.743446	-1.75305	0.0059	0.0350804	yes
CP000627.1	199400	200400	OK	147.918	88.5363	-0.740459	-1.75463	0.0045	0.0299903	yes
CP000627.1	199500	200500	OK	136.144	86.9807	-0.64637	-1.61032	0.00775	0.0449761	yes
CP000627.1	199600	200600	OK	120.891	84.236	-0.521192	-1.37875	0.0186	0.0792322	no
CP000627.1	199700	200700	OK	105.36	85.2289	-0.30591	-0.872846	0.12175	0.264635	no
CP000627.1	199800	200800	OK	92.138	83.7658	-0.137436	-0.408506	0.47225	0.635201	no
[truncated: 39,328 more rows]
