# Supplementary material for: Vesicles From Vibrio cholerae Contain AT-Rich DNA and Shorter mRNAs That Do Not Correlate With Their Protein Products
Source: Front Microbiol. 2019 Nov 22;10:2708. doi: 10.3389/fmicb.2019.02708 (PMC6883915; doi:10.3389/fmicb.2019.02708)
Supplement: Supplementary file 3 [file Data_Sheet_2.zip › Vibrio_cholerae_EV_RNA_differential_quantities.tsv]

test_id	gene_id	gene	locus	sample_1	sample_2	status	value_1(Vchol)	value_2(EV)	log2(fold_change)	test_stat	p_value	q_value	significant
fig|345073.35.peg.1	-	-	CP000626.1:14-1373	q1	q2	OK	0.338388	1.31996	1.96374	1.85712	0.00835	0.0699243	no
fig|345073.35.peg.10	-	-	CP000626.1:9065-10568	q1	q2	OK	0.446758	0.0601281	-2.89338	-1.84473	0.0287	0.143727	no
fig|345073.35.peg.100	-	-	CP000626.1:112840-113401	q1	q2	NOTEST	0.136285	0.00800594	-4.08942	0	1	1	no
fig|345073.35.peg.1000	-	-	CP000626.1:1039264-1040205	q1	q2	OK	1.17511	4.24731	1.85376	1.36488	0.0438	0.178004	no
fig|345073.35.peg.1001	-	-	CP000626.1:1039264-1040205	q1	q2	OK	0.921835	0.868011	-0.0867962	-0.0516336	0.93095	0.950877	no
fig|345073.35.peg.1002	-	-	CP000626.1:1040286-1040721	q1	q2	OK	0.940374	12.177	3.69479	3.66951	0.00015	0.00412337	yes
fig|345073.35.peg.1003	-	-	CP000626.1:1040733-1041273	q1	q2	OK	1.59817	8.02843	2.32869	2.19271	0.00015	0.00412337	yes
fig|345073.35.peg.1004	-	-	CP000626.1:1041383-1041521	q1	q2	OK	0.536664	30.2287	5.81576	6.11161	0.171	0.344864	no
fig|345073.35.peg.1005	-	-	CP000626.1:1041957-1042392	q1	q2	OK	1.2031	1.05054	-0.195631	-0.159298	0.78715	0.858431	no
fig|345073.35.peg.1006	-	-	CP000626.1:1042417-1043323	q1	q2	OK	1.21675	0.32071	-1.92369	-1.35817	0.0265	0.139885	no
fig|345073.35.peg.1007	-	-	CP000626.1:1043735-1044767	q1	q2	OK	1.82365	0.335821	-2.44106	-1.81902	0.00185	0.0246245	yes
fig|345073.35.peg.1008	-	-	CP000626.1:1044899-1045943	q1	q2	OK	0.422261	0.213385	-0.984672	-0.792635	0.19385	0.366951	no
fig|345073.35.peg.1009	-	-	CP000626.1:1046600-1047149	q1	q2	NOTEST	0.194152	0.0627571	-1.62934	0	1	1	no
fig|345073.35.peg.101	-	-	CP000626.1:113498-115064	q1	q2	NOTEST	0.34416	0.0751324	-2.19557	0	1	1	no
fig|345073.35.peg.1010	-	-	CP000626.1:1047214-1048057	q1	q2	OK	0.179208	0.39006	1.12206	0.765301	0.2359	0.410028	no
fig|345073.35.peg.1011	-	-	CP000626.1:1048058-1049342	q1	q2	OK	0.451961	0.231004	-0.968281	-0.868925	0.14395	0.312757	no
fig|345073.35.peg.1012	-	-	CP000626.1:1049584-1052041	q1	q2	OK	0.460901	0.527662	0.195159	0.0916039	0.88955	0.926554	no
fig|345073.35.peg.1013	-	-	CP000626.1:1049584-1052041	q1	q2	OK	1.07146	0.940815	-0.187596	-0.184166	0.77245	0.850153	no
fig|345073.35.peg.1014	-	-	CP000626.1:1052090-1053541	q1	q2	OK	0.432258	1.7631	2.02815	0.458896	0.27055	0.437761	no
fig|345073.35.peg.1015	-	-	CP000626.1:1052090-1053541	q1	q2	OK	0.615102	0.428115	-0.522826	-0.36928	0.60815	0.735891	no
fig|345073.35.peg.1016	-	-	CP000626.1:1053627-1053867	q1	q2	NOTEST	0.603679	0.0564981	-3.41751	0	1	1	no
fig|345073.35.peg.1017	-	-	CP000626.1:1053992-1054115	q1	q2	NOTEST	0	0	0	0	1	1	no
fig|345073.35.peg.1018	-	-	CP000626.1:1054140-1054518	q1	q2	OK	1.29393	4.87728	1.91431	1.77603	0.00455	0.045482	yes
fig|345073.35.peg.1019	-	-	CP000626.1:1054905-1055133	q1	q2	NOTEST	0.169926	0	-inf	0	1	1	no
fig|345073.35.peg.102	-	-	CP000626.1:115184-116021	q1	q2	NOTEST	0.288723	0.29754	0.0433977	0	1	1	no
fig|345073.35.peg.1020	-	-	CP000626.1:1055491-1055701	q1	q2	OK	2.04078	33.4	4.03265	4.69734	0.00465	0.0462986	yes
fig|345073.35.peg.1021	-	-	CP000626.1:1055844-1057029	q1	q2	NOTEST	0.249017	0.201698	-0.30405	0	1	1	no
fig|345073.35.peg.1022	-	-	CP000626.1:1057219-1059684	q1	q2	NOTEST	0.359457	0.213958	-0.748491	0	1	1	no
fig|345073.35.peg.1023	-	-	CP000626.1:1057219-1059684	q1	q2	OK	0.461387	0.179406	-1.36274	-0.566467	0.32305	0.49395	no
fig|345073.35.peg.1024	-	-	CP000626.1:1059855-1061088	q1	q2	OK	0.473326	0.311651	-0.602902	-0.551304	0.33115	0.500585	no
fig|345073.35.peg.1025	-	-	CP000626.1:1061152-1061296	q1	q2	NOTEST	0	0	0	0	1	1	no
fig|345073.35.peg.1026	-	-	CP000626.1:1061322-1062531	q1	q2	OK	0.820646	0.438125	-0.905418	-0.9185	0.1436	0.312752	no
fig|345073.35.peg.1027	-	-	CP000626.1:1063177-1063831	q1	q2	OK	0.409736	0.307711	-0.413118	-0.284921	0.64265	0.759113	no
fig|345073.35.peg.1028	-	-	CP000626.1:1064106-1064310	q1	q2	OK	0.140594	5.04588	5.1655	1.9727	0.1059	0.274948	no
fig|345073.35.peg.1029	-	-	CP000626.1:1064366-1066283	q1	q2	OK	0.435279	0.173425	-1.32763	-1.27277	0.0364	0.163147	no
fig|345073.35.peg.103	-	-	CP000626.1:116027-116762	q1	q2	OK	0.674664	0.333786	-1.01524	-0.783821	0.2209	0.394153	no
fig|345073.35.peg.1030	-	-	CP000626.1:1066584-1067541	q1	q2	OK	0.40498	0.370207	-0.129518	-0.108737	0.84775	0.898558	no
fig|345073.35.peg.1031	-	-	CP000626.1:1067595-1069905	q1	q2	OK	0.943582	0.573565	-0.718191	-0.583289	0.3282	0.498509	no
fig|345073.35.peg.1032	-	-	CP000626.1:1067595-1069905	q1	q2	OK	0.853569	0.386817	-1.14186	-0.416151	0.55945	0.696627	no
fig|345073.35.peg.1033	-	-	CP000626.1:1067595-1069905	q1	q2	NOTEST	0.357997	0.28473	-0.330352	0	1	1	no
fig|345073.35.peg.1034	-	-	CP000626.1:1069906-1071847	q1	q2	OK	0.508841	0.140151	-1.86024	-1.78665	0.0053	0.05058	no
fig|345073.35.peg.1035	-	-	CP000626.1:1071900-1073493	q1	q2	OK	0.565659	0.313148	-0.85309	-0.855358	0.14805	0.317842	no
fig|345073.35.peg.1036	-	-	CP000626.1:1073653-1074370	q1	q2	OK	0.661912	0.567639	-0.221666	-0.184461	0.7386	0.827612	no
fig|345073.35.peg.1037	-	-	CP000626.1:1074416-1074536	q1	q2	NOTEST	0	1.12907	inf	0	1	1	no
fig|345073.35.peg.1038	-	-	CP000626.1:1074659-1074872	q1	q2	OK	7.67716	39.2584	2.35436	2.20399	0.0009	0.0154837	yes
fig|345073.35.peg.1039	-	-	CP000626.1:1075117-1077115	q1	q2	OK	0.359691	0.0675141	-2.4135	-1.70411	0.0159	0.103105	no
fig|345073.35.peg.104	-	-	CP000626.1:117138-119676	q1	q2	NOTEST	0.275084	0.219338	-0.326717	0	1	1	no
fig|345073.35.peg.1040	-	-	CP000626.1:1077659-1078142	q1	q2	OK	0.568184	0.0898116	-2.66138	-1.40307	0.16785	0.340958	no
fig|345073.35.peg.1041	-	-	CP000626.1:1078211-1078388	q1	q2	NOTEST	0	0.082949	inf	0	1	1	no
fig|345073.35.peg.1042	-	-	CP000626.1:1078794-1078932	q1	q2	NOTEST	0	0	0	0	1	1	no
fig|345073.35.peg.1043	-	-	CP000626.1:1079205-1080624	q1	q2	OK	0.175817	0.775181	2.14046	2.00835	0.0112	0.0850595	no
fig|345073.35.peg.1044	-	-	CP000626.1:1080723-1081938	q1	q2	NOTEST	0.478003	0.155634	-1.61887	0	1	1	no
fig|345073.35.peg.1045	-	-	CP000626.1:1082133-1083075	q1	q2	OK	0.465679	0.370142	-0.331257	-0.296301	0.6507	0.766117	no
fig|345073.35.peg.1046	-	-	CP000626.1:1083149-1083347	q1	q2	NOTEST	0	0.988396	inf	0	1	1	no
fig|345073.35.peg.1047	-	-	CP000626.1:1083592-1089082	q1	q2	OK	0.511364	0.0484701	-3.39919	-1.86799	0.06515	0.217654	no
fig|345073.35.peg.1048	-	-	CP000626.1:1083592-1089082	q1	q2	OK	0.502086	0.202211	-1.31207	-0.455871	0.5834	0.715773	no
fig|345073.35.peg.1049	-	-	CP000626.1:1083592-1089082	q1	q2	NOTEST	0.386507	0.0957682	-2.01287	0	1	1	no
fig|345073.35.peg.105	-	-	CP000626.1:120116-120752	q1	q2	OK	0.189256	2.16266	3.5144	2.48903	0.01395	0.0971632	no
fig|345073.35.peg.1050	-	-	CP000626.1:1083592-1089082	q1	q2	NOTEST	0.253422	0.0226294	-3.48527	0	1	1	no
fig|345073.35.peg.1051	-	-	CP000626.1:1083592-1089082	q1	q2	NOTEST	0	0	0	0	1	1	no
fig|345073.35.peg.1052	-	-	CP000626.1:1083592-1089082	q1	q2	NOTEST	0.323474	0.167134	-0.952648	0	1	1	no
fig|345073.35.peg.1053	-	-	CP000626.1:1089156-1090488	q1	q2	NOTEST	0.372812	0.089883	-2.05233	0	1	1	no
fig|345073.35.peg.1054	-	-	CP000626.1:1090637-1091144	q1	q2	OK	0.668651	1.6981	1.34459	1.25337	0.07825	0.239872	no
fig|345073.35.peg.1055	-	-	CP000626.1:1091291-1095035	q1	q2	NOTEST	0.260964	0.0770632	-1.75974	0	1	1	no
fig|345073.35.peg.1056	-	-	CP000626.1:1095406-1098755	q1	q2	OK	0.384263	0.322257	-0.253885	-0.100027	0.82215	0.879534	no
fig|345073.35.peg.1057	-	-	CP000626.1:1095406-1098755	q1	q2	OK	0.696789	0.258571	-1.43016	-1.06148	0.30745	0.477019	no
fig|345073.35.peg.1058	-	-	CP000626.1:1095406-1098755	q1	q2	NOTEST	0.200304	0.223147	0.155801	0	1	1	no
fig|345073.35.peg.1059	-	-	CP000626.1:1098928-1100035	q1	q2	OK	0.279313	1.01141	1.85642	1.33366	0.03245	0.153394	no
fig|345073.35.peg.106	-	-	CP000626.1:120847-122236	q1	q2	OK	0.218467	1.3079	2.58176	2.60936	0.0042	0.0440739	yes
fig|345073.35.peg.1060	-	-	CP000626.1:1098928-1100035	q1	q2	NOTEST	0	0	0	0	1	1	no
fig|345073.35.peg.1061	-	-	CP000626.1:1100076-1100202	q1	q2	OK	10.1231	0	-inf	-nan	0.01565	0.102007	no
fig|345073.35.peg.1062	-	-	CP000626.1:1100237-1101590	q1	q2	OK	0.53112	0.238745	-1.15357	-1.02782	0.09865	0.267251	no
fig|345073.35.peg.1063	-	-	CP000626.1:1101879-1103934	q1	q2	OK	0.544822	0.167556	-1.70114	-1.64836	0.0113	0.085562	no
fig|345073.35.peg.1064	-	-	CP000626.1:1104048-1105218	q1	q2	OK	0.356385	0.440611	0.30607	0.251292	0.6786	0.785251	no
fig|345073.35.peg.1065	-	-	CP000626.1:1105664-1106012	q1	q2	OK	2.69546	4.69754	0.801376	0.687646	0.25015	0.420631	no
fig|345073.35.peg.1066	-	-	CP000627.1:912-1185	q1	q2	OK	0.515137	2.00625	1.96147	1.39506	0.18085	0.355409	no
fig|345073.35.peg.1067	-	-	CP000627.1:1198-2260	q1	q2	NOTEST	0.360582	0.123027	-1.55135	0	1	1	no
fig|345073.35.peg.1068	-	-	CP000627.1:2280-2442	q1	q2	NOTEST	0.219443	0	-inf	0	1	1	no
fig|345073.35.peg.1069	-	-	CP000627.1:2499-3219	q1	q2	OK	0.475626	1.10988	1.2225	1.0868	0.0978	0.265518	no
fig|345073.35.peg.107	-	-	CP000626.1:122513-123506	q1	q2	NOTEST	0.423221	0.0655185	-2.69144	0	1	1	no
fig|345073.35.peg.1070	-	-	CP000627.1:3455-4376	q1	q2	OK	0.444289	0.333489	-0.413862	-0.345203	0.60275	0.730755	no
fig|345073.35.peg.1071	-	-	CP000627.1:4596-6368	q1	q2	NOTEST	0.149469	0.296448	0.987932	0	1	1	no
fig|345073.35.peg.1072	-	-	CP000627.1:4596-6368	q1	q2	NOTEST	0.243439	0.262141	0.106779	0	1	1	no
fig|345073.35.peg.1073	-	-	CP000627.1:6437-6869	q1	q2	OK	0.444545	0.460236	0.0500468	0.0287121	0.93085	0.950877	no
fig|345073.35.peg.1074	-	-	CP000627.1:6914-7762	q1	q2	OK	0.451156	4.37561	3.27778	2.21885	0.2528	0.421861	no
fig|345073.35.peg.1075	-	-	CP000627.1:6914-7762	q1	q2	OK	0.420608	0.475297	0.176354	0.0997294	0.8551	0.902943	no
fig|345073.35.peg.1076	-	-	CP000627.1:7815-8634	q1	q2	OK	0.48791	0.686037	0.49167	0.4483	0.48265	0.628862	no
fig|345073.35.peg.1077	-	-	CP000627.1:8686-9397	q1	q2	OK	0.319093	0.648607	1.02337	0.757843	0.22985	0.40392	no
fig|345073.35.peg.1078	-	-	CP000627.1:9422-10460	q1	q2	NOTEST	0.187081	0.0808109	-1.21104	0	1	1	no
fig|345073.35.peg.1079	-	-	CP000627.1:10474-11581	q1	q2	OK	0.432481	0.198638	-1.1225	-0.931855	0.1207	0.291437	no
fig|345073.35.peg.108	-	-	CP000626.1:123636-124662	q1	q2	OK	0.375759	0.0137717	-4.77003	-1.20051	0.1258	0.29532	no
fig|345073.35.peg.1080	-	-	CP000627.1:11698-12496	q1	q2	NOTEST	0.343393	0.165926	-1.04932	0	1	1	no
fig|345073.35.peg.1081	-	-	CP000627.1:12604-13885	q1	q2	OK	0.446504	0.0837718	-2.41414	-1.54334	0.04085	0.172183	no
fig|345073.35.peg.1082	-	-	CP000627.1:13922-14345	q1	q2	NOTEST	0.0981104	0.255012	1.37809	0	1	1	no
fig|345073.35.peg.1083	-	-	CP000627.1:14425-14989	q1	q2	OK	0.576386	1.78901	1.63405	1.51671	0.03435	0.159045	no
fig|345073.35.peg.1084	-	-	CP000627.1:15024-15981	q1	q2	OK	0.306714	0.586904	0.936232	0.81631	0.19165	0.363876	no
fig|345073.35.peg.1085	-	-	CP000627.1:15994-16726	q1	q2	OK	0.705702	0.587708	-0.263958	-0.238263	0.68115	0.785628	no
fig|345073.35.peg.1086	-	-	CP000627.1:16864-17560	q1	q2	OK	0.342339	0.454231	0.408003	0.318901	0.62935	0.749353	no
fig|345073.35.peg.1087	-	-	CP000627.1:17689-18178	q1	q2	OK	0.448204	0.0837459	-2.42006	-1.14041	0.10795	0.276601	no
fig|345073.35.peg.1088	-	-	CP000627.1:18288-19446	q1	q2	OK	0.554548	4.98284	3.16758	2.60005	0.0002	0.00521443	yes
fig|345073.35.peg.1089	-	-	CP000627.1:19618-19774	q1	q2	OK	4.13281	0	-inf	-nan	0.01565	0.102007	no
fig|345073.35.peg.109	-	-	CP000626.1:124834-125236	q1	q2	OK	1.19882	0.277977	-2.10858	-1.14341	0.1149	0.285164	no
fig|345073.35.peg.1090	-	-	CP000627.1:19810-21808	q1	q2	OK	0.366939	1.37883	1.90984	2.05719	0.0009	0.0154837	yes
fig|345073.35.peg.1091	-	-	CP000627.1:21879-22776	q1	q2	NOTEST	0.268315	0.0858574	-1.64391	0	1	1	no
fig|345073.35.peg.1092	-	-	CP000627.1:22920-24879	q1	q2	NOTEST	0.318019	0.210418	-0.595859	0	1	1	no
fig|345073.35.peg.1093	-	-	CP000627.1:25030-26056	q1	q2	OK	0.475767	0.451483	-0.075583	-0.0668699	0.89935	0.933178	no
fig|345073.35.peg.1094	-	-	CP000627.1:26204-27368	q1	q2	OK	1.37617	5.79729	2.07472	1.72327	0.0021	0.0266879	yes
fig|345073.35.peg.1095	-	-	CP000627.1:27523-28600	q1	q2	OK	0.824681	5.24674	2.66951	2.60196	5e-05	0.00175625	yes
fig|345073.35.peg.1096	-	-	CP000627.1:28895-29759	q1	q2	OK	0.918297	1.60505	0.805581	0.819577	0.15285	0.324068	no
fig|345073.35.peg.1097	-	-	CP000627.1:29822-30458	q1	q2	OK	0.672566	0.26327	-1.35313	-0.962835	0.159	0.332873	no
fig|345073.35.peg.1098	-	-	CP000627.1:30622-31519	q1	q2	NOTEST	0.23295	0.160039	-0.541597	0	1	1	no
fig|345073.35.peg.1099	-	-	CP000627.1:31619-32315	q1	q2	OK	1.21154	4.06764	1.74735	1.72923	0.00445	0.0448369	yes
fig|345073.35.peg.11	-	-	CP000626.1:10594-11014	q1	q2	NOTEST	0.136208	0.26286	0.948489	0	1	1	no
fig|345073.35.peg.110	-	-	CP000626.1:125338-126067	q1	q2	OK	0.551312	0.531195	-0.0536272	-0.0443613	0.95075	0.963706	no
fig|345073.35.peg.1100	-	-	CP000627.1:32647-32779	q1	q2	NOTEST	0	0	0	0	1	1	no
fig|345073.35.peg.1101	-	-	CP000627.1:32850-34263	q1	q2	OK	1.23898	4.87219	1.97542	1.72797	0.00135	0.0200832	yes
fig|345073.35.peg.1102	-	-	CP000627.1:34756-35461	q1	q2	NOTEST	0.300637	0.13996	-1.103	0	1	1	no
fig|345073.35.peg.1103	-	-	CP000627.1:35523-37356	q1	q2	OK	0.554402	0.399539	-0.472595	-0.509952	0.44025	0.592545	no
fig|345073.35.peg.1104	-	-	CP000627.1:37416-38496	q1	q2	OK	0.600481	0.103107	-2.54197	-1.75795	0.0176	0.109094	no
fig|345073.35.peg.1105	-	-	CP000627.1:38752-40513	q1	q2	NOTEST	0.347232	0.0899369	-1.94891	0	1	1	no
fig|345073.35.peg.1106	-	-	CP000627.1:41201-43067	q1	q2	OK	0.753473	2.21368	1.55482	1.57203	0.00715	0.0630047	no
fig|345073.35.peg.1107	-	-	CP000627.1:43165-44929	q1	q2	NOTEST	0.333525	0.177987	-0.906023	0	1	1	no
fig|345073.35.peg.1108	-	-	CP000627.1:45018-45462	q1	q2	OK	5.16561	29.9735	2.53668	2.30921	0.0005	0.0101976	yes
fig|345073.35.peg.1109	-	-	CP000627.1:45491-45707	q1	q2	OK	0.221979	5.64584	4.66869	2.50806	0.12635	0.29532	no
fig|345073.35.peg.111	-	-	CP000626.1:126067-132293	q1	q2	NOTEST	0.261734	0.233284	-0.166013	0	1	1	no
fig|345073.35.peg.1110	-	-	CP000627.1:45734-45905	q1	q2	NOTEST	0	0.112508	inf	0	1	1	no
fig|345073.35.peg.1111	-	-	CP000627.1:45947-46967	q1	q2	OK	0.878909	0.991761	0.174279	0.189676	0.74335	0.830359	no
fig|345073.35.peg.1112	-	-	CP000627.1:47129-47933	q1	q2	OK	0.955198	0.695644	-0.457451	-0.46591	0.4674	0.617261	no
fig|345073.35.peg.1113	-	-	CP000627.1:47981-48608	q1	q2	OK	0.312279	1.39908	2.16357	1.88097	0.0184	0.112164	no
fig|345073.35.peg.1114	-	-	CP000627.1:48796-50453	q1	q2	OK	0.942685	0.925823	-0.0260384	-0.0158044	0.9532	0.965802	no
fig|345073.35.peg.1115	-	-	CP000627.1:48796-50453	q1	q2	OK	0.998747	0.333699	-1.58157	-0.791521	0.3656	0.527788	no
fig|345073.35.peg.1116	-	-	CP000627.1:48796-50453	q1	q2	OK	0.540012	0.255483	-1.07977	-0.698521	0.25665	0.423674	no
fig|345073.35.peg.1117	-	-	CP000627.1:50567-52020	q1	q2	OK	0.781055	0.170336	-2.19704	-1.00983	0.3519	0.516815	no
fig|345073.35.peg.1118	-	-	CP000627.1:50567-52020	q1	q2	NOTEST	0.301648	0.294077	-0.0366711	0	1	1	no
fig|345073.35.peg.1119	-	-	CP000627.1:50567-52020	q1	q2	OK	0.38843	0.454667	0.227154	0.117477	0.8441	0.896192	no
fig|345073.35.peg.112	-	-	CP000626.1:126067-132293	q1	q2	NOTEST	0.424252	0.218298	-0.958624	0	1	1	no
fig|345073.35.peg.1120	-	-	CP000627.1:52049-53135	q1	q2	OK	0.511221	0.553384	0.114332	0.10356	0.8649	0.910114	no
fig|345073.35.peg.1121	-	-	CP000627.1:53136-55443	q1	q2	OK	0.616954	0.324609	-0.926461	-0.378602	0.61275	0.738047	no
fig|345073.35.peg.1122	-	-	CP000627.1:53136-55443	q1	q2	OK	0.17185	0.352585	1.03682	0.235669	0.69405	0.797117	no
fig|345073.35.peg.1123	-	-	CP000627.1:53136-55443	q1	q2	OK	0.790278	1.82808	1.2099	0.945252	0.14325	0.312752	no
fig|345073.35.peg.1124	-	-	CP000627.1:55516-56524	q1	q2	OK	0.488848	1.06248	1.11998	1.16661	0.06195	0.213159	no
fig|345073.35.peg.1125	-	-	CP000627.1:56616-59202	q1	q2	NOTEST	0.306113	0.324941	0.0861132	0	1	1	no
fig|345073.35.peg.1126	-	-	CP000627.1:59472-60360	q1	q2	OK	0.260687	0.386833	0.569392	0.471306	0.45745	0.60825	no
fig|345073.35.peg.1127	-	-	CP000627.1:60743-61745	q1	q2	OK	0.499693	0.199211	-1.32674	-1.00027	0.11095	0.281	no
fig|345073.35.peg.1128	-	-	CP000627.1:61821-62673	q1	q2	OK	0.622075	0.124821	-2.31723	-1.60966	0.05395	0.19995	no
fig|345073.35.peg.1129	-	-	CP000627.1:62684-64675	q1	q2	OK	0.885752	0.126931	-2.80286	-1.7427	0.10035	0.269393	no
fig|345073.35.peg.113	-	-	CP000626.1:126067-132293	q1	q2	NOTEST	0.306506	0.0359149	-3.09326	0	1	1	no
fig|345073.35.peg.1130	-	-	CP000627.1:62684-64675	q1	q2	NOTEST	0.235738	0.264675	0.167039	0	1	1	no
fig|345073.35.peg.1131	-	-	CP000627.1:64841-65348	q1	q2	NOTEST	0.403845	0.105137	-1.94152	0	1	1	no
fig|345073.35.peg.1132	-	-	CP000627.1:65481-66546	q1	q2	OK	1.00754	8.61263	3.09561	2.97175	5e-05	0.00175625	yes
fig|345073.35.peg.1133	-	-	CP000627.1:66678-67137	q1	q2	NOTEST	0.317122	0.237545	-0.416838	0	1	1	no
fig|345073.35.peg.1134	-	-	CP000627.1:67309-69892	q1	q2	OK	0.564194	1.66599	1.56212	1.53328	0.01245	0.0910001	no
fig|345073.35.peg.1135	-	-	CP000627.1:69923-70058	q1	q2	NOTEST	0	0	0	0	1	1	no
fig|345073.35.peg.1136	-	-	CP000627.1:70095-71283	q1	q2	OK	0.92278	0.54612	-0.75677	-0.760725	0.18175	0.355409	no
fig|345073.35.peg.1137	-	-	CP000627.1:71374-71572	q1	q2	OK	1.26281	41.9948	5.0555	5.14968	0.0579	0.207829	no
fig|345073.35.peg.1138	-	-	CP000627.1:73141-73402	q1	q2	NOTEST	0.0723	0.238768	1.72354	0	1	1	no
fig|345073.35.peg.1139	-	-	CP000627.1:73436-75224	q1	q2	OK	0.331631	0.629927	0.925606	0.896547	0.1372	0.305403	no
fig|345073.35.peg.114	-	-	CP000626.1:132420-132939	q1	q2	NOTEST	0.0900662	0.0976154	0.116123	0	1	1	no
fig|345073.35.peg.1140	-	-	CP000627.1:75233-76364	q1	q2	OK	0.527363	0.457153	-0.206119	-0.177227	0.76655	0.845814	no
fig|345073.35.peg.1141	-	-	CP000627.1:76486-77892	q1	q2	OK	0.935165	0.613478	-0.608209	-0.586443	0.34355	0.511514	no
fig|345073.35.peg.1142	-	-	CP000627.1:76486-77892	q1	q2	OK	0.70626	0.124118	-2.50849	-1.15933	0.3045	0.474772	no
fig|345073.35.peg.1143	-	-	CP000627.1:77901-80757	q1	q2	OK	0.426275	0.328691	-0.375054	-0.43097	0.4767	0.62368	no
fig|345073.35.peg.1144	-	-	CP000627.1:80868-82443	q1	q2	OK	0.624277	0.985757	0.659045	0.703283	0.24045	0.413774	no
fig|345073.35.peg.1145	-	-	CP000627.1:82491-83010	q1	q2	OK	0.742098	2.14803	1.53333	1.44476	0.02375	0.130564	no
fig|345073.35.peg.1146	-	-	CP000627.1:83079-84360	q1	q2	OK	0.14982	0.355126	1.2451	0.998182	0.11965	0.290957	no
fig|345073.35.peg.1147	-	-	CP000627.1:84442-85237	q1	q2	OK	0.414553	0.439354	0.0838281	0.0737703	0.92515	0.948785	no
fig|345073.35.peg.1148	-	-	CP000627.1:85449-86835	q1	q2	OK	0.228335	0.691948	1.59951	1.48041	0.02035	0.119409	no
fig|345073.35.peg.1149	-	-	CP000627.1:87070-87319	q1	q2	OK	1.19838	4.63463	1.95136	1.54282	0.07395	0.232034	no
fig|345073.35.peg.115	-	-	CP000626.1:133333-135523	q1	q2	OK	0.458083	0.534417	0.222356	0.24462	0.68125	0.785628	no
fig|345073.35.peg.1150	-	-	CP000627.1:87346-87901	q1	q2	OK	1.61461	5.80062	1.84502	1.79958	0.0047	0.0466129	yes
fig|345073.35.peg.1151	-	-	CP000627.1:87928-88672	q1	q2	OK	1.83113	6.90952	1.91585	1.71507	0.00515	0.0497113	yes
fig|345073.35.peg.1152	-	-	CP000627.1:88713-89067	q1	q2	OK	1.61053	19.5875	3.60433	3.03342	0.00025	0.00619853	yes
fig|345073.35.peg.1153	-	-	CP000627.1:89187-90246	q1	q2	OK	0.236183	0.460803	0.964243	0.839495	0.1891	0.361942	no
fig|345073.35.peg.1154	-	-	CP000627.1:90422-91793	q1	q2	OK	1.36785	2.17479	0.668964	0.668803	0.2274	0.401602	no
fig|345073.35.peg.1155	-	-	CP000627.1:91921-92359	q1	q2	OK	1.59819	4.02113	1.33116	1.29532	0.03715	0.163966	no
fig|345073.35.peg.1156	-	-	CP000627.1:92512-93616	q1	q2	NOTEST	0.225438	0.169566	-0.410888	0	1	1	no
fig|345073.35.peg.1157	-	-	CP000627.1:93839-94268	q1	q2	OK	1.47391	13.4214	3.18682	3.10862	5e-05	0.00175625	yes
fig|345073.35.peg.1158	-	-	CP000627.1:94283-94676	q1	q2	OK	3.03457	42.3366	3.80234	3.46142	5e-05	0.00175625	yes
fig|345073.35.peg.1159	-	-	CP000627.1:95003-97596	q1	q2	OK	0.585445	0.334378	-0.808056	-0.281056	0.6559	0.769716	no
fig|345073.35.peg.116	-	-	CP000626.1:135728-137909	q1	q2	OK	0.292566	0.440783	0.591303	0.605782	0.3131	0.483413	no
fig|345073.35.peg.1160	-	-	CP000627.1:95003-97596	q1	q2	OK	0.644452	0.680444	0.0784037	0.05205	0.93005	0.950877	no
fig|345073.35.peg.1161	-	-	CP000627.1:95003-97596	q1	q2	OK	0.775314	1.14524	0.562798	0.30791	0.5943	0.723633	no
fig|345073.35.peg.1162	-	-	CP000627.1:97695-98331	q1	q2	OK	0.668274	1.04403	0.643659	0.564904	0.35025	0.51581	no
fig|345073.35.peg.1163	-	-	CP000627.1:98342-98807	q1	q2	OK	0.327165	5.40199	4.0454	3.44688	0.00125	0.0197578	yes
fig|345073.35.peg.1164	-	-	CP000627.1:98874-99444	q1	q2	OK	0.521457	0.938579	0.84793	0.708354	0.26735	0.433972	no
fig|345073.35.peg.1165	-	-	CP000627.1:99446-100037	q1	q2	OK	0.995709	0.535927	-0.893688	-0.706986	0.20015	0.374303	no
fig|345073.35.peg.1166	-	-	CP000627.1:100040-100364	q1	q2	OK	0.0934393	0.764793	3.03297	1.24659	0.1906	0.363246	no
fig|345073.35.peg.1167	-	-	CP000627.1:100395-102201	q1	q2	OK	0.626329	1.07153	0.774682	0.801662	0.1682	0.341121	no
fig|345073.35.peg.1168	-	-	CP000627.1:102270-103137	q1	q2	OK	0.512845	0.873352	0.768042	0.732861	0.2124	0.387003	no
fig|345073.35.peg.1169	-	-	CP000627.1:103350-103961	q1	q2	OK	2.52318	5.69036	1.17327	1.14251	0.05945	0.2094	no
fig|345073.35.peg.117	-	-	CP000626.1:137994-140448	q1	q2	OK	0.359429	0.797341	1.14949	1.30933	0.0415	0.173477	no
fig|345073.35.peg.1170	-	-	CP000627.1:103350-103961	q1	q2	OK	1.05966	10.5488	3.31541	1.72793	0.40945	0.565537	no
fig|345073.35.peg.1171	-	-	CP000627.1:104256-104790	q1	q2	OK	0.603078	1.43218	1.2478	1.10874	0.1013	0.270526	no
fig|345073.35.peg.1172	-	-	CP000627.1:104864-105533	q1	q2	OK	0.686227	1.31347	0.936631	0.894664	0.153	0.324068	no
fig|345073.35.peg.1173	-	-	CP000627.1:105680-107327	q1	q2	OK	0.492054	0.237065	-1.05353	-1.07842	0.1221	0.292655	no
fig|345073.35.peg.1174	-	-	CP000627.1:107710-108628	q1	q2	OK	0.231728	0.644391	1.4755	1.2912	0.07125	0.226941	no
fig|345073.35.peg.1175	-	-	CP000627.1:108633-109404	q1	q2	OK	0.733636	0.392676	-0.901725	-0.770776	0.21175	0.386375	no
fig|345073.35.peg.1176	-	-	CP000627.1:109467-110349	q1	q2	OK	0.508187	1.07166	1.07641	1.08226	0.0801	0.243185	no
fig|345073.35.peg.1177	-	-	CP000627.1:110359-111154	q1	q2	NOTEST	0.114715	0.294879	1.36206	0	1	1	no
fig|345073.35.peg.1178	-	-	CP000627.1:111156-113030	q1	q2	NOTEST	0.223817	0.14539	-0.622391	0	1	1	no
fig|345073.35.peg.1179	-	-	CP000627.1:111156-113030	q1	q2	OK	0.635459	0.951463	0.582347	0.610024	0.31465	0.485213	no
fig|345073.35.peg.118	-	-	CP000626.1:141024-143733	q1	q2	OK	0.506086	0.600966	0.247903	0.274699	0.65515	0.769326	no
fig|345073.35.peg.1180	-	-	CP000627.1:113120-114011	q1	q2	NOTEST	0.226976	0.172364	-0.397082	0	1	1	no
fig|345073.35.peg.1181	-	-	CP000627.1:114084-114531	q1	q2	OK	1.17245	3.33766	1.50931	1.4689	0.02465	0.132921	no
fig|345073.35.peg.1182	-	-	CP000627.1:114655-115390	q1	q2	NOTEST	0.154112	0.0612077	-1.33219	0	1	1	no
fig|345073.35.peg.1183	-	-	CP000627.1:115636-116989	q1	q2	NOTEST	0.262321	0.100745	-1.38062	0	1	1	no
fig|345073.35.peg.1184	-	-	CP000627.1:117087-121880	q1	q2	OK	0.401434	0.301625	-0.412407	-0.260267	0.66115	0.772666	no
fig|345073.35.peg.1185	-	-	CP000627.1:117087-121880	q1	q2	OK	0.576445	0.669825	0.216602	0.184895	0.7588	0.8413	no
fig|345073.35.peg.1186	-	-	CP000627.1:122119-124411	q1	q2	OK	0.561842	0.564659	0.00721616	0.00789626	0.98795	0.98795	no
fig|345073.35.peg.1187	-	-	CP000627.1:124675-127273	q1	q2	OK	0.457333	1.49158	1.70552	1.62784	0.00675	0.0605346	no
fig|345073.35.peg.1188	-	-	CP000627.1:127427-127808	q1	q2	OK	0.345727	0.50285	0.540492	0.298755	0.6563	0.769716	no
fig|345073.35.peg.1189	-	-	CP000627.1:127985-128324	q1	q2	OK	0.882547	0.100236	-3.13827	-1.51759	0.12195	0.292655	no
fig|345073.35.peg.119	-	-	CP000626.1:143799-144156	q1	q2	NOTEST	0.0326682	0.185455	2.50511	0	1	1	no
fig|345073.35.peg.1190	-	-	CP000627.1:128345-129575	q1	q2	OK	0.621915	0.0359686	-4.11191	-2.03793	0.10935	0.279058	no
fig|345073.35.peg.1191	-	-	CP000627.1:129715-130729	q1	q2	OK	0.408592	0.482607	0.240188	0.218499	0.71375	0.809087	no
fig|345073.35.peg.1192	-	-	CP000627.1:130812-133469	q1	q2	NOTEST	0.409983	0.110743	-1.88835	0	1	1	no
fig|345073.35.peg.1193	-	-	CP000627.1:130812-133469	q1	q2	OK	0.64562	0.428335	-0.591944	-0.437432	0.42	0.575009	no
fig|345073.35.peg.1194	-	-	CP000627.1:133599-135012	q1	q2	NOTEST	0.397025	0.137296	-1.53194	0	1	1	no
fig|345073.35.peg.1195	-	-	CP000627.1:135134-137540	q1	q2	OK	0.392382	0.146264	-1.42368	-1.42051	0.0221	0.125036	no
fig|345073.35.peg.1196	-	-	CP000627.1:137658-142174	q1	q2	NOTEST	0.128661	0.0415647	-1.63014	0	1	1	no
fig|345073.35.peg.1197	-	-	CP000627.1:137658-142174	q1	q2	OK	0.405599	0.0196745	-4.36566	-0.901372	0.2722	0.439307	no
fig|345073.35.peg.1198	-	-	CP000627.1:137658-142174	q1	q2	NOTEST	0.19369	0.262037	0.43602	0	1	1	no
fig|345073.35.peg.1199	-	-	CP000627.1:142230-143226	q1	q2	NOTEST	0.327193	0.0384218	-3.09015	0	1	1	no
fig|345073.35.peg.12	-	-	CP000626.1:11297-11558	q1	q2	OK	2.41542	10.0014	2.04985	1.52685	0.0088	0.0715601	no
fig|345073.35.peg.120	-	-	CP000626.1:144434-146096	q1	q2	NOTEST	0.244524	0.156229	-0.646318	0	1	1	no
fig|345073.35.peg.1200	-	-	CP000627.1:143268-144252	q1	q2	NOTEST	0.204876	0.0485851	-2.07617	0	1	1	no
fig|345073.35.peg.1201	-	-	CP000627.1:144254-145280	q1	q2	NOTEST	0.311562	0.153624	-1.02012	0	1	1	no
fig|345073.35.peg.1202	-	-	CP000627.1:145282-146269	q1	q2	NOTEST	0.364414	0.00945913	-5.26773	0	1	1	no
fig|345073.35.peg.1203	-	-	CP000627.1:146438-148109	q1	q2	OK	0.250971	0.376143	0.583759	0.571008	0.3379	0.507452	no
fig|345073.35.peg.1204	-	-	CP000627.1:149019-152409	q1	q2	NOTEST	0.350103	0.196134	-0.835939	0	1	1	no
fig|345073.35.peg.1205	-	-	CP000627.1:152616-153639	q1	q2	OK	0.278246	0.503859	0.856662	0.749072	0.22595	0.3996	no
fig|345073.35.peg.1206	-	-	CP000627.1:153711-154797	q1	q2	OK	0.63331	0.122148	-2.37428	-1.78201	0.01865	0.112837	no
fig|345073.35.peg.1207	-	-	CP000627.1:154872-154989	q1	q2	OK	0	45.9588	inf	-nan	0.0996	0.268235	no
fig|345073.35.peg.1208	-	-	CP000627.1:155050-156349	q1	q2	OK	0.601897	1.23674	1.03896	1.10727	0.0618	0.213159	no
fig|345073.35.peg.1209	-	-	CP000627.1:156363-156513	q1	q2	NOTEST	0	0	0	0	1	1	no
fig|345073.35.peg.121	-	-	CP000626.1:146199-147075	q1	q2	NOTEST	0.235248	0.162629	-0.532594	0	1	1	no
fig|345073.35.peg.1210	-	-	CP000627.1:156632-156974	q1	q2	OK	0.771576	18.5939	4.59088	3.64391	0.00045	0.00932828	yes
fig|345073.35.peg.1211	-	-	CP000627.1:157071-158172	q1	q2	OK	0.450937	0.126298	-1.83609	-1.28767	0.0438	0.178004	no
fig|345073.35.peg.1212	-	-	CP000627.1:158182-161302	q1	q2	OK	0.477045	0.127176	-1.9073	-1.76252	0.008	0.0678615	no
fig|345073.35.peg.1213	-	-	CP000627.1:161383-162685	q1	q2	NOTEST	0.332772	0.161721	-1.04103	0	1	1	no
fig|345073.35.peg.1214	-	-	CP000627.1:162815-164003	q1	q2	OK	0.570196	0.594755	0.060837	0.0631887	0.9174	0.943515	no
fig|345073.35.peg.1215	-	-	CP000627.1:164070-165516	q1	q2	OK	0.631827	0.194563	-1.69929	-1.59107	0.01025	0.0805039	no
fig|345073.35.peg.1216	-	-	CP000627.1:165613-166639	q1	q2	OK	10.8704	51.4744	2.24345	1.75168	0.0032	0.0362906	yes
fig|345073.35.peg.1217	-	-	CP000627.1:167194-167668	q1	q2	OK	1.88021	1.17693	-0.675861	-0.603849	0.3335	0.503235	no
fig|345073.35.peg.1218	-	-	CP000627.1:167744-168041	q1	q2	OK	1.27106	2.74242	1.10942	0.915947	0.23265	0.406334	no
fig|345073.35.peg.1219	-	-	CP000627.1:168160-168790	q1	q2	OK	1.056	0.946397	-0.15809	-0.149212	0.78955	0.860307	no
fig|345073.35.peg.122	-	-	CP000626.1:147189-147909	q1	q2	OK	0.960869	3.90215	2.02186	1.75319	0.00345	0.0382678	yes
fig|345073.35.peg.1220	-	-	CP000627.1:168899-170846	q1	q2	OK	1.08359	3.21145	1.56741	1.52131	0.0137	0.0967802	no
fig|345073.35.peg.1221	-	-	CP000627.1:170912-171749	q1	q2	NOTEST	0.322767	0.0996576	-1.69544	0	1	1	no
fig|345073.35.peg.1222	-	-	CP000627.1:171774-173115	q1	q2	OK	0.74914	0.777053	0.0527774	0.0565435	0.9262	0.948862	no
fig|345073.35.peg.1223	-	-	CP000627.1:173371-173707	q1	q2	OK	1.71625	4.13622	1.26905	1.21691	0.0591	0.209217	no
fig|345073.35.peg.1224	-	-	CP000627.1:174137-174593	q1	q2	OK	0.437584	1.10038	1.33037	0.992501	0.17395	0.347762	no
fig|345073.35.peg.1225	-	-	CP000627.1:174611-176099	q1	q2	OK	0.94319	1.04723	0.15096	0.167613	0.77365	0.850679	no
fig|345073.35.peg.1226	-	-	CP000627.1:176123-178820	q1	q2	OK	0.781163	2.42028	1.63148	1.60456	0.00825	0.0693164	no
fig|345073.35.peg.1227	-	-	CP000627.1:178921-180258	q1	q2	OK	0.301712	1.04617	1.79387	0.851607	0.35755	0.522684	no
fig|345073.35.peg.1228	-	-	CP000627.1:178921-180258	q1	q2	OK	0.365096	0.498202	0.448458	0.379201	0.6741	0.782424	no
fig|345073.35.peg.1229	-	-	CP000627.1:180399-180669	q1	q2	OK	1.41845	8.80961	2.63476	2.78471	0.0091	0.0735268	no
fig|345073.35.peg.123	-	-	CP000626.1:147996-148206	q1	q2	OK	0.147196	3.27915	4.47751	1.59027	0.1323	0.299386	no
fig|345073.35.peg.1230	-	-	CP000627.1:181031-183170	q1	q2	OK	0.834296	3.2463	1.96017	1.92066	0.0017	0.0234934	yes
fig|345073.35.peg.1231	-	-	CP000627.1:183285-184197	q1	q2	OK	0.317583	1.44208	2.18294	1.8148	0.0104	0.0814291	no
fig|345073.35.peg.1232	-	-	CP000627.1:184295-184703	q1	q2	NOTEST	0.0285589	0.255621	3.162	0	1	1	no
fig|345073.35.peg.1233	-	-	CP000627.1:184808-186086	q1	q2	OK	1.05468	0.624325	-0.756438	-0.832458	0.2113	0.385832	no
fig|345073.35.peg.1234	-	-	CP000627.1:186138-187017	q1	q2	OK	0.408061	0.542501	0.41084	0.360491	0.54235	0.682729	no
fig|345073.35.peg.1235	-	-	CP000627.1:187028-188015	q1	q2	NOTEST	0.340142	0.327522	-0.0545478	0	1	1	no
fig|345073.35.peg.1236	-	-	CP000627.1:188149-190204	q1	q2	OK	0.385566	0.452816	0.231946	0.251095	0.6797	0.785628	no
fig|345073.35.peg.1237	-	-	CP000627.1:190436-191451	q1	q2	OK	0.0363613	0.858916	4.56204	1.05818	0.2414	0.413984	no
fig|345073.35.peg.1238	-	-	CP000627.1:190436-191451	q1	q2	OK	0.778576	1.89054	1.27989	1.14566	0.27955	0.44774	no
fig|345073.35.peg.1239	-	-	CP000627.1:191561-194461	q1	q2	NOTEST	0.0252258	0.177283	2.81309	0	1	1	no
fig|345073.35.peg.124	-	-	CP000626.1:148368-148566	q1	q2	OK	0	7.67041	inf	-nan	0.00065	0.0122675	yes
fig|345073.35.peg.1240	-	-	CP000627.1:191561-194461	q1	q2	OK	0.410308	0.398586	-0.0418156	-0.0174064	0.92425	0.948632	no
fig|345073.35.peg.1241	-	-	CP000627.1:191561-194461	q1	q2	NOTEST	0.28123	0.146425	-0.941585	0	1	1	no
fig|345073.35.peg.1242	-	-	CP000627.1:194670-196260	q1	q2	OK	0.553045	0.658273	0.251287	0.273451	0.6213	0.743268	no
fig|345073.35.peg.1243	-	-	CP000627.1:196364-197636	q1	q2	OK	0.519998	0.76364	0.554388	0.574553	0.3358	0.5058	no
fig|345073.35.peg.1244	-	-	CP000627.1:197723-198446	q1	q2	NOTEST	0.177004	0.0420723	-2.07284	0	1	1	no
fig|345073.35.peg.1245	-	-	CP000627.1:198754-200068	q1	q2	OK	0.911621	0.64496	-0.499226	-0.538821	0.34625	0.512385	no
fig|345073.35.peg.1246	-	-	CP000627.1:200436-201336	q1	q2	OK	0.644732	1.72616	1.42079	1.4193	0.02045	0.119441	no
fig|345073.35.peg.1247	-	-	CP000627.1:201366-202899	q1	q2	OK	0.885524	2.50223	1.49861	1.45008	0.0141	0.0971632	no
fig|345073.35.peg.1248	-	-	CP000627.1:203172-204507	q1	q2	OK	0.702435	0.820118	0.223466	0.183328	0.7133	0.80894	no
fig|345073.35.peg.1249	-	-	CP000627.1:204643-204772	q1	q2	OK	9.21279	0	-inf	-nan	0.01565	0.102007	no
fig|345073.35.peg.125	-	-	CP000626.1:148910-149390	q1	q2	NOTEST	0.0625745	0.147743	1.23945	0	1	1	no
fig|345073.35.peg.1250	-	-	CP000627.1:204854-204971	q1	q2	NOTEST	0	0	0	0	1	1	no
fig|345073.35.peg.1251	-	-	CP000627.1:205084-205336	q1	q2	OK	0.785603	5.24807	2.73991	1.99014	0.04075	0.172183	no
fig|345073.35.peg.1252	-	-	CP000627.1:205373-206408	q1	q2	OK	0.182605	0.475013	1.37924	1.08333	0.19565	0.369529	no
fig|345073.35.peg.1253	-	-	CP000627.1:206624-207290	q1	q2	OK	0.347766	0.376169	0.113265	0.0837694	0.9042	0.935368	no
fig|345073.35.peg.1254	-	-	CP000627.1:207311-207455	q1	q2	NOTEST	0	0	0	0	1	1	no
fig|345073.35.peg.1255	-	-	CP000627.1:207751-207898	q1	q2	NOTEST	0	0	0	0	1	1	no
fig|345073.35.peg.1256	-	-	CP000627.1:207920-208439	q1	q2	OK	0.297152	0.966219	1.70115	1.27992	0.0997	0.268235	no
fig|345073.35.peg.1257	-	-	CP000627.1:208441-210688	q1	q2	OK	0.721083	0.561582	-0.360667	-0.449743	0.48155	0.6284	no
fig|345073.35.peg.1258	-	-	CP000627.1:210697-211492	q1	q2	OK	0.756865	0.472504	-0.679711	-0.586827	0.32375	0.494721	no
fig|345073.35.peg.1259	-	-	CP000627.1:211520-212336	q1	q2	OK	1.04388	0.666857	-0.646505	-0.59732	0.3596	0.523261	no
fig|345073.35.peg.126	-	-	CP000626.1:149609-151586	q1	q2	OK	0.478342	0.766095	0.67948	0.75085	0.1911	0.363377	no
fig|345073.35.peg.1260	-	-	CP000627.1:212345-213197	q1	q2	OK	0.58845	0.72641	0.303865	0.283806	0.6109	0.737806	no
fig|345073.35.peg.1261	-	-	CP000627.1:213289-214438	q1	q2	OK	0.348979	0.263581	-0.404892	-0.334763	0.56385	0.700381	no
fig|345073.35.peg.1262	-	-	CP000627.1:214832-215723	q1	q2	OK	0.131904	0.369134	1.48465	1.00935	0.1494	0.319385	no
fig|345073.35.peg.1263	-	-	CP000627.1:215989-216247	q1	q2	OK	1.2985	3.85981	1.57168	1.26824	0.13315	0.300926	no
fig|345073.35.peg.1264	-	-	CP000627.1:216315-216576	q1	q2	OK	3.27941	18.3531	2.48452	2.60836	0.00975	0.0782786	no
fig|345073.35.peg.1265	-	-	CP000627.1:216833-218396	q1	q2	OK	0.671558	0.364411	-0.881945	-0.88847	0.1662	0.340958	no
fig|345073.35.peg.1266	-	-	CP000627.1:218464-219433	q1	q2	OK	0.953275	0.91061	-0.0660585	-0.0695371	0.90405	0.935368	no
fig|345073.35.peg.1267	-	-	CP000627.1:219463-222313	q1	q2	OK	0.797289	1.25051	0.649343	0.663136	0.2367	0.410572	no
fig|345073.35.peg.1268	-	-	CP000627.1:222328-222844	q1	q2	OK	0.84914	1.37012	0.690232	0.582024	0.3163	0.486571	no
fig|345073.35.peg.1269	-	-	CP000627.1:223006-223441	q1	q2	NOTEST	0.301016	0.280943	-0.099561	0	1	1	no
fig|345073.35.peg.127	-	-	CP000626.1:152820-154038	q1	q2	OK	0.327137	0.762249	1.22037	1.19888	0.04245	0.175418	no
fig|345073.35.peg.1270	-	-	CP000627.1:223487-224438	q1	q2	OK	0.55828	0.977891	0.808686	0.812018	0.1673	0.340958	no
fig|345073.35.peg.1271	-	-	CP000627.1:224574-226059	q1	q2	OK	0.840238	1.10618	0.396716	0.468219	0.4554	0.605843	no
fig|345073.35.peg.1272	-	-	CP000627.1:226329-226653	q1	q2	OK	0.261131	0.674041	1.36806	0.732948	0.3698	0.529872	no
fig|345073.35.peg.1273	-	-	CP000627.1:226671-228468	q1	q2	OK	0.882215	0.191802	-2.20151	-2.13103	0.0015	0.0214322	yes
fig|345073.35.peg.1274	-	-	CP000627.1:228491-229415	q1	q2	OK	0.363848	0.779868	1.09989	0.985528	0.1068	0.275891	no
fig|345073.35.peg.1275	-	-	CP000627.1:229432-230545	q1	q2	OK	0.442711	0.509024	0.201367	0.199046	0.74915	0.83573	no
fig|345073.35.peg.1276	-	-	CP000627.1:230650-231643	q1	q2	OK	0.484601	0.205592	-1.23702	-1.02362	0.12705	0.29532	no
fig|345073.35.peg.1277	-	-	CP000627.1:231669-232383	q1	q2	OK	0.50802	0.0995395	-2.35155	-1.23251	0.06685	0.220135	no
fig|345073.35.peg.1278	-	-	CP000627.1:232392-234069	q1	q2	NOTEST	0.209657	0.17245	-0.281855	0	1	1	no
fig|345073.35.peg.1279	-	-	CP000627.1:234310-235384	q1	q2	OK	0.612459	0.253329	-1.2736	-1.15201	0.054	0.19995	no
fig|345073.35.peg.128	-	-	CP000626.1:154045-155017	q1	q2	OK	0.422626	1.25763	1.57325	1.58376	0.0181	0.111646	no
fig|345073.35.peg.1280	-	-	CP000627.1:235396-236524	q1	q2	OK	0.327711	0.480517	0.552162	0.515176	0.37255	0.531915	no
fig|345073.35.peg.1281	-	-	CP000627.1:236590-236962	q1	q2	OK	0.0236622	1.4816	5.96843	0.939578	0.0921	0.257511	no
fig|345073.35.peg.1282	-	-	CP000627.1:237132-238800	q1	q2	OK	0.822157	1.35001	0.715479	0.704142	0.22125	0.394321	no
fig|345073.35.peg.1283	-	-	CP000627.1:239161-241108	q1	q2	NOTEST	0.338418	0.0803732	-2.07402	0	1	1	no
fig|345073.35.peg.1284	-	-	CP000627.1:241162-241474	q1	q2	OK	0.623079	1.07204	0.782871	0.720014	0.5577	0.695475	no
fig|345073.35.peg.1285	-	-	CP000627.1:241551-244360	q1	q2	OK	0.629045	0.459685	-0.452517	-0.171438	0.77145	0.849737	no
fig|345073.35.peg.1286	-	-	CP000627.1:241551-244360	q1	q2	NOTEST	0.269086	0.178752	-0.59011	0	1	1	no
fig|345073.35.peg.1287	-	-	CP000627.1:244382-245423	q1	q2	NOTEST	0.357464	0.215374	-0.730956	0	1	1	no
fig|345073.35.peg.1288	-	-	CP000627.1:245604-246780	q1	q2	NOTEST	0.320219	0.196029	-0.707989	0	1	1	no
fig|345073.35.peg.1289	-	-	CP000627.1:247019-247346	q1	q2	OK	11.5362	23.8382	1.0471	0.947062	0.1226	0.292781	no
fig|345073.35.peg.129	-	-	CP000626.1:155076-156108	q1	q2	NOTEST	0.335419	0.325591	-0.0429019	0	1	1	no
fig|345073.35.peg.1290	-	-	CP000627.1:247746-248472	q1	q2	OK	0.343733	1.02437	1.57538	1.41642	0.05135	0.194117	no
fig|345073.35.peg.1291	-	-	CP000627.1:248626-249601	q1	q2	OK	0.703895	2.65407	1.91477	1.95138	0.0019	0.0248969	yes
fig|345073.35.peg.1292	-	-	CP000627.1:249603-250326	q1	q2	OK	1.33213	1.6394	0.299433	0.332504	0.5752	0.708219	no
fig|345073.35.peg.1293	-	-	CP000627.1:250450-253024	q1	q2	OK	0.797072	1.34621	0.756126	0.728699	0.2006	0.374681	no
fig|345073.35.peg.1294	-	-	CP000627.1:258927-259251	q1	q2	OK	0.516925	0.891847	0.786841	0.446784	0.5161	0.661204	no
fig|345073.35.peg.1295	-	-	CP000627.1:259260-259983	q1	q2	OK	0.546139	1.05424	0.94887	0.900262	0.1306	0.298581	no
fig|345073.35.peg.1296	-	-	CP000627.1:260017-260272	q1	q2	OK	0.824374	2.32786	1.49763	0.944482	0.2321	0.405654	no
fig|345073.35.peg.1297	-	-	CP000627.1:260274-261675	q1	q2	OK	0.410835	0.620498	0.594866	0.619144	0.3033	0.473485	no
fig|345073.35.peg.1298	-	-	CP000627.1:261825-262740	q1	q2	OK	0.431105	0.614584	0.51157	0.47504	0.4751	0.622876	no
fig|345073.35.peg.1299	-	-	CP000627.1:262976-263666	q1	q2	OK	0.590203	0.834429	0.499579	0.43699	0.491	0.637116	no
fig|345073.35.peg.13	-	-	CP000626.1:12070-15124	q1	q2	NOTEST	0.272009	0.101114	-1.42768	0	1	1	no
fig|345073.35.peg.130	-	-	CP000626.1:156328-158362	q1	q2	OK	0.618228	0.0969077	-2.67346	-2.24515	0.0016	0.02248	yes
fig|345073.35.peg.1300	-	-	CP000627.1:263687-264989	q1	q2	OK	0.564719	0.184257	-1.61581	-1.36998	0.03865	0.167877	no
fig|345073.35.peg.1301	-	-	CP000627.1:264994-265963	q1	q2	OK	1.00684	0.176098	-2.51539	-1.88595	0.0146	0.0992565	no
fig|345073.35.peg.1302	-	-	CP000627.1:266030-269619	q1	q2	OK	0.467072	0.298641	-0.645233	-0.507174	0.4189	0.5742	no
fig|345073.35.peg.1303	-	-	CP000627.1:266030-269619	q1	q2	NOTEST	0.32422	0.147928	-1.13208	0	1	1	no
fig|345073.35.peg.1304	-	-	CP000627.1:269817-272013	q1	q2	NOTEST	0.393953	0.294074	-0.421845	0	1	1	no
fig|345073.35.peg.1305	-	-	CP000627.1:272022-273669	q1	q2	NOTEST	0.178338	0.186598	0.0653166	0	1	1	no
fig|345073.35.peg.1306	-	-	CP000627.1:273671-274493	q1	q2	OK	0.696119	0.19949	-1.80302	-1.26813	0.0517	0.194278	no
fig|345073.35.peg.1307	-	-	CP000627.1:274526-275237	q1	q2	NOTEST	0.250038	0.259525	0.0537273	0	1	1	no
fig|345073.35.peg.1308	-	-	CP000627.1:275297-276074	q1	q2	OK	0.503766	0.416455	-0.274592	-0.21145	0.70395	0.803017	no
fig|345073.35.peg.1309	-	-	CP000627.1:276276-277041	q1	q2	OK	0.247827	0.380201	0.617427	0.456464	0.4674	0.617261	no
fig|345073.35.peg.131	-	-	CP000626.1:158535-159138	q1	q2	NOTEST	0.259592	0.0423953	-2.61427	0	1	1	no
fig|345073.35.peg.1310	-	-	CP000627.1:277375-277981	q1	q2	OK	8.34404	57.8105	2.79251	1.95887	0.0013	0.0199255	yes
fig|345073.35.peg.1311	-	-	CP000627.1:278202-279108	q1	q2	OK	0.477265	0.178432	-1.41941	-1.03451	0.1008	0.26976	no
fig|345073.35.peg.1312	-	-	CP000627.1:279691-281329	q1	q2	NOTEST	0.23833	0.0784293	-1.6035	0	1	1	no
fig|345073.35.peg.1313	-	-	CP000627.1:281458-282772	q1	q2	OK	0.378797	0.244536	-0.63138	-0.526889	0.3892	0.547434	no
fig|345073.35.peg.1314	-	-	CP000627.1:282924-283374	q1	q2	OK	0.345262	1.03584	1.58504	1.11535	0.1021	0.271002	no
fig|345073.35.peg.1315	-	-	CP000627.1:283663-284722	q1	q2	NOTEST	0.315062	0.312934	-0.00978055	0	1	1	no
fig|345073.35.peg.1316	-	-	CP000627.1:284950-286090	q1	q2	OK	0.796918	0.94664	0.248385	0.267506	0.6391	0.756687	no
fig|345073.35.peg.1317	-	-	CP000627.1:286194-286527	q1	q2	OK	0.100435	1.49908	3.89975	1.88679	0.16785	0.340958	no
fig|345073.35.peg.1318	-	-	CP000627.1:286581-288402	q1	q2	OK	0.354164	0.413179	0.222346	0.229551	0.6803	0.785628	no
fig|345073.35.peg.1319	-	-	CP000627.1:288416-289364	q1	q2	OK	0.557929	1.16839	1.06637	1.09299	0.0775	0.23873	no
fig|345073.35.peg.132	-	-	CP000626.1:159148-160672	q1	q2	NOTEST	0.429337	0.0175363	-4.6137	0	1	1	no
fig|345073.35.peg.1320	-	-	CP000627.1:289533-290337	q1	q2	OK	0.674117	1.22472	0.861387	0.925658	0.1674	0.340958	no
fig|345073.35.peg.1321	-	-	CP000627.1:290515-291250	q1	q2	OK	0.621656	0.696242	0.163473	0.141298	0.8009	0.86707	no
fig|345073.35.peg.1322	-	-	CP000627.1:291403-291886	q1	q2	OK	0.351391	0.782715	1.15541	0.792953	0.23665	0.410572	no
fig|345073.35.peg.1323	-	-	CP000627.1:291912-293127	q1	q2	OK	1.28255	2.33453	0.864109	0.997789	0.09345	0.258855	no
fig|345073.35.peg.1324	-	-	CP000627.1:293163-293547	q1	q2	OK	2.81442	5.88523	1.06426	1.10387	0.06185	0.213159	no
fig|345073.35.peg.1325	-	-	CP000627.1:293718-293931	q1	q2	NOTEST	0.272935	1.04879	1.9421	0	1	1	no
fig|345073.35.peg.1326	-	-	CP000627.1:293979-294495	q1	q2	OK	0.113326	0.441957	1.96342	1.10578	0.19215	0.364552	no
fig|345073.35.peg.1327	-	-	CP000627.1:294518-296369	q1	q2	OK	0.608136	0.497075	-0.290931	-0.324242	0.59065	0.721272	no
fig|345073.35.peg.1328	-	-	CP000627.1:296382-296721	q1	q2	OK	0.0920442	1.35005	3.87454	1.70043	0.12735	0.29532	no
fig|345073.35.peg.1329	-	-	CP000627.1:296769-296964	q1	q2	OK	1.71973	1.11584	-0.624057	-0.866952	0.6885	0.792182	no
fig|345073.35.peg.133	-	-	CP000626.1:160714-161398	q1	q2	NOTEST	0.192871	0.0272164	-2.82509	0	1	1	no
fig|345073.35.peg.1330	-	-	CP000627.1:297183-298473	q1	q2	OK	0.343917	1.99859	2.53885	2.57343	0.0022	0.0275436	yes
fig|345073.35.peg.1331	-	-	CP000627.1:298676-299105	q1	q2	OK	0.485816	1.90168	1.96879	1.5677	0.05455	0.201512	no
fig|345073.35.peg.1332	-	-	CP000627.1:299278-300400	q1	q2	OK	0.623542	1.02442	0.716242	0.751498	0.1776	0.350899	no
fig|345073.35.peg.1333	-	-	CP000627.1:300713-301796	q1	q2	OK	0.412508	0.928277	1.17013	1.2013	0.03675	0.163147	no
fig|345073.35.peg.1334	-	-	CP000627.1:301806-302931	q1	q2	OK	0.700327	1.12555	0.684525	0.708088	0.2236	0.39711	no
fig|345073.35.peg.1335	-	-	CP000627.1:302986-304225	q1	q2	OK	0.661197	0.748401	0.178732	0.176232	0.7613	0.842594	no
fig|345073.35.peg.1336	-	-	CP000627.1:304261-304876	q1	q2	OK	1.30229	2.02947	0.640048	0.558189	0.3311	0.500585	no
fig|345073.35.peg.1337	-	-	CP000627.1:304888-306049	q1	q2	OK	1.35551	2.17067	0.679308	0.677542	0.23	0.40392	no
fig|345073.35.peg.1338	-	-	CP000627.1:306241-307726	q1	q2	OK	0.664454	0.719002	0.113825	0.127695	0.8328	0.886801	no
fig|345073.35.peg.1339	-	-	CP000627.1:307779-308664	q1	q2	OK	0.428528	0.204468	-1.06752	-0.779086	0.221	0.394153	no
fig|345073.35.peg.134	-	-	CP000626.1:161407-162205	q1	q2	OK	0.46431	0.0169804	-4.77314	-1.16448	0.1258	0.29532	no
fig|345073.35.peg.1340	-	-	CP000627.1:308968-310523	q1	q2	OK	0.649859	4.34266	2.74038	1.71357	0.18835	0.361327	no
fig|345073.35.peg.1341	-	-	CP000627.1:308968-310523	q1	q2	OK	0.845318	0.43112	-0.971406	-1.00699	0.11825	0.289221	no
fig|345073.35.peg.1342	-	-	CP000627.1:310730-312194	q1	q2	OK	0.442456	1.1235	1.3444	1.42922	0.01985	0.117566	no
fig|345073.35.peg.1343	-	-	CP000627.1:312300-313854	q1	q2	OK	0.500839	0.671652	0.423367	0.484972	0.4406	0.592701	no
fig|345073.35.peg.1344	-	-	CP000627.1:314110-315814	q1	q2	OK	0.348074	0.546351	0.650433	0.536135	0.34555	0.511948	no
fig|345073.35.peg.1345	-	-	CP000627.1:316004-316598	q1	q2	OK	0.982993	4.53105	2.20459	2.12003	0.00175	0.0237944	yes
fig|345073.35.peg.1346	-	-	CP000627.1:316909-317791	q1	q2	NOTEST	0.242517	0.0481083	-2.33373	0	1	1	no
fig|345073.35.peg.1347	-	-	CP000627.1:317891-319523	q1	q2	OK	0.480366	0.0786485	-2.61064	-1.88358	0.0118	0.0888161	no
fig|345073.35.peg.1348	-	-	CP000627.1:319533-320721	q1	q2	NOTEST	0.36811	0.00702521	-5.71145	0	1	1	no
fig|345073.35.peg.1349	-	-	CP000627.1:320957-321677	q1	q2	NOTEST	0.188076	0.0127643	-3.88113	0	1	1	no
fig|345073.35.peg.135	-	-	CP000626.1:162232-162865	q1	q2	OK	0.274246	0.401373	0.549471	0.367297	0.58295	0.71567	no
fig|345073.35.peg.1350	-	-	CP000627.1:321688-322999	q1	q2	NOTEST	0.351458	0.059841	-2.55415	0	1	1	no
fig|345073.35.peg.1351	-	-	CP000627.1:323200-326264	q1	q2	NOTEST	0.243771	0.00498472	-5.61187	0	1	1	no
fig|345073.35.peg.1352	-	-	CP000627.1:323200-326264	q1	q2	OK	0.682891	0.0830074	-3.04034	-1.477	0.10645	0.275268	no
fig|345073.35.peg.1353	-	-	CP000627.1:323200-326264	q1	q2	OK	0.5624	0.124652	-2.17369	-1.26538	0.0581	0.207829	no
fig|345073.35.peg.1354	-	-	CP000627.1:326482-327220	q1	q2	OK	0.681152	0.432297	-0.655953	-0.540497	0.35805	0.523113	no
fig|345073.35.peg.1355	-	-	CP000627.1:327222-327936	q1	q2	OK	0.676172	0.136254	-2.31109	-1.31183	0.0673	0.221329	no
fig|345073.35.peg.1356	-	-	CP000627.1:327951-328872	q1	q2	NOTEST	0.248877	0.243143	-0.0336291	0	1	1	no
fig|345073.35.peg.1357	-	-	CP000627.1:329089-331072	q1	q2	NOTEST	0.294318	0.0626036	-2.23306	0	1	1	no
fig|345073.35.peg.1358	-	-	CP000627.1:331151-332702	q1	q2	OK	0.405699	0.199438	-1.02447	-0.841472	0.17315	0.347261	no
fig|345073.35.peg.1359	-	-	CP000627.1:333079-334342	q1	q2	OK	0.413447	0.24878	-0.732831	-0.598205	0.32535	0.495968	no
fig|345073.35.peg.136	-	-	CP000626.1:162869-163526	q1	q2	OK	0.439178	0.0935573	-2.23088	-1.23094	0.1392	0.306385	no
fig|345073.35.peg.1360	-	-	CP000627.1:334445-335378	q1	q2	OK	0.795039	0.154322	-2.36508	-1.77073	0.01745	0.109094	no
fig|345073.35.peg.1361	-	-	CP000627.1:335502-335832	q1	q2	NOTEST	0	0.0426488	inf	0	1	1	no
fig|345073.35.peg.1362	-	-	CP000627.1:335997-336270	q1	q2	OK	0.708043	0.0836764	-3.08095	-1.0227	0.10765	0.276601	no
fig|345073.35.peg.1363	-	-	CP000627.1:336303-336996	q1	q2	NOTEST	0.0899989	0.164197	0.867451	0	1	1	no
fig|345073.35.peg.1364	-	-	CP000627.1:337009-338620	q1	q2	OK	0.439476	0.119193	-1.88248	-1.60573	0.0212	0.122129	no
fig|345073.35.peg.1365	-	-	CP000627.1:338777-340079	q1	q2	NOTEST	0.103488	0.0540262	-0.937729	0	1	1	no
fig|345073.35.peg.1366	-	-	CP000627.1:340094-341894	q1	q2	OK	0.465331	0.0290986	-3.99924	-1.86618	0.04305	0.17703	no
fig|345073.35.peg.1367	-	-	CP000627.1:341912-343626	q1	q2	NOTEST	0.230672	0.00744537	-4.95336	0	1	1	no
fig|345073.35.peg.1368	-	-	CP000627.1:341912-343626	q1	q2	NOTEST	0.349227	0.0392436	-3.15363	0	1	1	no
fig|345073.35.peg.1369	-	-	CP000627.1:343902-344958	q1	q2	NOTEST	0.256884	0.00383069	-6.06737	0	1	1	no
fig|345073.35.peg.137	-	-	CP000626.1:163587-164931	q1	q2	OK	0.433814	0.0800585	-2.43795	-1.57902	0.0444	0.178802	no
fig|345073.35.peg.1370	-	-	CP000627.1:345009-346178	q1	q2	NOTEST	0.123859	0	-inf	0	1	1	no
fig|345073.35.peg.1371	-	-	CP000627.1:345009-346178	q1	q2	OK	0.469297	0.0700438	-2.74417	-1.43077	0.0632	0.214253	no
fig|345073.35.peg.1372	-	-	CP000627.1:346188-349170	q1	q2	NOTEST	0.345938	0.0499582	-2.79172	0	1	1	no
fig|345073.35.peg.1373	-	-	CP000627.1:346188-349170	q1	q2	OK	0.538971	0.191929	-1.48963	-0.689837	0.46495	0.614866	no
fig|345073.35.peg.1374	-	-	CP000627.1:346188-349170	q1	q2	NOTEST	0.246924	0.0997655	-1.30745	0	1	1	no
fig|345073.35.peg.1375	-	-	CP000627.1:349516-349915	q1	q2	NOTEST	0.220238	0.0788558	-1.48178	0	1	1	no
fig|345073.35.peg.1376	-	-	CP000627.1:350028-350763	q1	q2	OK	0.283327	0.385617	0.4447	0.350066	0.58895	0.720013	no
fig|345073.35.peg.1377	-	-	CP000627.1:350941-351265	q1	q2	OK	0.0459056	0.479011	3.38332	0.744384	0.1904	0.363138	no
fig|345073.35.peg.1378	-	-	CP000627.1:351511-353128	q1	q2	OK	0.237561	0.399822	0.751061	0.732983	0.2441	0.415042	no
fig|345073.35.peg.1379	-	-	CP000627.1:353195-353879	q1	q2	OK	0.53762	0.622831	0.212254	0.188706	0.74555	0.832137	no
fig|345073.35.peg.138	-	-	CP000626.1:165082-166591	q1	q2	NOTEST	0.379874	0.00481202	-6.30274	0	1	1	no
fig|345073.35.peg.1380	-	-	CP000627.1:354011-355781	q1	q2	OK	0.352769	0.177608	-0.99003	-0.947104	0.11795	0.289133	no
fig|345073.35.peg.1381	-	-	CP000627.1:356821-357526	q1	q2	NOTEST	0.257813	0.266993	0.0504785	0	1	1	no
fig|345073.35.peg.1382	-	-	CP000627.1:357595-360532	q1	q2	NOTEST	0.322444	0.122472	-1.3966	0	1	1	no
fig|345073.35.peg.1383	-	-	CP000627.1:360535-361114	q1	q2	OK	0.468491	0.155584	-1.59033	-0.920842	0.15945	0.332988	no
fig|345073.35.peg.1384	-	-	CP000627.1:361541-363367	q1	q2	NOTEST	0.152191	0.142489	-0.0950266	0	1	1	no
fig|345073.35.peg.1385	-	-	CP000627.1:361541-363367	q1	q2	NOTEST	0.316184	0.130115	-1.28098	0	1	1	no
fig|345073.35.peg.1386	-	-	CP000627.1:363970-364948	q1	q2	NOTEST	0.177195	0.106958	-0.728296	0	1	1	no
fig|345073.35.peg.1387	-	-	CP000627.1:364973-365114	q1	q2	NOTEST	0	0	0	0	1	1	no
fig|345073.35.peg.1388	-	-	CP000627.1:365435-365654	q1	q2	NOTEST	0	0	0	0	1	1	no
fig|345073.35.peg.1389	-	-	CP000627.1:365995-367516	q1	q2	NOTEST	0.147294	0.0284781	-2.37077	0	1	1	no
fig|345073.35.peg.139	-	-	CP000626.1:166988-169159	q1	q2	NOTEST	0.357509	0.0696768	-2.35923	0	1	1	no
fig|345073.35.peg.1390	-	-	CP000627.1:367732-370738	q1	q2	NOTEST	0.191806	0.0432612	-2.1485	0	1	1	no
fig|345073.35.peg.1391	-	-	CP000627.1:370850-372560	q1	q2	NOTEST	0.0895416	0.036816	-1.28223	0	1	1	no
fig|345073.35.peg.1392	-	-	CP000627.1:372562-376386	q1	q2	NOTEST	0.134613	0.0621324	-1.1154	0	1	1	no
fig|345073.35.peg.1393	-	-	CP000627.1:372562-376386	q1	q2	NOTEST	0.11158	0.137758	0.304059	0	1	1	no
fig|345073.35.peg.1394	-	-	CP000627.1:376495-376990	q1	q2	OK	0.305385	1.25423	2.0381	1.50177	0.05805	0.207829	no
fig|345073.35.peg.1395	-	-	CP000627.1:377281-379003	q1	q2	NOTEST	0.2248	0.0747687	-1.58813	0	1	1	no
fig|345073.35.peg.1396	-	-	CP000627.1:379580-380246	q1	q2	OK	4.62637	9.71377	1.07015	0.828346	0.12925	0.29797	no
fig|345073.35.peg.1397	-	-	CP000627.1:380338-380641	q1	q2	OK	1.76029	7.45774	2.08292	2.06812	0.0042	0.0440739	yes
fig|345073.35.peg.1398	-	-	CP000627.1:381187-383005	q1	q2	OK	0.679797	5.73778	3.07732	3.04214	5e-05	0.00175625	yes
fig|345073.35.peg.1399	-	-	CP000627.1:383123-383444	q1	q2	OK	1.02368	2.68787	1.3927	1.17617	0.1206	0.291437	no
fig|345073.35.peg.14	-	-	CP000626.1:15376-16639	q1	q2	OK	0.423698	0.0141927	-4.89981	-1.5851	0.1471	0.316179	no
fig|345073.35.peg.140	-	-	CP000626.1:166988-169159	q1	q2	OK	0.610749	0.0290538	-4.39378	-1.08125	0.2183	0.392174	no
fig|345073.35.peg.1400	-	-	CP000627.1:383698-384244	q1	q2	OK	0.424401	0.53686	0.339117	0.253216	0.69545	0.797925	no
fig|345073.35.peg.1401	-	-	CP000627.1:384434-385727	q1	q2	NOTEST	0.221132	0.0540383	-2.03285	0	1	1	no
fig|345073.35.peg.1402	-	-	CP000627.1:385798-386179	q1	q2	NOTEST	0	0.0877842	inf	0	1	1	no
fig|345073.35.peg.1403	-	-	CP000627.1:386181-387651	q1	q2	NOTEST	0.272308	0.0366637	-2.89281	0	1	1	no
fig|345073.35.peg.1404	-	-	CP000627.1:387820-388099	q1	q2	NOTEST	0.0599712	0.187308	1.64307	0	1	1	no
fig|345073.35.peg.1405	-	-	CP000627.1:388101-388923	q1	q2	NOTEST	0.105589	0.0304754	-1.79274	0	1	1	no
fig|345073.35.peg.1406	-	-	CP000627.1:388938-391895	q1	q2	OK	0.0578613	0.453269	2.9697	0.844993	0.3532	0.517822	no
fig|345073.35.peg.1407	-	-	CP000627.1:388938-391895	q1	q2	NOTEST	0.20157	0.0248646	-3.01911	0	1	1	no
fig|345073.35.peg.1408	-	-	CP000627.1:388938-391895	q1	q2	NOTEST	0.100269	0.0866383	-0.210792	0	1	1	no
fig|345073.35.peg.1409	-	-	CP000627.1:391904-392921	q1	q2	NOTEST	0.189555	0.0763029	-1.31281	0	1	1	no
fig|345073.35.peg.141	-	-	CP000626.1:169160-171639	q1	q2	OK	0.412141	0.00208425	-7.62747	-0.26821	0.2494	0.419817	no
fig|345073.35.peg.1410	-	-	CP000627.1:393127-394719	q1	q2	NOTEST	0.140551	0.197776	0.492773	0	1	1	no
fig|345073.35.peg.1411	-	-	CP000627.1:393127-394719	q1	q2	NOTEST	0.180463	0.209634	0.21617	0	1	1	no
fig|345073.35.peg.1412	-	-	CP000627.1:394725-396606	q1	q2	OK	0.341451	0.368933	0.11168	0.111089	0.8498	0.899224	no
fig|345073.35.peg.1413	-	-	CP000627.1:396620-397382	q1	q2	OK	0.735539	0.756492	0.040523	0.0358673	0.9553	0.966147	no
fig|345073.35.peg.1414	-	-	CP000627.1:397879-398788	q1	q2	NOTEST	0.311964	0.116363	-1.42275	0	1	1	no
fig|345073.35.peg.1415	-	-	CP000627.1:398790-399438	q1	q2	NOTEST	0.0149551	0.116374	2.96005	0	1	1	no
fig|345073.35.peg.1416	-	-	CP000627.1:399688-404174	q1	q2	NOTEST	0.197586	0	-inf	0	1	1	no
fig|345073.35.peg.1417	-	-	CP000627.1:399688-404174	q1	q2	NOTEST	0.237738	0.14889	-0.675122	0	1	1	no
fig|345073.35.peg.1418	-	-	CP000627.1:405210-405369	q1	q2	NOTEST	0	0	0	0	1	1	no
fig|345073.35.peg.1419	-	-	CP000627.1:406088-407357	q1	q2	OK	0.496807	0.147156	-1.75534	-1.35917	0.0361	0.163147	no
fig|345073.35.peg.142	-	-	CP000626.1:169160-171639	q1	q2	NOTEST	0.301023	0.078105	-1.94638	0	1	1	no
fig|345073.35.peg.1420	-	-	CP000627.1:407958-408444	q1	q2	OK	0.926803	1.88709	1.02583	0.890358	0.1243	0.29532	no
fig|345073.35.peg.1421	-	-	CP000627.1:408627-409370	q1	q2	OK	0.657362	0.516554	-0.347769	-0.194397	0.7725	0.850153	no
fig|345073.35.peg.1422	-	-	CP000627.1:408627-409370	q1	q2	OK	0.839104	0.897042	0.0963266	0.0541268	0.9321	0.951668	no
fig|345073.35.peg.1423	-	-	CP000627.1:409447-409807	q1	q2	OK	0.05638	3.22702	5.83887	2.00561	0.1258	0.29532	no
fig|345073.35.peg.1424	-	-	CP000627.1:409965-411630	q1	q2	OK	0.269871	1.31515	2.28489	2.19019	0.00135	0.0200832	yes
fig|345073.35.peg.1425	-	-	CP000627.1:411759-412644	q1	q2	OK	0.405966	0.726617	0.839837	0.767805	0.193	0.365805	no
fig|345073.35.peg.1426	-	-	CP000627.1:412789-413498	q1	q2	OK	1.83649	2.88334	0.650791	0.65692	0.26645	0.433345	no
fig|345073.35.peg.1427	-	-	CP000627.1:412789-413498	q1	q2	NOTEST	0	0	0	0	1	1	no
fig|345073.35.peg.1428	-	-	CP000627.1:413655-415563	q1	q2	OK	3.56443	9.14618	1.3595	0.938247	0.0825	0.246041	no
fig|345073.35.peg.1429	-	-	CP000627.1:415763-416909	q1	q2	OK	0.810919	1.01764	0.327597	0.342612	0.53445	0.674526	no
fig|345073.35.peg.143	-	-	CP000626.1:171908-172178	q1	q2	OK	1.03224	0.0361206	-4.83681	-0.7152	0.0654	0.217914	no
fig|345073.35.peg.1430	-	-	CP000627.1:416958-417402	q1	q2	NOTEST	0.380805	0.305063	-0.319941	0	1	1	no
fig|345073.35.peg.1431	-	-	CP000627.1:417498-420181	q1	q2	NOTEST	0.0939666	0.110945	0.239626	0	1	1	no
fig|345073.35.peg.1432	-	-	CP000627.1:417498-420181	q1	q2	NOTEST	0.148291	0.0566803	-1.38751	0	1	1	no
fig|345073.35.peg.1433	-	-	CP000627.1:417498-420181	q1	q2	NOTEST	0.0900605	0.0213574	-2.07616	0	1	1	no
fig|345073.35.peg.1434	-	-	CP000627.1:417498-420181	q1	q2	NOTEST	0.384521	0	-inf	0	1	1	no
fig|345073.35.peg.1435	-	-	CP000627.1:420613-422173	q1	q2	NOTEST	0.314987	0.22663	-0.474953	0	1	1	no
fig|345073.35.peg.1436	-	-	CP000627.1:422295-422823	q1	q2	NOTEST	0.241312	0.217823	-0.147744	0	1	1	no
fig|345073.35.peg.1437	-	-	CP000627.1:422868-423000	q1	q2	OK	0	13.7355	inf	-nan	0.10255	0.271002	no
fig|345073.35.peg.1438	-	-	CP000627.1:423178-428974	q1	q2	OK	0.532273	0.25431	-1.06558	-0.599831	0.3241	0.494957	no
fig|345073.35.peg.1439	-	-	CP000627.1:423178-428974	q1	q2	NOTEST	0	0	0	0	1	1	no
fig|345073.35.peg.144	-	-	CP000626.1:172188-172548	q1	q2	OK	1.1463	0.122744	-3.22326	-1.99974	0.14055	0.308551	no
fig|345073.35.peg.1440	-	-	CP000627.1:423178-428974	q1	q2	NOTEST	0	0	0	0	1	1	no
fig|345073.35.peg.1441	-	-	CP000627.1:423178-428974	q1	q2	NOTEST	0.340445	0.278851	-0.287925	0	1	1	no
fig|345073.35.peg.1442	-	-	CP000627.1:429148-429586	q1	q2	NOTEST	0.388018	0.174001	-1.15703	0	1	1	no
fig|345073.35.peg.1443	-	-	CP000627.1:429696-429888	q1	q2	NOTEST	0	1.58305	inf	0	1	1	no
fig|345073.35.peg.1444	-	-	CP000627.1:429893-430097	q1	q2	NOTEST	0	0.823205	inf	0	1	1	no
fig|345073.35.peg.1445	-	-	CP000627.1:430199-430844	q1	q2	OK	1.31863	1.81978	0.464722	0.471073	0.41715	0.572732	no
fig|345073.35.peg.1446	-	-	CP000627.1:431085-432801	q1	q2	OK	0.533778	1.55723	1.54467	1.68821	0.00435	0.0448369	yes
fig|345073.35.peg.1447	-	-	CP000627.1:433026-433722	q1	q2	OK	0.480859	1.05776	1.13733	1.01593	0.07335	0.231011	no
fig|345073.35.peg.1448	-	-	CP000627.1:433856-434236	q1	q2	NOTEST	0.0538001	0.32076	2.57581	0	1	1	no
fig|345073.35.peg.1449	-	-	CP000627.1:433856-434236	q1	q2	NOTEST	0	0	0	0	1	1	no
fig|345073.35.peg.145	-	-	CP000626.1:172596-174759	q1	q2	NOTEST	0.377768	0.0275034	-3.77982	0	1	1	no
fig|345073.35.peg.1450	-	-	CP000627.1:434436-436023	q1	q2	NOTEST	0.279195	0.177922	-0.650032	0	1	1	no
fig|345073.35.peg.1451	-	-	CP000627.1:436088-436834	q1	q2	OK	0.145956	1.33369	3.19182	1.91326	0.18165	0.355409	no
fig|345073.35.peg.1452	-	-	CP000627.1:436088-436834	q1	q2	NOTEST	0.112039	0.282695	1.33525	0	1	1	no
fig|345073.35.peg.1453	-	-	CP000627.1:437688-438481	q1	q2	OK	0.404431	0.152421	-1.40783	-0.811418	0.3272	0.497289	no
fig|345073.35.peg.1454	-	-	CP000627.1:437688-438481	q1	q2	NOTEST	0.083484	0.211452	1.34076	0	1	1	no
fig|345073.35.peg.1455	-	-	CP000627.1:438484-439522	q1	q2	NOTEST	0.214181	0.218711	0.0301991	0	1	1	no
fig|345073.35.peg.1456	-	-	CP000627.1:439610-439922	q1	q2	NOTEST	0.285793	0.0243628	-3.55222	0	1	1	no
fig|345073.35.peg.1457	-	-	CP000627.1:439922-440657	q1	q2	NOTEST	0.208679	0.217136	0.0573143	0	1	1	no
fig|345073.35.peg.1458	-	-	CP000627.1:440754-442635	q1	q2	OK	0.494187	1.34275	1.44206	1.49828	0.01645	0.104266	no
fig|345073.35.peg.1459	-	-	CP000627.1:442654-443539	q1	q2	OK	0.355085	0.493743	0.475593	0.41041	0.52665	0.669295	no
fig|345073.35.peg.146	-	-	CP000626.1:174767-175753	q1	q2	NOTEST	0.122389	0.0219297	-2.48052	0	1	1	no
fig|345073.35.peg.1460	-	-	CP000627.1:443580-443823	q1	q2	OK	0.122054	2.30381	4.23843	1.75179	0.1399	0.307658	no
fig|345073.35.peg.1461	-	-	CP000627.1:444137-444902	q1	q2	OK	0.931762	1.37574	0.562171	0.591896	0.3099	0.479057	no
fig|345073.35.peg.1462	-	-	CP000627.1:444985-445870	q1	q2	OK	0.315967	0.712982	1.17409	1.05414	0.1025	0.271002	no
fig|345073.35.peg.1463	-	-	CP000627.1:446173-447625	q1	q2	OK	0.405405	0.539495	0.412245	0.439156	0.4724	0.619979	no
fig|345073.35.peg.1464	-	-	CP000627.1:448246-449167	q1	q2	OK	0.458499	0.295969	-0.631474	-0.526149	0.3718	0.531533	no
fig|345073.35.peg.1465	-	-	CP000627.1:449188-449575	q1	q2	OK	0.840561	0.408927	-1.03951	-0.554796	0.3267	0.497127	no
fig|345073.35.peg.1466	-	-	CP000627.1:449605-450385	q1	q2	OK	0.373842	0.869435	1.21765	1.08396	0.07035	0.226355	no
fig|345073.35.peg.1467	-	-	CP000627.1:450495-451854	q1	q2	OK	0.308258	0.678852	1.13896	1.1076	0.0804	0.24322	no
fig|345073.35.peg.1468	-	-	CP000627.1:452073-453639	q1	q2	OK	0.317082	0.880599	1.47363	1.50636	0.0148	0.100346	no
fig|345073.35.peg.1469	-	-	CP000627.1:453749-456011	q1	q2	NOTEST	0.286708	0.0954853	-1.58623	0	1	1	no
fig|345073.35.peg.147	-	-	CP000626.1:174767-175753	q1	q2	NOTEST	0.37782	0	-inf	0	1	1	no
fig|345073.35.peg.1470	-	-	CP000627.1:456025-456871	q1	q2	NOTEST	0.338127	0.21849	-0.629999	0	1	1	no
fig|345073.35.peg.1471	-	-	CP000627.1:456967-457516	q1	q2	OK	0.505057	0.159879	-1.65947	-0.804548	0.16335	0.339168	no
fig|345073.35.peg.1472	-	-	CP000627.1:457517-458294	q1	q2	OK	0.487441	0.106446	-2.19511	-1.23164	0.11435	0.284917	no
fig|345073.35.peg.1473	-	-	CP000627.1:458426-459236	q1	q2	OK	0.385848	0.729358	0.918594	0.793846	0.2148	0.389412	no
fig|345073.35.peg.1474	-	-	CP000627.1:459272-460974	q1	q2	OK	0.378067	1.31012	1.79299	1.27367	0.04825	0.186775	no
fig|345073.35.peg.1475	-	-	CP000627.1:459272-460974	q1	q2	NOTEST	0.158761	0.267351	0.751883	0	1	1	no
fig|345073.35.peg.1476	-	-	CP000627.1:461209-461770	q1	q2	OK	0.7409	0.846052	0.191468	0.169343	0.81345	0.874295	no
fig|345073.35.peg.1477	-	-	CP000627.1:461780-462785	q1	q2	NOTEST	0.242343	0.314055	0.373969	0	1	1	no
fig|345073.35.peg.1478	-	-	CP000627.1:463033-464458	q1	q2	OK	0.435052	0.750861	0.787358	0.787706	0.1828	0.355671	no
fig|345073.35.peg.1479	-	-	CP000627.1:464537-466226	q1	q2	OK	0.292158	0.657011	1.16917	1.14924	0.0829	0.246362	no
fig|345073.35.peg.148	-	-	CP000626.1:175766-177803	q1	q2	OK	0.398302	0.0340364	-3.54871	-2.11064	0.02735	0.141011	no
fig|345073.35.peg.1480	-	-	CP000627.1:467282-471451	q1	q2	OK	0.609097	0.261129	-1.22191	-0.681475	0.3416	0.510885	no
fig|345073.35.peg.1481	-	-	CP000627.1:467282-471451	q1	q2	NOTEST	0.359889	0.236628	-0.604933	0	1	1	no
fig|345073.35.peg.1482	-	-	CP000627.1:471937-472378	q1	q2	NOTEST	0.0756887	0.222292	1.5543	0	1	1	no
fig|345073.35.peg.1483	-	-	CP000627.1:472690-473809	q1	q2	NOTEST	0.154997	0.186523	0.267119	0	1	1	no
fig|345073.35.peg.1484	-	-	CP000627.1:473828-477071	q1	q2	OK	0.48571	0.298711	-0.701345	-0.383768	0.51655	0.661446	no
fig|345073.35.peg.1485	-	-	CP000627.1:473828-477071	q1	q2	NOTEST	0.353949	0.242549	-0.545268	0	1	1	no
fig|345073.35.peg.1486	-	-	CP000627.1:473828-477071	q1	q2	OK	0.397143	0.160854	-1.3039	-0.572244	0.42575	0.579818	no
fig|345073.35.peg.1487	-	-	CP000627.1:473828-477071	q1	q2	NOTEST	0.334067	0.179417	-0.89682	0	1	1	no
fig|345073.35.peg.1488	-	-	CP000627.1:477085-479385	q1	q2	NOTEST	0.326695	0.0721829	-2.17822	0	1	1	no
fig|345073.35.peg.1489	-	-	CP000627.1:477085-479385	q1	q2	NOTEST	0.245142	0.105385	-1.21795	0	1	1	no
fig|345073.35.peg.149	-	-	CP000626.1:177817-180325	q1	q2	OK	0.406759	0.0114597	-5.14954	-0.899479	0.43635	0.588863	no
fig|345073.35.peg.1490	-	-	CP000627.1:479395-483409	q1	q2	OK	1.05083	0.226723	-2.21252	-0.728992	0.38665	0.54506	no
fig|345073.35.peg.1491	-	-	CP000627.1:479395-483409	q1	q2	OK	0.593439	0.215942	-1.45846	-0.920563	0.1551	0.327419	no
fig|345073.35.peg.1492	-	-	CP000627.1:479395-483409	q1	q2	NOTEST	0.231774	0.115231	-1.00819	0	1	1	no
fig|345073.35.peg.1493	-	-	CP000627.1:479395-483409	q1	q2	NOTEST	0.262374	0.175621	-0.579163	0	1	1	no
fig|345073.35.peg.1494	-	-	CP000627.1:483413-484151	q1	q2	OK	0.364334	0.153758	-1.2446	-0.738378	0.2222	0.395178	no
fig|345073.35.peg.1495	-	-	CP000627.1:484370-485162	q1	q2	OK	0.349352	0.458308	0.391635	0.310419	0.64645	0.762414	no
fig|345073.35.peg.1496	-	-	CP000627.1:485367-486552	q1	q2	NOTEST	0.101972	0.090356	-0.174483	0	1	1	no
fig|345073.35.peg.1497	-	-	CP000627.1:486857-489731	q1	q2	OK	0.551061	0.40942	-0.428631	-0.437328	0.44375	0.594724	no
fig|345073.35.peg.1498	-	-	CP000627.1:489885-491202	q1	q2	NOTEST	0.267205	0.0772512	-1.79032	0	1	1	no
fig|345073.35.peg.1499	-	-	CP000627.1:491377-491983	q1	q2	NOTEST	0.371578	0.258209	-0.525129	0	1	1	no
fig|345073.35.peg.15	-	-	CP000626.1:16689-20182	q1	q2	NOTEST	0.315256	0.027014	-3.54475	0	1	1	no
fig|345073.35.peg.150	-	-	CP000626.1:177817-180325	q1	q2	NOTEST	0.226753	0.0522727	-2.11699	0	1	1	no
fig|345073.35.peg.1500	-	-	CP000627.1:492475-493870	q1	q2	NOTEST	0.207082	0.210541	0.0238983	0	1	1	no
fig|345073.35.peg.1501	-	-	CP000627.1:493940-495137	q1	q2	NOTEST	0.29476	0.278102	-0.0839308	0	1	1	no
fig|345073.35.peg.1502	-	-	CP000627.1:495140-495668	q1	q2	NOTEST	0.293518	0.253208	-0.213129	0	1	1	no
fig|345073.35.peg.1503	-	-	CP000627.1:495692-498990	q1	q2	NOTEST	0.22832	0.191994	-0.249993	0	1	1	no
fig|345073.35.peg.1504	-	-	CP000627.1:495692-498990	q1	q2	NOTEST	0	33.2475	inf	0	1	1	no
fig|345073.35.peg.1505	-	-	CP000627.1:495692-498990	q1	q2	OK	0.581569	0.163188	-1.83342	-0.70427	0.3206	0.491095	no
fig|345073.35.peg.1506	-	-	CP000627.1:495692-498990	q1	q2	OK	0.850007	0.614092	-0.46902	-0.13988	0.79265	0.862199	no
fig|345073.35.peg.1507	-	-	CP000627.1:499145-499742	q1	q2	NOTEST	0.206708	0.328882	0.669974	0	1	1	no
fig|345073.35.peg.1508	-	-	CP000627.1:500082-501333	q1	q2	OK	0.278277	1.8155	2.70577	2.64195	0.00065	0.0122675	yes
fig|345073.35.peg.1509	-	-	CP000627.1:501352-501824	q1	q2	NOTEST	0	0	0	0	1	1	no
fig|345073.35.peg.151	-	-	CP000626.1:177817-180325	q1	q2	OK	0.46659	0.0500128	-3.22178	-1.40548	0.3378	0.507452	no
fig|345073.35.peg.1510	-	-	CP000627.1:501352-501824	q1	q2	OK	1.17781	2.02062	0.778697	0.561166	0.3425	0.511324	no
fig|345073.35.peg.1511	-	-	CP000627.1:502019-502967	q1	q2	OK	0.478412	0.750144	0.648914	0.613789	0.30545	0.475374	no
fig|345073.35.peg.1512	-	-	CP000627.1:502977-503628	q1	q2	OK	0.0385979	0.400347	3.37466	1.12853	0.13105	0.298581	no
fig|345073.35.peg.1513	-	-	CP000627.1:503815-504236	q1	q2	OK	0	4.71701	inf	-nan	5e-05	0.00175625	yes
fig|345073.35.peg.1514	-	-	CP000627.1:503815-504236	q1	q2	NOTEST	0	0	0	0	1	1	no
fig|345073.35.peg.1515	-	-	CP000627.1:504241-505417	q1	q2	OK	1.05269	1.91136	0.860517	0.907918	0.121	0.291437	no
fig|345073.35.peg.1516	-	-	CP000627.1:505508-506225	q1	q2	OK	0.230739	0.779428	1.75616	1.36188	0.03955	0.169529	no
fig|345073.35.peg.1517	-	-	CP000627.1:506299-509334	q1	q2	NOTEST	0.312484	0.201525	-0.632822	0	1	1	no
fig|345073.35.peg.1518	-	-	CP000627.1:506299-509334	q1	q2	NOTEST	0.277311	0.259537	-0.0955648	0	1	1	no
fig|345073.35.peg.1519	-	-	CP000627.1:509340-509811	q1	q2	OK	0.656776	0.913446	0.475917	0.365672	0.5367	0.676627	no
fig|345073.35.peg.152	-	-	CP000626.1:180367-181522	q1	q2	NOTEST	0.27663	0.0439943	-2.65257	0	1	1	no
fig|345073.35.peg.1520	-	-	CP000627.1:509813-510131	q1	q2	OK	0.249384	0.925186	1.89137	1.00028	0.22995	0.40392	no
fig|345073.35.peg.1521	-	-	CP000627.1:510199-511228	q1	q2	NOTEST	0.256068	0.272754	0.0910732	0	1	1	no
fig|345073.35.peg.1522	-	-	CP000627.1:511233-511848	q1	q2	NOTEST	0.315605	0.267513	-0.238513	0	1	1	no
fig|345073.35.peg.1523	-	-	CP000627.1:512024-514601	q1	q2	OK	0.44208	1.4813	1.74449	1.66976	0.0071	0.0627829	no
fig|345073.35.peg.1524	-	-	CP000627.1:514730-515201	q1	q2	OK	0.63226	5.87942	3.21709	3.23819	0.0011	0.0180643	yes
fig|345073.35.peg.1525	-	-	CP000627.1:515256-516774	q1	q2	OK	0.45966	0.631687	0.458645	0.502197	0.3989	0.5546	no
fig|345073.35.peg.1526	-	-	CP000627.1:516814-517690	q1	q2	OK	1.42843	3.6075	1.33657	1.19048	0.02805	0.141594	no
fig|345073.35.peg.1527	-	-	CP000627.1:517759-519324	q1	q2	OK	0.522865	1.08949	1.05914	0.569662	0.5231	0.666458	no
fig|345073.35.peg.1528	-	-	CP000627.1:517759-519324	q1	q2	OK	0.426852	0.794755	0.896775	0.671841	0.2079	0.381829	no
fig|345073.35.peg.1529	-	-	CP000627.1:519391-520816	q1	q2	OK	0.740733	1.26952	0.777259	0.859153	0.13345	0.301066	no
fig|345073.35.peg.153	-	-	CP000626.1:181531-181831	q1	q2	NOTEST	0.514775	0	-inf	0	1	1	no
fig|345073.35.peg.1530	-	-	CP000627.1:521069-522233	q1	q2	OK	0.442213	0.292986	-0.593909	-0.525463	0.34245	0.511324	no
fig|345073.35.peg.1531	-	-	CP000627.1:522357-522867	q1	q2	OK	1.72378	10.0083	2.53754	2.31858	0.0003	0.00696055	yes
fig|345073.35.peg.1532	-	-	CP000627.1:522975-524697	q1	q2	OK	0.63003	1.08488	0.784049	0.824596	0.16375	0.339168	no
fig|345073.35.peg.1533	-	-	CP000627.1:524830-525088	q1	q2	OK	1.08939	14.5395	3.73838	3.58013	0.00645	0.0591016	no
fig|345073.35.peg.1534	-	-	CP000627.1:525385-526354	q1	q2	OK	0.265244	0.516829	0.96237	0.857636	0.17775	0.350921	no
fig|345073.35.peg.1535	-	-	CP000627.1:526476-527229	q1	q2	OK	0.848407	0.576956	-0.556296	-0.511196	0.38855	0.547129	no
fig|345073.35.peg.1536	-	-	CP000627.1:527479-528334	q1	q2	OK	0.730837	1.16973	0.678556	0.68848	0.24525	0.415987	no
fig|345073.35.peg.1537	-	-	CP000627.1:528466-530476	q1	q2	OK	0.474041	0.15779	-1.58701	-1.50603	0.0183	0.112164	no
fig|345073.35.peg.1538	-	-	CP000627.1:531107-532157	q1	q2	OK	0.494939	6.08454	3.61983	3.41837	5e-05	0.00175625	yes
fig|345073.35.peg.1539	-	-	CP000627.1:532233-533049	q1	q2	OK	0.171582	0.394552	1.20132	0.809356	0.2081	0.381919	no
fig|345073.35.peg.154	-	-	CP000626.1:181863-183561	q1	q2	NOTEST	0.363317	0.0618021	-2.5555	0	1	1	no
fig|345073.35.peg.1540	-	-	CP000627.1:533109-533529	q1	q2	NOTEST	0	0.135286	inf	0	1	1	no
fig|345073.35.peg.1541	-	-	CP000627.1:533572-534022	q1	q2	OK	0.539753	0.745324	0.46557	0.316499	0.6284	0.749166	no
fig|345073.35.peg.1542	-	-	CP000627.1:534029-534950	q1	q2	OK	0.283567	0.415078	0.549691	0.439469	0.45895	0.609283	no
fig|345073.35.peg.1543	-	-	CP000627.1:535380-536235	q1	q2	OK	0.281138	0.439664	0.645121	0.533207	0.3955	0.551998	no
fig|345073.35.peg.1544	-	-	CP000627.1:536472-536589	q1	q2	NOTEST	0	0	0	0	1	1	no
fig|345073.35.peg.1545	-	-	CP000627.1:536663-537491	q1	q2	OK	0.53906	0.147165	-1.87301	-1.18568	0.0863	0.251443	no
fig|345073.35.peg.1546	-	-	CP000627.1:537533-538448	q1	q2	OK	0.337464	0.207262	-0.703274	-0.504639	0.39685	0.55301	no
fig|345073.35.peg.1547	-	-	CP000627.1:538862-539411	q1	q2	OK	0.679465	1.20977	0.832263	0.725713	0.23305	0.406471	no
fig|345073.35.peg.1548	-	-	CP000627.1:539491-539785	q1	q2	OK	1.12872	2.06259	0.869763	0.636488	0.37755	0.536117	no
fig|345073.35.peg.1549	-	-	CP000627.1:539825-540347	q1	q2	OK	0.706115	0.299638	-1.23668	-0.749844	0.2063	0.381384	no
fig|345073.35.peg.155	-	-	CP000626.1:183819-185490	q1	q2	NOTEST	0.401975	0.328391	-0.291693	0	1	1	no
fig|345073.35.peg.1550	-	-	CP000627.1:540356-541205	q1	q2	OK	0.624439	0.551401	-0.179459	-0.170294	0.76645	0.845814	no
fig|345073.35.peg.1551	-	-	CP000627.1:541429-543376	q1	q2	OK	0.672178	2.11012	1.65041	1.59288	0.0056	0.0526483	no
fig|345073.35.peg.1552	-	-	CP000627.1:543710-544355	q1	q2	OK	0.656073	1.34188	1.03233	0.972378	0.11235	0.282439	no
fig|345073.35.peg.1553	-	-	CP000627.1:544481-545444	q1	q2	OK	0.734015	0.360423	-1.02612	-0.91272	0.1431	0.312752	no
fig|345073.35.peg.1554	-	-	CP000627.1:545541-547023	q1	q2	OK	0.497915	0.301732	-0.722629	-0.723856	0.25095	0.421109	no
fig|345073.35.peg.1555	-	-	CP000627.1:547246-547369	q1	q2	NOTEST	0	14.5667	inf	0	1	1	no
fig|345073.35.peg.1556	-	-	CP000627.1:547530-548028	q1	q2	OK	0.177355	0.359386	1.01889	0.492188	0.4437	0.594724	no
fig|345073.35.peg.1557	-	-	CP000627.1:548188-549853	q1	q2	OK	0.456726	0.435713	-0.0679516	-0.0656164	0.91385	0.941499	no
fig|345073.35.peg.1558	-	-	CP000627.1:550048-551635	q1	q2	OK	0.432543	0.240926	-0.844256	-0.80459	0.203	0.37666	no
fig|345073.35.peg.1559	-	-	CP000627.1:551729-552944	q1	q2	OK	0.457138	0.759229	0.731906	0.741677	0.18155	0.355409	no
fig|345073.35.peg.156	-	-	CP000626.1:185624-187739	q1	q2	OK	0.40887	0.53508	0.388113	0.433422	0.46945	0.618105	no
fig|345073.35.peg.1560	-	-	CP000627.1:552946-554083	q1	q2	OK	0.53073	0.743222	0.485813	0.479253	0.4081	0.564289	no
fig|345073.35.peg.1561	-	-	CP000627.1:554551-556123	q1	q2	OK	0.491919	1.52951	1.63658	1.99461	0.00585	0.0545928	no
fig|345073.35.peg.1562	-	-	CP000627.1:556370-558041	q1	q2	OK	0.423861	0.918836	1.11622	1.17308	0.049	0.18833	no
fig|345073.35.peg.1563	-	-	CP000627.1:558321-563071	q1	q2	OK	1.23989	1.49468	0.269621	0.0313449	0.88475	0.923837	no
fig|345073.35.peg.1564	-	-	CP000627.1:558321-563071	q1	q2	OK	0.530445	0.891795	0.749509	0.699777	0.25305	0.421861	no
fig|345073.35.peg.1565	-	-	CP000627.1:563192-563987	q1	q2	NOTEST	0.363933	0.205246	-0.826316	0	1	1	no
fig|345073.35.peg.1566	-	-	CP000627.1:564160-565087	q1	q2	OK	0.991981	2.40967	1.28045	1.316	0.02695	0.141011	no
fig|345073.35.peg.1567	-	-	CP000627.1:565131-566397	q1	q2	OK	0.500733	0.471454	-0.0869234	-0.0893234	0.8768	0.91857	no
fig|345073.35.peg.1568	-	-	CP000627.1:566397-566994	q1	q2	OK	0.630133	0.223906	-1.49276	-0.889793	0.1319	0.299016	no
fig|345073.35.peg.1569	-	-	CP000627.1:567056-567548	q1	q2	OK	0.147809	0.742471	2.3286	1.556	0.11355	0.283763	no
fig|345073.35.peg.157	-	-	CP000626.1:187753-189664	q1	q2	NOTEST	0.330391	0.266092	-0.312247	0	1	1	no
fig|345073.35.peg.1570	-	-	CP000627.1:567580-569095	q1	q2	OK	0.334329	0.428052	0.356519	0.35494	0.5691	0.704481	no
fig|345073.35.peg.1571	-	-	CP000627.1:569221-570517	q1	q2	NOTEST	0.387728	0.232682	-0.736687	0	1	1	no
fig|345073.35.peg.1572	-	-	CP000627.1:570647-571322	q1	q2	NOTEST	0.279036	0.209283	-0.414994	0	1	1	no
fig|345073.35.peg.1573	-	-	CP000627.1:571391-571523	q1	q2	NOTEST	0	0	0	0	1	1	no
fig|345073.35.peg.1574	-	-	CP000627.1:571595-572480	q1	q2	OK	0.20885	0.386774	0.889023	0.694031	0.26635	0.433345	no
fig|345073.35.peg.1575	-	-	CP000627.1:572528-572966	q1	q2	OK	0.549533	0.19346	-1.50617	-0.721877	0.2436	0.415042	no
fig|345073.35.peg.1576	-	-	CP000627.1:573128-573545	q1	q2	OK	0.644942	3.86247	2.58228	2.21422	0.01455	0.0991832	no
fig|345073.35.peg.1577	-	-	CP000627.1:573585-574227	q1	q2	OK	0.328212	0.43616	0.410228	0.309219	0.6413	0.758227	no
fig|345073.35.peg.1578	-	-	CP000627.1:574253-574946	q1	q2	OK	0.147661	0.739587	2.32443	1.69804	0.0849	0.249665	no
fig|345073.35.peg.1579	-	-	CP000627.1:574947-575577	q1	q2	OK	0.420977	0.60347	0.519539	0.40625	0.4797	0.626309	no
fig|345073.35.peg.158	-	-	CP000626.1:189669-190332	q1	q2	NOTEST	0.374463	0.0982021	-1.931	0	1	1	no
fig|345073.35.peg.1580	-	-	CP000627.1:575588-578956	q1	q2	OK	0.862647	0.380903	-1.17934	-0.660935	0.30035	0.47004	no
fig|345073.35.peg.1581	-	-	CP000627.1:575588-578956	q1	q2	OK	0.280848	0.449291	0.677863	0.55878	0.36415	0.527152	no
fig|345073.35.peg.1582	-	-	CP000627.1:578964-580133	q1	q2	OK	0.740593	0.443909	-0.738417	-0.482483	0.4973	0.642653	no
fig|345073.35.peg.1583	-	-	CP000627.1:578964-580133	q1	q2	OK	0.283015	0.518755	0.874172	0.392083	0.5324	0.672883	no
fig|345073.35.peg.1584	-	-	CP000627.1:580471-580600	q1	q2	NOTEST	0	0	0	0	1	1	no
fig|345073.35.peg.1585	-	-	CP000627.1:581014-583045	q1	q2	OK	0.429374	0.280239	-0.615579	-0.662101	0.2662	0.433345	no
fig|345073.35.peg.1586	-	-	CP000627.1:583475-584843	q1	q2	OK	0.421215	0.51606	0.292983	0.294061	0.61665	0.740507	no
fig|345073.35.peg.1587	-	-	CP000627.1:584846-586067	q1	q2	OK	0.789709	1.16262	0.557981	0.273327	0.75835	0.84117	no
fig|345073.35.peg.1588	-	-	CP000627.1:584846-586067	q1	q2	OK	0.196209	1.14367	2.54321	1.53809	0.0242	0.131313	no
fig|345073.35.peg.1589	-	-	CP000627.1:586534-587362	q1	q2	OK	0.213407	0.502762	1.23627	0.980217	0.12675	0.29532	no
fig|345073.35.peg.159	-	-	CP000626.1:190340-191732	q1	q2	OK	0.61339	0.254599	-1.26858	-1.16999	0.04405	0.178244	no
fig|345073.35.peg.1590	-	-	CP000627.1:587421-587934	q1	q2	OK	0.379752	0.592784	0.642449	0.470845	0.455	0.605629	no
fig|345073.35.peg.1591	-	-	CP000627.1:587944-588666	q1	q2	OK	0.774177	0.926729	0.259484	0.205674	0.73145	0.822515	no
fig|345073.35.peg.1592	-	-	CP000627.1:587944-588666	q1	q2	NOTEST	0	0.123596	inf	0	1	1	no
fig|345073.35.peg.1593	-	-	CP000627.1:588667-589120	q1	q2	OK	0.0804059	0.403323	2.32656	0.999122	0.14895	0.319176	no
fig|345073.35.peg.1594	-	-	CP000627.1:589134-590109	q1	q2	NOTEST	0.312689	0.119687	-1.38546	0	1	1	no
fig|345073.35.peg.1595	-	-	CP000627.1:590337-590754	q1	q2	OK	0.0807114	0.393255	2.28462	0.996141	0.2284	0.403087	no
fig|345073.35.peg.1596	-	-	CP000627.1:590866-593173	q1	q2	OK	1.59785	2.11624	0.405373	0.318175	0.5739	0.707307	no
fig|345073.35.peg.1597	-	-	CP000627.1:593633-594395	q1	q2	OK	2.61308	14.8007	2.50185	1.92054	0.00245	0.029505	yes
fig|345073.35.peg.1598	-	-	CP000627.1:594467-595283	q1	q2	OK	0.491614	0.123762	-1.98996	-1.20336	0.0849	0.249665	no
fig|345073.35.peg.1599	-	-	CP000627.1:595586-597638	q1	q2	OK	0.497407	0.908939	0.869757	0.900129	0.1179	0.289133	no
fig|345073.35.peg.16	-	-	CP000626.1:16689-20182	q1	q2	NOTEST	0.300138	0.0279024	-3.42717	0	1	1	no
fig|345073.35.peg.160	-	-	CP000626.1:191955-192591	q1	q2	OK	1.58788	2.625	0.72521	0.727104	0.20225	0.375819	no
fig|345073.35.peg.1600	-	-	CP000627.1:597795-598872	q1	q2	OK	0.407604	0.469626	0.204342	0.184547	0.75755	0.84102	no
fig|345073.35.peg.1601	-	-	CP000627.1:599039-599681	q1	q2	OK	1.03243	0.517125	-0.997455	-0.839798	0.1597	0.333235	no
fig|345073.35.peg.1602	-	-	CP000627.1:599778-601890	q1	q2	OK	0.677137	0.727987	0.104466	0.10898	0.854	0.902535	no
fig|345073.35.peg.1603	-	-	CP000627.1:601961-602567	q1	q2	NOTEST	0.207573	0.21108	0.0241698	0	1	1	no
fig|345073.35.peg.1604	-	-	CP000627.1:602652-603120	q1	q2	OK	0.585956	0.111319	-2.3961	-1.10935	0.1688	0.34179	no
fig|345073.35.peg.1605	-	-	CP000627.1:603146-604445	q1	q2	OK	0.356617	0.834913	1.22725	1.242	0.0504	0.19225	no
fig|345073.35.peg.1606	-	-	CP000627.1:604747-606034	q1	q2	OK	0.312061	3.58915	3.52374	3.41096	5e-05	0.00175625	yes
fig|345073.35.peg.1607	-	-	CP000627.1:606293-607581	q1	q2	OK	0.265481	0.390017	0.554926	0.349471	0.58885	0.720013	no
fig|345073.35.peg.1608	-	-	CP000627.1:606293-607581	q1	q2	NOTEST	0.218851	0.218824	-0.000175675	0	1	1	no
fig|345073.35.peg.1609	-	-	CP000627.1:608111-611545	q1	q2	OK	0.375702	0.552902	0.557435	0.264773	0.7511	0.836284	no
fig|345073.35.peg.161	-	-	CP000626.1:192619-193360	q1	q2	OK	0.539505	0.585533	0.118116	0.102512	0.8608	0.907604	no
fig|345073.35.peg.1610	-	-	CP000627.1:608111-611545	q1	q2	OK	0.505863	0.821691	0.699849	0.55691	0.32485	0.495504	no
fig|345073.35.peg.1611	-	-	CP000627.1:611671-612220	q1	q2	OK	0.391254	0.951523	1.28213	1.03843	0.1156	0.28662	no
fig|345073.35.peg.1612	-	-	CP000627.1:612296-613172	q1	q2	OK	0.707585	0.707948	0.000739736	0.000709579	0.97265	0.977287	no
fig|345073.35.peg.1613	-	-	CP000627.1:613413-614511	q1	q2	OK	0.495332	0.101442	-2.28774	-1.60725	0.0513	0.194117	no
fig|345073.35.peg.1614	-	-	CP000627.1:614680-614812	q1	q2	NOTEST	0	9.28293	inf	0	1	1	no
fig|345073.35.peg.1615	-	-	CP000627.1:614997-615210	q1	q2	NOTEST	0.0943312	0.14573	0.627491	0	1	1	no
fig|345073.35.peg.1616	-	-	CP000627.1:615341-615887	q1	q2	OK	0.219484	0.828893	1.91707	1.32237	0.07865	0.240515	no
fig|345073.35.peg.1617	-	-	CP000627.1:615905-617984	q1	q2	OK	0.663182	0.84184	0.344141	0.376245	0.49645	0.642211	no
fig|345073.35.peg.1618	-	-	CP000627.1:618054-618384	q1	q2	OK	0.0688122	1.03118	3.90549	1.34222	0.137	0.305263	no
fig|345073.35.peg.1619	-	-	CP000627.1:618413-619001	q1	q2	OK	0.913685	2.56232	1.48768	1.4768	0.02805	0.141594	no
fig|345073.35.peg.162	-	-	CP000626.1:193679-195497	q1	q2	OK	0.394681	0.586641	0.571789	0.626901	0.27565	0.443178	no
fig|345073.35.peg.1620	-	-	CP000627.1:619110-619293	q1	q2	NOTEST	0.154613	0.0702291	-1.13852	0	1	1	no
fig|345073.35.peg.1621	-	-	CP000627.1:619496-619934	q1	q2	OK	0.588897	0.645898	0.133292	0.091412	0.8937	0.929345	no
fig|345073.35.peg.1622	-	-	CP000627.1:620027-620771	q1	q2	OK	0.313427	1.02533	1.70988	1.44083	0.0284	0.142758	no
fig|345073.35.peg.1623	-	-	CP000627.1:620929-621991	q1	q2	OK	0.661283	1.46576	1.14831	1.22324	0.06625	0.219877	no
fig|345073.35.peg.1624	-	-	CP000627.1:622115-623183	q1	q2	OK	1.18845	0.121172	-3.29395	-2.17265	0.0049	0.0482183	yes
fig|345073.35.peg.1625	-	-	CP000627.1:623304-623763	q1	q2	OK	0.544521	0.240681	-1.17787	-0.730325	0.36915	0.529841	no
fig|345073.35.peg.1626	-	-	CP000627.1:623771-624632	q1	q2	NOTEST	0.261086	0.297931	0.190451	0	1	1	no
fig|345073.35.peg.1627	-	-	CP000627.1:624782-625214	q1	q2	OK	1.5854	4.26592	1.42801	1.37294	0.024	0.131093	no
fig|345073.35.peg.1628	-	-	CP000627.1:625267-625570	q1	q2	OK	1.34038	1.28124	-0.0651032	-0.0449162	0.9341	0.953325	no
fig|345073.35.peg.1629	-	-	CP000627.1:625620-626364	q1	q2	OK	0.622295	0.732726	0.235674	0.225908	0.7414	0.829049	no
fig|345073.35.peg.163	-	-	CP000626.1:195564-196763	q1	q2	NOTEST	0	0	0	0	1	1	no
fig|345073.35.peg.1630	-	-	CP000627.1:626510-628532	q1	q2	OK	0.746183	0.133125	-2.48675	-2.2277	0.00235	0.0288502	yes
fig|345073.35.peg.1631	-	-	CP000627.1:629073-629415	q1	q2	NOTEST	0.335834	0.195436	-0.781058	0	1	1	no
fig|345073.35.peg.1632	-	-	CP000627.1:629511-630513	q1	q2	OK	0.453009	0.229012	-0.984115	-0.791119	0.20115	0.375154	no
fig|345073.35.peg.1633	-	-	CP000627.1:630526-631024	q1	q2	NOTEST	0.22819	0.037501	-2.60523	0	1	1	no
fig|345073.35.peg.1634	-	-	CP000627.1:631068-632298	q1	q2	NOTEST	0.230278	0.0866551	-1.41002	0	1	1	no
fig|345073.35.peg.1635	-	-	CP000627.1:632416-632560	q1	q2	OK	0	18.6323	inf	-nan	0.0628	0.214253	no
fig|345073.35.peg.1636	-	-	CP000627.1:632948-633833	q1	q2	NOTEST	0.363812	0.0949066	-1.93861	0	1	1	no
fig|345073.35.peg.1637	-	-	CP000627.1:633845-636128	q1	q2	OK	0.417026	0.117213	-1.83101	-1.74574	0.0064	0.0588567	no
fig|345073.35.peg.1638	-	-	CP000627.1:636217-637048	q1	q2	NOTEST	0.340745	0.0403727	-3.07724	0	1	1	no
fig|345073.35.peg.1639	-	-	CP000627.1:637331-637874	q1	q2	OK	0.0525163	0.420998	3.00297	1.32045	0.17225	0.346005	no
fig|345073.35.peg.164	-	-	CP000626.1:195564-196763	q1	q2	OK	0.738017	1.31268	0.830789	0.898178	0.12565	0.29532	no
fig|345073.35.peg.1640	-	-	CP000627.1:637886-638675	q1	q2	OK	0.57424	0.198358	-1.53355	-1.07184	0.0874	0.253045	no
fig|345073.35.peg.1641	-	-	CP000627.1:638723-639212	q1	q2	OK	0.240725	2.64645	3.4586	2.47773	0.01525	0.101493	no
fig|345073.35.peg.1642	-	-	CP000627.1:639290-639431	q1	q2	NOTEST	0	0	0	0	1	1	no
fig|345073.35.peg.1643	-	-	CP000627.1:639475-640444	q1	q2	OK	0.457328	0.358508	-0.351222	-0.292531	0.6096	0.73694	no
fig|345073.35.peg.1644	-	-	CP000627.1:640710-642215	q1	q2	OK	0.558465	1.04799	0.908081	0.553902	0.65435	0.7691	no
fig|345073.35.peg.1645	-	-	CP000627.1:640710-642215	q1	q2	OK	0.458862	0.292015	-0.652018	-0.485809	0.3895	0.547552	no
fig|345073.35.peg.1646	-	-	CP000627.1:642249-643196	q1	q2	OK	0.491293	1.25247	1.35013	1.02983	0.3117	0.481545	no
fig|345073.35.peg.1647	-	-	CP000627.1:642249-643196	q1	q2	NOTEST	0.045405	0.295258	2.70105	0	1	1	no
fig|345073.35.peg.1648	-	-	CP000627.1:643206-644526	q1	q2	NOTEST	0.145808	0.101224	-0.526518	0	1	1	no
fig|345073.35.peg.1649	-	-	CP000627.1:644537-647452	q1	q2	NOTEST	0.107305	0.153843	0.519748	0	1	1	no
fig|345073.35.peg.165	-	-	CP000626.1:197154-198018	q1	q2	OK	0.457262	0.261809	-0.804507	-0.597306	0.35155	0.516815	no
fig|345073.35.peg.1650	-	-	CP000627.1:644537-647452	q1	q2	NOTEST	0.221754	0.0930612	-1.25271	0	1	1	no
fig|345073.35.peg.1651	-	-	CP000627.1:647468-648812	q1	q2	OK	0.399562	0.292097	-0.451971	-0.412507	0.4711	0.618594	no
fig|345073.35.peg.1652	-	-	CP000627.1:648848-650468	q1	q2	NOTEST	0.277373	0.0472472	-2.55353	0	1	1	no
fig|345073.35.peg.1653	-	-	CP000627.1:650471-651284	q1	q2	NOTEST	0.129537	0.0603987	-1.10077	0	1	1	no
fig|345073.35.peg.1654	-	-	CP000627.1:651907-653539	q1	q2	OK	1.0891	2.4987	1.19803	1.00376	0.0876	0.253189	no
fig|345073.35.peg.1655	-	-	CP000627.1:653765-654608	q1	q2	OK	0.396833	0.481816	0.279951	0.230998	0.7364	0.826245	no
fig|345073.35.peg.1656	-	-	CP000627.1:654621-655524	q1	q2	OK	0.389101	0.381637	-0.027944	-0.0211591	0.96055	0.968979	no
fig|345073.35.peg.1657	-	-	CP000627.1:655551-657512	q1	q2	OK	0.291518	0.377125	0.371459	0.18147	0.7954	0.862963	no
fig|345073.35.peg.1658	-	-	CP000627.1:655551-657512	q1	q2	OK	0.734227	0.67085	-0.130235	-0.10144	0.86555	0.910114	no
fig|345073.35.peg.1659	-	-	CP000627.1:657661-658609	q1	q2	OK	0.403757	0.19208	-1.07178	-0.779285	0.20245	0.375915	no
fig|345073.35.peg.166	-	-	CP000626.1:198357-201477	q1	q2	OK	0.291827	0.564803	0.952635	1.00987	0.092	0.257511	no
fig|345073.35.peg.1660	-	-	CP000627.1:658706-660836	q1	q2	OK	1.05202	4.55912	2.1156	1.87866	0.001	0.0167483	yes
fig|345073.35.peg.1661	-	-	CP000627.1:660986-662183	q1	q2	OK	1.29453	3.5344	1.44904	1.27665	0.0214	0.123001	no
fig|345073.35.peg.1662	-	-	CP000627.1:662535-662988	q1	q2	OK	1.4397	0.845095	-0.768587	-0.614265	0.3629	0.525789	no
fig|345073.35.peg.1663	-	-	CP000627.1:663110-663521	q1	q2	NOTEST	0.145606	0.254718	0.806831	0	1	1	no
fig|345073.35.peg.1664	-	-	CP000627.1:663958-664924	q1	q2	OK	0.478854	0.507669	0.0843037	0.0783665	0.8924	0.928757	no
fig|345073.35.peg.1665	-	-	CP000627.1:665038-666717	q1	q2	NOTEST	0.480519	0.183628	-1.3878	0	1	1	no
fig|345073.35.peg.1666	-	-	CP000627.1:665038-666717	q1	q2	NOTEST	0.318298	0.193472	-0.718251	0	1	1	no
fig|345073.35.peg.1667	-	-	CP000627.1:666929-668399	q1	q2	OK	0.457192	0.0575669	-2.98949	-1.91572	0.02845	0.142758	no
fig|345073.35.peg.1668	-	-	CP000627.1:668431-668905	q1	q2	OK	0.403071	0.389799	-0.048306	-0.0294549	0.92635	0.948862	no
fig|345073.35.peg.1669	-	-	CP000627.1:668926-669382	q1	q2	OK	0.577291	0.482346	-0.259233	-0.180442	0.791	0.860774	no
fig|345073.35.peg.167	-	-	CP000626.1:201498-202197	q1	q2	OK	0.369149	2.68094	2.86046	2.49101	0.0019	0.0248969	yes
fig|345073.35.peg.1670	-	-	CP000627.1:669568-670189	q1	q2	NOTEST	0.391846	0.144873	-1.4355	0	1	1	no
fig|345073.35.peg.1671	-	-	CP000627.1:670284-670881	q1	q2	OK	0.378597	0.657028	0.795295	0.614893	0.33895	0.508124	no
fig|345073.35.peg.1672	-	-	CP000627.1:670905-672255	q1	q2	OK	0.46061	0.361746	-0.348568	-0.319717	0.57205	0.706527	no
fig|345073.35.peg.1673	-	-	CP000627.1:672358-673666	q1	q2	OK	1.23994	2.98161	1.26582	1.14856	0.0435	0.177642	no
fig|345073.35.peg.1674	-	-	CP000627.1:673773-675054	q1	q2	NOTEST	0.276363	0.0483243	-2.51574	0	1	1	no
fig|345073.35.peg.1675	-	-	CP000627.1:675186-678869	q1	q2	OK	0.48822	0.0590849	-3.04667	-0.920145	0.25695	0.423892	no
fig|345073.35.peg.1676	-	-	CP000627.1:675186-678869	q1	q2	OK	0.641076	0.045607	-3.81317	-1.18161	0.24355	0.415042	no
fig|345073.35.peg.1677	-	-	CP000627.1:675186-678869	q1	q2	OK	0.522701	0.167045	-1.64575	-0.653648	0.59775	0.726085	no
fig|345073.35.peg.1678	-	-	CP000627.1:675186-678869	q1	q2	OK	1.19606	2.29069	0.93749	0.451037	0.3299	0.500266	no
fig|345073.35.peg.1679	-	-	CP000627.1:678950-679121	q1	q2	NOTEST	0	1.17501	inf	0	1	1	no
fig|345073.35.peg.168	-	-	CP000626.1:202269-203760	q1	q2	OK	0.347392	0.855504	1.30021	1.27126	0.0532	0.197857	no
fig|345073.35.peg.1680	-	-	CP000627.1:679386-680250	q1	q2	OK	2.22757	3.76907	0.758739	0.614511	0.2745	0.441891	no
fig|345073.35.peg.1681	-	-	CP000627.1:680468-681610	q1	q2	NOTEST	0.269785	0.134534	-1.00384	0	1	1	no
fig|345073.35.peg.1682	-	-	CP000627.1:680468-681610	q1	q2	NOTEST	0.272348	0.169715	-0.682337	0	1	1	no
fig|345073.35.peg.1683	-	-	CP000627.1:681623-684941	q1	q2	OK	0.353459	0.411798	0.220391	0.129224	0.80655	0.871322	no
fig|345073.35.peg.1684	-	-	CP000627.1:681623-684941	q1	q2	OK	0.455249	0.410435	-0.149502	-0.0808538	0.905	0.935482	no
fig|345073.35.peg.1685	-	-	CP000627.1:681623-684941	q1	q2	NOTEST	0.325128	0.175172	-0.892234	0	1	1	no
fig|345073.35.peg.1686	-	-	CP000627.1:684943-686506	q1	q2	OK	0.469051	0.196487	-1.25531	-0.365234	0.55515	0.693321	no
fig|345073.35.peg.1687	-	-	CP000627.1:684943-686506	q1	q2	OK	0.425524	0.0725717	-2.55176	-0.893089	0.359	0.523261	no
fig|345073.35.peg.1688	-	-	CP000627.1:684943-686506	q1	q2	OK	1.68453	0.793727	-1.08563	-0.844214	0.1994	0.373543	no
fig|345073.35.peg.1689	-	-	CP000627.1:686596-687967	q1	q2	OK	0.36137	0.698711	0.95122	0.992027	0.12495	0.29532	no
fig|345073.35.peg.169	-	-	CP000626.1:203943-204165	q1	q2	NOTEST	0	0	0	0	1	1	no
fig|345073.35.peg.1690	-	-	CP000627.1:688024-688642	q1	q2	OK	0.45315	0.780051	0.78358	0.569531	0.30505	0.4752	no
fig|345073.35.peg.1691	-	-	CP000627.1:688664-689780	q1	q2	OK	0.901166	1.93298	1.10096	1.10324	0.058	0.207829	no
fig|345073.35.peg.1692	-	-	CP000627.1:690043-691348	q1	q2	NOTEST	0.255837	0.0939883	-1.44467	0	1	1	no
fig|345073.35.peg.1693	-	-	CP000627.1:691635-692373	q1	q2	OK	0.475556	0.523073	0.137396	0.112875	0.85345	0.902331	no
fig|345073.35.peg.1694	-	-	CP000627.1:692525-692750	q1	q2	OK	0	7.3252	inf	-nan	5e-05	0.00175625	yes
fig|345073.35.peg.1695	-	-	CP000627.1:692761-694765	q1	q2	OK	0.397887	9.61914	4.59548	3.81759	5e-05	0.00175625	yes
fig|345073.35.peg.1696	-	-	CP000627.1:694791-695736	q1	q2	OK	0.338416	4.76999	3.81712	3.32947	0.0003	0.00696055	yes
fig|345073.35.peg.1697	-	-	CP000627.1:695743-695968	q1	q2	OK	0.151621	6.01573	5.3102	2.52242	0.1269	0.29532	no
fig|345073.35.peg.1698	-	-	CP000627.1:695977-696418	q1	q2	OK	0.0290419	5.11228	7.45969	1.577	0.09205	0.257511	no
fig|345073.35.peg.1699	-	-	CP000627.1:696427-697563	q1	q2	OK	0.188941	6.09268	5.01107	1.9382	0.2566	0.423674	no
fig|345073.35.peg.17	-	-	CP000626.1:20242-21652	q1	q2	OK	0.561967	0.0252376	-4.47684	-1.77597	0.10895	0.278881	no
fig|345073.35.peg.170	-	-	CP000626.1:204537-206427	q1	q2	OK	0.379951	0.792488	1.06058	1.06544	0.10015	0.26916	no
fig|345073.35.peg.1700	-	-	CP000627.1:696427-697563	q1	q2	OK	0	19.7691	inf	-nan	0.107	0.275973	no
fig|345073.35.peg.1701	-	-	CP000627.1:696427-697563	q1	q2	OK	0.25416	12.7421	5.64772	3.9891	0.23145	0.405078	no
fig|345073.35.peg.1702	-	-	CP000627.1:697572-699255	q1	q2	OK	0.701938	3.28042	2.22446	0.585609	0.2883	0.457697	no
fig|345073.35.peg.1703	-	-	CP000627.1:697572-699255	q1	q2	OK	0.05609	8.32077	7.21283	1.51708	0.30665	0.476362	no
fig|345073.35.peg.1704	-	-	CP000627.1:697572-699255	q1	q2	NOTEST	0	2.01206	inf	0	1	1	no
fig|345073.35.peg.1705	-	-	CP000627.1:697572-699255	q1	q2	OK	0.353049	5.87469	4.05658	2.13469	0.14465	0.312775	no
fig|345073.35.peg.1706	-	-	CP000627.1:697572-699255	q1	q2	OK	0.429558	5.01603	3.54562	1.82981	0.13805	0.305403	no
fig|345073.35.peg.1707	-	-	CP000627.1:699334-699568	q1	q2	OK	0.256335	4.44642	4.11654	2.27889	0.1318	0.299016	no
fig|345073.35.peg.1708	-	-	CP000627.1:699781-700595	q1	q2	OK	0.269577	3.86267	3.84083	2.95626	0.06195	0.213159	no
fig|345073.35.peg.1709	-	-	CP000627.1:699781-700595	q1	q2	OK	0	7.18863	inf	-nan	0.1773	0.35058	no
fig|345073.35.peg.171	-	-	CP000626.1:206624-207107	q1	q2	OK	0.180909	0.732307	2.01718	1.11595	0.135	0.302629	no
fig|345073.35.peg.1710	-	-	CP000627.1:700673-701090	q1	q2	OK	0.402288	15.8801	5.30285	4.33717	0.0242	0.131313	no
fig|345073.35.peg.1711	-	-	CP000627.1:701174-703111	q1	q2	OK	0.194876	27.9071	7.16193	2.64776	0.1649	0.340157	no
fig|345073.35.peg.1712	-	-	CP000627.1:701174-703111	q1	q2	OK	0.0325152	4.43914	7.09302	1.00289	0.24195	0.414366	no
fig|345073.35.peg.1713	-	-	CP000627.1:701174-703111	q1	q2	OK	0.350165	7.1017	4.34206	1.90149	0.248	0.418686	no
fig|345073.35.peg.1714	-	-	CP000627.1:701174-703111	q1	q2	OK	0.137348	5.17766	5.23639	0.74383	0.2517	0.421277	no
fig|345073.35.peg.1715	-	-	CP000627.1:701174-703111	q1	q2	OK	0.253551	12.0137	5.56626	1.72743	0.13855	0.305991	no
fig|345073.35.peg.1716	-	-	CP000627.1:703119-703410	q1	q2	OK	0	4.7706	inf	-nan	5e-05	0.00175625	yes
fig|345073.35.peg.1717	-	-	CP000627.1:703421-704003	q1	q2	OK	0.221063	6.13989	4.79568	3.35458	0.01095	0.0834113	no
fig|345073.35.peg.1718	-	-	CP000627.1:704003-707891	q1	q2	OK	0.302726	6.61256	4.44913	2.37775	0.03275	0.154236	no
fig|345073.35.peg.1719	-	-	CP000627.1:704003-707891	q1	q2	OK	0.366204	5.98535	4.03072	2.01534	0.0028	0.0326323	yes
fig|345073.35.peg.172	-	-	CP000626.1:207279-208951	q1	q2	OK	0.526632	0.358777	-0.553707	-0.551163	0.32575	0.496278	no
fig|345073.35.peg.1720	-	-	CP000627.1:704003-707891	q1	q2	OK	0.608608	9.11689	3.90496	1.47623	0.38005	0.538759	no
fig|345073.35.peg.1721	-	-	CP000627.1:707902-709576	q1	q2	OK	0.0779549	11.8061	7.24267	1.68029	0.26585	0.433205	no
fig|345073.35.peg.1722	-	-	CP000627.1:707902-709576	q1	q2	OK	0.413692	6.29422	3.9274	2.02704	0.4044	0.559785	no
fig|345073.35.peg.1723	-	-	CP000627.1:707902-709576	q1	q2	OK	0.626456	7.57983	3.59688	2.47626	0.2193	0.392783	no
fig|345073.35.peg.1724	-	-	CP000627.1:707902-709576	q1	q2	OK	0.0593676	10.1732	7.42088	1.61909	0.2727	0.439434	no
fig|345073.35.peg.1725	-	-	CP000627.1:709941-710325	q1	q2	OK	0.509694	101.282	7.63453	5.69455	0.0039	0.0417928	yes
fig|345073.35.peg.1726	-	-	CP000627.1:710360-710864	q1	q2	OK	0.0975631	45.7176	8.8722	4.72505	0.1147	0.285164	no
fig|345073.35.peg.1727	-	-	CP000627.1:710866-711766	q1	q2	OK	0.397597	117.162	8.20298	2.64877	0.0123	0.0904265	no
fig|345073.35.peg.1728	-	-	CP000627.1:711832-712408	q1	q2	OK	0.44695	30.3196	6.08399	4.7254	0.0002	0.00521443	yes
fig|345073.35.peg.1729	-	-	CP000627.1:712413-713986	q1	q2	OK	0.299421	92.5237	8.27151	4.55254	0.24575	0.416556	no
fig|345073.35.peg.173	-	-	CP000626.1:207279-208951	q1	q2	NOTEST	0	0.332804	inf	0	1	1	no
fig|345073.35.peg.1730	-	-	CP000627.1:712413-713986	q1	q2	OK	0.445314	21.5467	5.5965	2.64401	0.3453	0.511878	no
fig|345073.35.peg.1731	-	-	CP000627.1:712413-713986	q1	q2	OK	0.117526	17.183	7.19186	2.83364	0.38355	0.541898	no
fig|345073.35.peg.1732	-	-	CP000627.1:713999-714200	q1	q2	OK	0	55.7638	inf	-nan	5e-05	0.00175625	yes
fig|345073.35.peg.1733	-	-	CP000627.1:714202-715687	q1	q2	OK	0.404751	21.0788	5.70261	4.63388	5e-05	0.00175625	yes
fig|345073.35.peg.1734	-	-	CP000627.1:715701-716399	q1	q2	OK	0.0899373	27.0035	8.23001	3.12128	0.1389	0.305991	no
fig|345073.35.peg.1735	-	-	CP000627.1:715701-716399	q1	q2	OK	0	25.87	inf	-nan	0.0917	0.257511	no
fig|345073.35.peg.1736	-	-	CP000627.1:716524-718276	q1	q2	OK	0.383312	12.752	5.05606	4.25744	5e-05	0.00175625	yes
fig|345073.35.peg.1737	-	-	CP000627.1:718287-721287	q1	q2	OK	0.247322	10.58	5.41881	2.90171	0.12095	0.291437	no
fig|345073.35.peg.1738	-	-	CP000627.1:718287-721287	q1	q2	OK	0.296688	5.34899	4.17225	1.70951	0.16365	0.339168	no
fig|345073.35.peg.1739	-	-	CP000627.1:718287-721287	q1	q2	OK	0.898181	24.3963	4.76352	2.43881	0.0311	0.149245	no
fig|345073.35.peg.174	-	-	CP000626.1:209248-209365	q1	q2	NOTEST	0	0	0	0	1	1	no
fig|345073.35.peg.1740	-	-	CP000627.1:721289-725145	q1	q2	OK	0.0179673	12.9058	9.48843	1.32474	0.25385	0.422136	no
fig|345073.35.peg.1741	-	-	CP000627.1:721289-725145	q1	q2	OK	0.143901	7.71041	5.74366	2.05202	0.2965	0.465637	no
fig|345073.35.peg.1742	-	-	CP000627.1:721289-725145	q1	q2	OK	0.505047	4.79897	3.24824	0.714696	0.0866	0.252027	no
fig|345073.35.peg.1743	-	-	CP000627.1:721289-725145	q1	q2	OK	0.32232	15.3964	5.57796	3.32347	0.0357	0.162904	no
fig|345073.35.peg.1744	-	-	CP000627.1:721289-725145	q1	q2	OK	0.445738	34.1735	6.26054	2.86071	0.2504	0.420772	no
fig|345073.35.peg.1745	-	-	CP000627.1:725261-725669	q1	q2	OK	0.620841	4.69178	2.91784	2.21641	0.0053	0.05058	no
fig|345073.35.peg.1746	-	-	CP000627.1:726362-727964	q1	q2	OK	0.953022	0.442265	-1.1076	-1.23031	0.0583	0.207841	no
fig|345073.35.peg.1747	-	-	CP000627.1:728372-729269	q1	q2	OK	0.744345	0.254564	-1.54794	-1.23423	0.057	0.206523	no
fig|345073.35.peg.1748	-	-	CP000627.1:729273-730569	q1	q2	NOTEST	0.162918	0.302853	0.894469	0	1	1	no
fig|345073.35.peg.1749	-	-	CP000627.1:730572-731613	q1	q2	OK	0.489478	0.243232	-1.00891	-0.811667	0.1897	0.362624	no
fig|345073.35.peg.175	-	-	CP000626.1:209441-209564	q1	q2	NOTEST	0	29.8469	inf	0	1	1	no
fig|345073.35.peg.1750	-	-	CP000627.1:731664-733349	q1	q2	NOTEST	0.330729	0.24766	-0.417289	0	1	1	no
fig|345073.35.peg.1751	-	-	CP000627.1:731664-733349	q1	q2	OK	0.999634	0.282573	-1.82278	-1.00262	0.17715	0.35058	no
fig|345073.35.peg.1752	-	-	CP000627.1:733391-735513	q1	q2	OK	0.526976	0.248319	-1.08554	-0.570346	0.59595	0.724944	no
fig|345073.35.peg.1753	-	-	CP000627.1:733391-735513	q1	q2	NOTEST	0.248834	0.230898	-0.107926	0	1	1	no
fig|345073.35.peg.1754	-	-	CP000627.1:733391-735513	q1	q2	OK	0.306615	0.550918	0.845412	0.50094	0.54695	0.687152	no
fig|345073.35.peg.1755	-	-	CP000627.1:735713-736439	q1	q2	NOTEST	0.249547	0.30386	0.2841	0	1	1	no
fig|345073.35.peg.1756	-	-	CP000627.1:736746-738972	q1	q2	OK	0.515847	1.40754	1.44816	1.45349	0.0144	0.0986927	no
fig|345073.35.peg.1757	-	-	CP000627.1:739070-739292	q1	q2	OK	1.00961	0.631262	-0.677483	-0.573803	0.65445	0.7691	no
fig|345073.35.peg.1758	-	-	CP000627.1:739764-740085	q1	q2	OK	1.06601	1.7267	0.695792	0.500652	0.4279	0.581208	no
fig|345073.35.peg.1759	-	-	CP000627.1:740123-742394	q1	q2	OK	1.00879	2.19028	1.1185	1.01996	0.06645	0.220135	no
fig|345073.35.peg.176	-	-	CP000626.1:209704-211867	q1	q2	OK	0.448395	0.533629	0.251066	0.290617	0.63035	0.750191	no
fig|345073.35.peg.1760	-	-	CP000627.1:742462-744139	q1	q2	OK	0.272478	0.504006	0.8873	0.934333	0.14435	0.312775	no
fig|345073.35.peg.1761	-	-	CP000627.1:744340-744604	q1	q2	OK	0	7.88676	inf	-nan	5e-05	0.00175625	yes
fig|345073.35.peg.1762	-	-	CP000627.1:745002-746160	q1	q2	OK	0.388217	0.718427	0.887976	0.887247	0.1469	0.316179	no
fig|345073.35.peg.1763	-	-	CP000627.1:746250-747030	q1	q2	OK	0.280888	1.02703	1.87041	1.58012	0.0218	0.123893	no
fig|345073.35.peg.1764	-	-	CP000627.1:747412-749059	q1	q2	OK	0.342675	0.557008	0.700858	0.759347	0.22945	0.40392	no
fig|345073.35.peg.1765	-	-	CP000627.1:749168-749678	q1	q2	OK	0.813317	0.599477	-0.440113	-0.368436	0.5935	0.723355	no
fig|345073.35.peg.1766	-	-	CP000627.1:749866-750772	q1	q2	NOTEST	0.358695	0.0927947	-1.95064	0	1	1	no
fig|345073.35.peg.1767	-	-	CP000627.1:750792-751713	q1	q2	OK	0.374206	4.88768	3.70724	2.94483	0.00015	0.00412337	yes
fig|345073.35.peg.1768	-	-	CP000627.1:752090-752678	q1	q2	OK	0.272937	1.95646	2.8416	2.17005	0.01435	0.0986173	no
fig|345073.35.peg.1769	-	-	CP000627.1:752773-753322	q1	q2	OK	0.876198	3.45171	1.97798	1.82743	0.00445	0.0448369	yes
fig|345073.35.peg.177	-	-	CP000626.1:211934-213254	q1	q2	OK	0.240435	0.480274	0.99821	0.902565	0.1744	0.348112	no
fig|345073.35.peg.1770	-	-	CP000627.1:753512-755962	q1	q2	OK	0.162472	0.373179	1.19968	0.444957	0.60695	0.734851	no
fig|345073.35.peg.1771	-	-	CP000627.1:753512-755962	q1	q2	OK	0.247918	0.482789	0.961531	0.974133	0.35035	0.51581	no
fig|345073.35.peg.1772	-	-	CP000627.1:756184-757450	q1	q2	OK	0.247374	0.931944	1.91355	1.64176	0.01455	0.0991832	no
fig|345073.35.peg.1773	-	-	CP000627.1:757571-758666	q1	q2	OK	0.60909	0.335926	-0.858511	-0.78865	0.15895	0.332873	no
fig|345073.35.peg.1774	-	-	CP000627.1:758746-761244	q1	q2	OK	0.498825	0.966696	0.954527	0.63329	0.29295	0.461314	no
fig|345073.35.peg.1775	-	-	CP000627.1:758746-761244	q1	q2	OK	0.329917	0.557636	0.757222	0.497828	0.4449	0.595949	no
fig|345073.35.peg.1776	-	-	CP000627.1:761252-761990	q1	q2	OK	0.854311	0.636564	-0.424455	-0.370038	0.515	0.660129	no
fig|345073.35.peg.1777	-	-	CP000627.1:762109-763081	q1	q2	NOTEST	0.333546	0.167605	-0.992818	0	1	1	no
fig|345073.35.peg.1778	-	-	CP000627.1:763192-763921	q1	q2	NOTEST	0.204652	0.0782971	-1.38614	0	1	1	no
fig|345073.35.peg.1779	-	-	CP000627.1:764058-764928	q1	q2	NOTEST	0.129525	0.0653684	-0.986559	0	1	1	no
fig|345073.35.peg.178	-	-	CP000626.1:213275-213395	q1	q2	NOTEST	0	0	0	0	1	1	no
fig|345073.35.peg.1780	-	-	CP000627.1:765219-766995	q1	q2	OK	0.497045	1.76932	1.83175	1.93093	0.0013	0.0199255	yes
fig|345073.35.peg.1781	-	-	CP000627.1:767091-767670	q1	q2	OK	0.181724	0.513232	1.49786	0.926391	0.16755	0.340958	no
fig|345073.35.peg.1782	-	-	CP000627.1:767771-768530	q1	q2	OK	0.349087	0.675716	0.952832	0.827334	0.21615	0.390181	no
fig|345073.35.peg.1783	-	-	CP000627.1:768567-772423	q1	q2	OK	0.429081	35.3266	6.36336	3.16274	0.4784	0.625258	no
fig|345073.35.peg.1784	-	-	CP000627.1:768567-772423	q1	q2	OK	0.109133	15.3166	7.13286	3.42474	0.24735	0.417868	no
fig|345073.35.peg.1785	-	-	CP000627.1:768567-772423	q1	q2	OK	0.101346	6.00476	5.88875	1.32276	0.2633	0.430437	no
fig|345073.35.peg.1786	-	-	CP000627.1:768567-772423	q1	q2	OK	0.205903	6.64688	5.01264	1.98389	0.36845	0.529137	no
fig|345073.35.peg.1787	-	-	CP000627.1:768567-772423	q1	q2	OK	0.0718693	13.5436	7.55802	1.81511	0.25655	0.423674	no
fig|345073.35.peg.1788	-	-	CP000627.1:772425-775425	q1	q2	OK	0.395786	24.5706	5.95607	3.2665	0.2776	0.445463	no
fig|345073.35.peg.1789	-	-	CP000627.1:772425-775425	q1	q2	OK	0.211423	5.20718	4.62229	1.88409	0.3723	0.531915	no
fig|345073.35.peg.179	-	-	CP000626.1:213701-214358	q1	q2	OK	0.398297	0.209155	-0.929274	-0.561123	0.3697	0.529872	no
fig|345073.35.peg.1790	-	-	CP000627.1:772425-775425	q1	q2	OK	0.318751	10.2987	5.01388	3.11427	0.2147	0.389412	no
fig|345073.35.peg.1791	-	-	CP000627.1:775436-777188	q1	q2	OK	0.403572	12.7282	4.97906	4.08526	5e-05	0.00175625	yes
fig|345073.35.peg.1792	-	-	CP000627.1:777313-778011	q1	q2	OK	0.0265624	24.0719	9.82375	1.59081	0.0845	0.249359	no
fig|345073.35.peg.1793	-	-	CP000627.1:777313-778011	q1	q2	OK	0.15739	27.8702	7.46823	3.69812	0.18205	0.355445	no
fig|345073.35.peg.1794	-	-	CP000627.1:778025-779510	q1	q2	OK	0.234096	21.0527	6.49076	5.10843	5e-05	0.00175625	yes
fig|345073.35.peg.1795	-	-	CP000627.1:779512-779713	q1	q2	OK	0.209325	57.9425	8.11273	4.97271	0.1258	0.29532	no
fig|345073.35.peg.1796	-	-	CP000627.1:779726-781299	q1	q2	OK	0.161599	17.0165	6.71837	2.84341	0.40265	0.55828	no
fig|345073.35.peg.1797	-	-	CP000627.1:779726-781299	q1	q2	OK	0.66817	19.9512	4.90012	2.32977	0.3387	0.508124	no
fig|345073.35.peg.1798	-	-	CP000627.1:779726-781299	q1	q2	OK	0.110996	92.4044	9.70131	3.95894	0.25195	0.421389	no
fig|345073.35.peg.1799	-	-	CP000627.1:781304-781880	q1	q2	OK	0.377576	30.6814	6.34445	4.8191	0.0003	0.00696055	yes
fig|345073.35.peg.18	-	-	CP000626.1:21661-23907	q1	q2	OK	0.559854	0.010869	-5.68676	-0.725808	0.2482	0.418744	no
fig|345073.35.peg.180	-	-	CP000626.1:214422-215028	q1	q2	NOTEST	0.384006	0.233186	-0.719645	0	1	1	no
fig|345073.35.peg.1800	-	-	CP000627.1:781946-782846	q1	q2	OK	0.395249	115.67	8.19304	2.68342	0.01365	0.0966971	no
fig|345073.35.peg.1801	-	-	CP000627.1:782848-783352	q1	q2	OK	0.184035	41.7095	7.82425	4.56777	0.01985	0.117566	no
fig|345073.35.peg.1802	-	-	CP000627.1:783387-783771	q1	q2	OK	0.458428	111.12	7.92121	5.9011	0.00555	0.0523729	no
fig|345073.35.peg.1803	-	-	CP000627.1:784136-785810	q1	q2	OK	0	9.82838	inf	-nan	0.1059	0.274948	no
fig|345073.35.peg.1804	-	-	CP000627.1:784136-785810	q1	q2	OK	0.351242	7.60415	4.43625	3.00148	0.23015	0.40392	no
fig|345073.35.peg.1805	-	-	CP000627.1:784136-785810	q1	q2	OK	0.19446	7.44147	5.25804	2.60277	0.36605	0.527788	no
fig|345073.35.peg.1806	-	-	CP000627.1:784136-785810	q1	q2	OK	0	9.20507	inf	-nan	0.1116	0.28149	no
fig|345073.35.peg.1807	-	-	CP000627.1:785821-789709	q1	q2	OK	0.22365	8.98759	5.32862	2.19615	0.4008	0.55663	no
fig|345073.35.peg.1808	-	-	CP000627.1:785821-789709	q1	q2	OK	0.19087	6.20128	5.0219	2.69627	0.2805	0.448978	no
fig|345073.35.peg.1809	-	-	CP000627.1:785821-789709	q1	q2	OK	0.226223	6.64699	4.87689	2.71293	0.24915	0.419787	no
fig|345073.35.peg.181	-	-	CP000626.1:215133-216039	q1	q2	OK	0.581199	0.0635868	-3.19223	-1.64532	0.077	0.238351	no
fig|345073.35.peg.1810	-	-	CP000627.1:789709-790291	q1	q2	OK	0.0602786	4.86887	6.3358	3.46785	0.16655	0.340958	no
fig|345073.35.peg.1811	-	-	CP000627.1:790302-790593	q1	q2	OK	0.0430709	7.36166	7.41718	1.54153	0.09205	0.257511	no
fig|345073.35.peg.1812	-	-	CP000627.1:790601-792538	q1	q2	OK	0.0422585	10.9997	8.02401	1.43132	0.26375	0.430616	no
fig|345073.35.peg.1813	-	-	CP000627.1:790601-792538	q1	q2	OK	0.0686741	9.15442	7.05856	1.11454	0.24525	0.415987	no
fig|345073.35.peg.1814	-	-	CP000627.1:790601-792538	q1	q2	OK	0.385952	7.52119	4.28447	2.08241	0.26715	0.433972	no
fig|345073.35.peg.1815	-	-	CP000627.1:790601-792538	q1	q2	OK	0.0325152	3.79986	6.86869	0.956354	0.24075	0.413774	no
fig|345073.35.peg.1816	-	-	CP000627.1:790601-792538	q1	q2	OK	0.372328	27.4388	6.2035	3.30637	0.00275	0.0321979	yes
fig|345073.35.peg.1817	-	-	CP000627.1:792622-793039	q1	q2	OK	0.114939	15.2136	7.04834	3.69541	0.13035	0.298581	no
fig|345073.35.peg.1818	-	-	CP000627.1:793117-793931	q1	q2	OK	0	9.19528	inf	-nan	0.11385	0.284232	no
fig|345073.35.peg.1819	-	-	CP000627.1:793117-793931	q1	q2	OK	0.774379	3.00432	1.95593	1.70068	0.00655	0.0593726	no
fig|345073.35.peg.182	-	-	CP000626.1:216186-216906	q1	q2	NOTEST	0.250864	0.160304	-0.646097	0	1	1	no
fig|345073.35.peg.1820	-	-	CP000627.1:794144-794378	q1	q2	OK	0.192252	2.89229	3.91115	2.10879	0.1813	0.355409	no
fig|345073.35.peg.1821	-	-	CP000627.1:794457-796140	q1	q2	OK	0.189473	4.874	4.68504	2.83266	0.24245	0.414442	no
fig|345073.35.peg.1822	-	-	CP000627.1:794457-796140	q1	q2	OK	0.468707	5.18894	3.46868	2.27257	0.18895	0.361942	no
fig|345073.35.peg.1823	-	-	CP000627.1:794457-796140	q1	q2	OK	0.115921	2.65133	4.5155	1.49734	0.39465	0.55142	no
fig|345073.35.peg.1824	-	-	CP000627.1:794457-796140	q1	q2	OK	0.16827	7.16171	5.41145	2.0109	0.348	0.513772	no
fig|345073.35.peg.1825	-	-	CP000627.1:794457-796140	q1	q2	OK	0.109444	2.22248	4.34391	1.07734	0.30875	0.47825	no
fig|345073.35.peg.1826	-	-	CP000627.1:796149-797285	q1	q2	OK	0.46943	12.2988	4.71147	3.13424	0.00015	0.00412337	yes
fig|345073.35.peg.1827	-	-	CP000627.1:796149-797285	q1	q2	OK	0.0876623	28.6213	8.35092	1.8674	0.25155	0.421277	no
fig|345073.35.peg.1828	-	-	CP000627.1:796149-797285	q1	q2	OK	0.43885	4.27943	3.28562	1.22247	0.15335	0.324537	no
fig|345073.35.peg.1829	-	-	CP000627.1:797294-797735	q1	q2	OK	0.546069	4.9426	3.17812	2.96471	0.0027	0.0317595	yes
fig|345073.35.peg.183	-	-	CP000626.1:217301-219614	q1	q2	NOTEST	0.357745	0.0329085	-3.4424	0	1	1	no
fig|345073.35.peg.1830	-	-	CP000627.1:797744-797969	q1	q2	OK	0.379051	2.47054	2.70436	2.40596	0.1985	0.372962	no
fig|345073.35.peg.1831	-	-	CP000627.1:797976-798921	q1	q2	OK	0.266769	5.23748	4.29521	3.57144	0.00025	0.00619853	yes
fig|345073.35.peg.1832	-	-	CP000627.1:798947-800951	q1	q2	OK	0.38768	9.88662	4.67254	3.96965	5e-05	0.00175625	yes
fig|345073.35.peg.1833	-	-	CP000627.1:800962-801187	q1	q2	OK	0	5.05723	inf	-nan	0.0003	0.00696055	yes
fig|345073.35.peg.1834	-	-	CP000627.1:801339-802077	q1	q2	OK	0.266753	0.780294	1.54851	1.27607	0.0564	0.204936	no
fig|345073.35.peg.1835	-	-	CP000627.1:802321-802894	q1	q2	OK	0.768723	0.289217	-1.41031	-1.05374	0.15	0.320127	no
fig|345073.35.peg.1836	-	-	CP000627.1:803209-805206	q1	q2	OK	0.55367	0.353654	-0.646688	-0.366125	0.5666	0.702383	no
fig|345073.35.peg.1837	-	-	CP000627.1:803209-805206	q1	q2	OK	0.373121	0.352707	-0.0811728	-0.0531616	0.92775	0.949526	no
fig|345073.35.peg.1838	-	-	CP000627.1:805246-806656	q1	q2	OK	0.536941	0.178834	-1.58614	-1.35694	0.0295	0.144829	no
fig|345073.35.peg.1839	-	-	CP000627.1:806661-807660	q1	q2	OK	0.216299	0.42982	0.990707	0.809704	0.218	0.392174	no
fig|345073.35.peg.184	-	-	CP000626.1:219656-220547	q1	q2	NOTEST	0.165555	0.0835163	-0.987182	0	1	1	no
fig|345073.35.peg.1840	-	-	CP000627.1:807680-808286	q1	q2	OK	0.57083	0.0894047	-2.67464	-1.30004	0.1306	0.298581	no
fig|345073.35.peg.1841	-	-	CP000627.1:808288-809860	q1	q2	NOTEST	0.293491	0.0334024	-3.13529	0	1	1	no
fig|345073.35.peg.1842	-	-	CP000627.1:809993-810131	q1	q2	NOTEST	0	0.358668	inf	0	1	1	no
fig|345073.35.peg.1843	-	-	CP000627.1:810195-811068	q1	q2	NOTEST	0.362225	0.236136	-0.617268	0	1	1	no
fig|345073.35.peg.1844	-	-	CP000627.1:811070-811691	q1	q2	OK	0.444401	0.598958	0.430592	0.352179	0.57105	0.706203	no
fig|345073.35.peg.1845	-	-	CP000627.1:811823-812789	q1	q2	OK	1.00167	2.25453	1.17042	1.13194	0.05235	0.195559	no
fig|345073.35.peg.1846	-	-	CP000627.1:812956-816458	q1	q2	OK	0.492853	0.70855	0.523713	0.366226	0.51945	0.663479	no
fig|345073.35.peg.1847	-	-	CP000627.1:812956-816458	q1	q2	OK	0.573121	0.768631	0.42345	0.344053	0.58085	0.713785	no
fig|345073.35.peg.1848	-	-	CP000627.1:816577-817534	q1	q2	OK	0.336383	1.01779	1.59727	1.53564	0.0176	0.109094	no
fig|345073.35.peg.1849	-	-	CP000627.1:818011-819893	q1	q2	NOTEST	0.23925	0.275039	0.201114	0	1	1	no
fig|345073.35.peg.185	-	-	CP000626.1:220679-221318	q1	q2	NOTEST	0.151872	0.162556	0.0980826	0	1	1	no
fig|345073.35.peg.1850	-	-	CP000627.1:818011-819893	q1	q2	OK	0.375096	0.427031	0.187079	0.168468	0.8463	0.897662	no
fig|345073.35.peg.1851	-	-	CP000627.1:820150-821482	q1	q2	OK	0.435425	0.10989	-1.98637	-1.47096	0.0369	0.163147	no
fig|345073.35.peg.1852	-	-	CP000627.1:821582-822649	q1	q2	NOTEST	0.183231	0.28902	0.657506	0	1	1	no
fig|345073.35.peg.1853	-	-	CP000627.1:821582-822649	q1	q2	NOTEST	0.148614	0.130393	-0.188702	0	1	1	no
fig|345073.35.peg.1854	-	-	CP000627.1:822691-824380	q1	q2	OK	0.488434	1.14349	1.22721	1.30226	0.03	0.145904	no
fig|345073.35.peg.1855	-	-	CP000627.1:824845-825196	q1	q2	OK	0.303459	1.41419	2.22041	1.32414	0.12685	0.29532	no
fig|345073.35.peg.1856	-	-	CP000627.1:825397-826504	q1	q2	OK	0.288051	0.439549	0.609699	0.549633	0.3694	0.529872	no
fig|345073.35.peg.1857	-	-	CP000627.1:826669-827068	q1	q2	OK	0.117602	3.25212	4.7894	2.65649	0.1147	0.285164	no
fig|345073.35.peg.1858	-	-	CP000627.1:827359-827542	q1	q2	NOTEST	1.46376	0.3935	-1.89524	0	1	1	no
fig|345073.35.peg.1859	-	-	CP000627.1:827692-828709	q1	q2	OK	0.45469	0.13606	-1.74064	-1.24085	0.05865	0.208385	no
fig|345073.35.peg.186	-	-	CP000626.1:221444-221840	q1	q2	OK	0.474249	0.481038	0.0205058	0.0111373	0.9139	0.941499	no
fig|345073.35.peg.1860	-	-	CP000627.1:828809-829481	q1	q2	OK	0.431302	0.536918	0.316006	0.251251	0.68265	0.786883	no
fig|345073.35.peg.1861	-	-	CP000627.1:829580-830264	q1	q2	NOTEST	0.216511	0.0877599	-1.30281	0	1	1	no
fig|345073.35.peg.1862	-	-	CP000627.1:830394-831090	q1	q2	OK	0.149605	0.775542	2.37405	1.63055	0.04145	0.173477	no
fig|345073.35.peg.1863	-	-	CP000627.1:831290-834326	q1	q2	OK	0.42666	0.197164	-1.11369	-1.22162	0.0554	0.202466	no
fig|345073.35.peg.1864	-	-	CP000627.1:834381-834843	q1	q2	NOTEST	0.284647	0.104942	-1.43958	0	1	1	no
fig|345073.35.peg.1865	-	-	CP000627.1:835092-836304	q1	q2	OK	0.863682	0.25912	-1.73688	-1.59489	0.01605	0.103342	no
fig|345073.35.peg.1866	-	-	CP000627.1:836378-837104	q1	q2	OK	0.790641	4.49893	2.50849	2.45172	0.0001	0.00304699	yes
fig|345073.35.peg.1867	-	-	CP000627.1:837252-838788	q1	q2	NOTEST	0.294929	0.28238	-0.0627316	0	1	1	no
fig|345073.35.peg.1868	-	-	CP000627.1:838799-840497	q1	q2	OK	0.357165	0.362874	0.0228768	0.0232132	0.9746	0.978081	no
fig|345073.35.peg.1869	-	-	CP000627.1:840515-842724	q1	q2	NOTEST	0.341841	0.242368	-0.496123	0	1	1	no
fig|345073.35.peg.187	-	-	CP000626.1:222022-222745	q1	q2	OK	0.307476	0.372919	0.278388	0.21487	0.74025	0.828527	no
fig|345073.35.peg.1870	-	-	CP000627.1:840515-842724	q1	q2	OK	0.335145	0.369379	0.140314	0.0871759	0.86555	0.910114	no
fig|345073.35.peg.1871	-	-	CP000627.1:842827-843538	q1	q2	OK	0.397342	0.347849	-0.191921	-0.143674	0.8171	0.876355	no
fig|345073.35.peg.1872	-	-	CP000627.1:843654-844602	q1	q2	OK	0.402361	0.455867	0.180122	0.166257	0.8098	0.871854	no
fig|345073.35.peg.1873	-	-	CP000627.1:844740-845061	q1	q2	OK	0.520584	7.90865	3.92523	3.29272	0.0073	0.0638813	no
fig|345073.35.peg.1874	-	-	CP000627.1:845065-845632	q1	q2	OK	0.444165	3.10901	2.80729	2.42378	0.0014	0.0204659	yes
fig|345073.35.peg.1875	-	-	CP000627.1:845850-846618	q1	q2	OK	0.393583	0.317364	-0.310527	-0.237521	0.71015	0.805842	no
fig|345073.35.peg.1876	-	-	CP000627.1:846726-851161	q1	q2	OK	0.446053	0.061752	-2.85266	-2.00328	0.0289	0.144372	no
fig|345073.35.peg.1877	-	-	CP000627.1:846726-851161	q1	q2	NOTEST	0.274587	0.0801426	-1.77662	0	1	1	no
fig|345073.35.peg.1878	-	-	CP000627.1:851614-852181	q1	q2	OK	0.897372	0.661425	-0.440129	-0.318637	0.5565	0.694508	no
fig|345073.35.peg.1879	-	-	CP000627.1:852246-854013	q1	q2	NOTEST	0.169789	0.229311	0.433557	0	1	1	no
fig|345073.35.peg.188	-	-	CP000626.1:222871-224115	q1	q2	OK	0.908144	0.374664	-1.27733	-0.520758	0.29675	0.465637	no
fig|345073.35.peg.1880	-	-	CP000627.1:854060-854618	q1	q2	OK	0.632666	1.38071	1.12589	1.02064	0.1149	0.285164	no
fig|345073.35.peg.1881	-	-	CP000627.1:855510-857111	q1	q2	OK	0.486595	1.02649	1.07693	0.943791	0.13345	0.301066	no
fig|345073.35.peg.1882	-	-	CP000627.1:855510-857111	q1	q2	OK	1.08121	0.85	-0.347111	-0.187629	0.7509	0.836284	no
fig|345073.35.peg.1883	-	-	CP000627.1:857253-857370	q1	q2	NOTEST	0	0	0	0	1	1	no
fig|345073.35.peg.1884	-	-	CP000627.1:857401-858385	q1	q2	OK	0.482885	0.940722	0.96209	0.963076	0.1098	0.27936	no
fig|345073.35.peg.1885	-	-	CP000627.1:858411-860799	q1	q2	OK	0.67567	1.19379	0.821154	0.834244	0.13815	0.305403	no
fig|345073.35.peg.1886	-	-	CP000627.1:861081-861216	q1	q2	NOTEST	0	0	0	0	1	1	no
fig|345073.35.peg.1887	-	-	CP000627.1:861237-861534	q1	q2	OK	0.799587	4.44769	2.47573	2.10071	0.02755	0.141011	no
fig|345073.35.peg.1888	-	-	CP000627.1:861662-862442	q1	q2	OK	0.996375	1.22802	0.301571	0.29573	0.5943	0.723632	no
fig|345073.35.peg.1889	-	-	CP000627.1:862910-863567	q1	q2	OK	0.693647	0.5548	-0.322234	-0.269297	0.64575	0.762063	no
fig|345073.35.peg.189	-	-	CP000626.1:222871-224115	q1	q2	NOTEST	0.167794	0.110297	-0.605296	0	1	1	no
fig|345073.35.peg.1890	-	-	CP000627.1:863659-864835	q1	q2	OK	0.515137	0.180604	-1.51213	-1.25095	0.0418	0.174155	no
fig|345073.35.peg.1891	-	-	CP000627.1:864988-865864	q1	q2	OK	0.557355	0.180923	-1.62322	-1.19547	0.08985	0.257511	no
fig|345073.35.peg.1892	-	-	CP000627.1:866022-866910	q1	q2	OK	1.06091	1.74723	0.719771	0.661983	0.2438	0.415042	no
fig|345073.35.peg.1893	-	-	CP000627.1:867079-868086	q1	q2	OK	0.553923	0.29749	-0.896845	-0.517917	0.4101	0.566126	no
fig|345073.35.peg.1894	-	-	CP000627.1:867079-868086	q1	q2	OK	1.02261	0.633472	-0.690905	-0.330584	0.6621	0.773418	no
fig|345073.35.peg.1895	-	-	CP000627.1:868150-869575	q1	q2	OK	0.44048	0.0958404	-2.20037	-1.65672	0.02485	0.133683	no
fig|345073.35.peg.1896	-	-	CP000627.1:869720-871094	q1	q2	NOTEST	0.19278	0.202241	0.0691148	0	1	1	no
fig|345073.35.peg.1897	-	-	CP000627.1:871439-871886	q1	q2	OK	0.743045	0.317485	-1.22676	-0.723659	0.2397	0.41357	no
fig|345073.35.peg.1898	-	-	CP000627.1:872099-872213	q1	q2	OK	9.78095	42.5672	2.12169	18.8372	0.26425	0.431039	no
fig|345073.35.peg.1899	-	-	CP000627.1:872496-874307	q1	q2	OK	0.507332	0.189755	-1.41879	-1.04853	0.08075	0.243846	no
fig|345073.35.peg.19	-	-	CP000626.1:21661-23907	q1	q2	NOTEST	0.305443	0.0854711	-1.8374	0	1	1	no
fig|345073.35.peg.190	-	-	CP000626.1:224329-225184	q1	q2	OK	0.445308	0.174519	-1.35142	-0.916285	0.1296	0.298233	no
fig|345073.35.peg.1900	-	-	CP000627.1:872496-874307	q1	q2	NOTEST	0.173508	0.0985075	-0.816693	0	1	1	no
fig|345073.35.peg.1901	-	-	CP000627.1:874315-874855	q1	q2	NOTEST	0.303853	0.0435753	-2.80179	0	1	1	no
fig|345073.35.peg.1902	-	-	CP000627.1:874861-875464	q1	q2	OK	0.46194	0.213098	-1.11619	-0.788558	0.27935	0.447704	no
fig|345073.35.peg.1903	-	-	CP000627.1:875779-876808	q1	q2	OK	0.455228	4.67476	3.36023	3.11442	5e-05	0.00175625	yes
fig|345073.35.peg.1904	-	-	CP000627.1:876876-878626	q1	q2	OK	1.26069	0.21184	-2.57316	-1.99751	0.01085	0.0831505	no
fig|345073.35.peg.1905	-	-	CP000627.1:876876-878626	q1	q2	NOTEST	0.18568	0.168759	-0.137851	0	1	1	no
fig|345073.35.peg.1906	-	-	CP000627.1:879010-879586	q1	q2	NOTEST	0.118149	0.312288	1.40227	0	1	1	no
fig|345073.35.peg.1907	-	-	CP000627.1:879764-880115	q1	q2	OK	0.979165	15.9118	4.0224	3.3315	0.0003	0.00696055	yes
fig|345073.35.peg.1908	-	-	CP000627.1:880207-881818	q1	q2	NOTEST	0.114378	0.112599	-0.0226168	0	1	1	no
fig|345073.35.peg.1909	-	-	CP000627.1:882048-882561	q1	q2	OK	0.349067	2.66018	2.92995	2.20989	0.01325	0.0946589	no
fig|345073.35.peg.191	-	-	CP000626.1:225284-226220	q1	q2	OK	0.352857	0.264821	-0.414065	-0.317166	0.59695	0.725644	no
fig|345073.35.peg.1910	-	-	CP000627.1:882826-883726	q1	q2	OK	0.54735	0.723184	0.401899	0.385339	0.50225	0.648056	no
fig|345073.35.peg.1911	-	-	CP000627.1:883898-885137	q1	q2	OK	0.553558	0.255117	-1.11758	-1.0341	0.127	0.29532	no
fig|345073.35.peg.1912	-	-	CP000627.1:885386-885641	q1	q2	OK	1.24279	2.81239	1.17822	0.84827	0.27135	0.438495	no
fig|345073.35.peg.1913	-	-	CP000627.1:885838-887250	q1	q2	OK	0.0486765	1.15248	4.56537	0.90051	0.425	0.579818	no
fig|345073.35.peg.1914	-	-	CP000627.1:885838-887250	q1	q2	OK	0.351891	1.13644	1.69132	1.58778	0.01275	0.0929244	no
fig|345073.35.peg.1915	-	-	CP000627.1:887345-889631	q1	q2	OK	0.564622	1.62568	1.52569	1.6258	0.00655	0.0593726	no
fig|345073.35.peg.1916	-	-	CP000627.1:890079-890817	q1	q2	OK	0.396275	0.867138	1.12976	1.04316	0.0706	0.226583	no
fig|345073.35.peg.1917	-	-	CP000627.1:891168-893853	q1	q2	OK	0.906059	3.1404	1.79327	1.45079	0.01705	0.106996	no
fig|345073.35.peg.1918	-	-	CP000627.1:894065-895064	q1	q2	NOTEST	0.23507	0.163402	-0.524665	0	1	1	no
fig|345073.35.peg.1919	-	-	CP000627.1:895090-895990	q1	q2	NOTEST	0.108586	0.12985	0.258007	0	1	1	no
fig|345073.35.peg.192	-	-	CP000626.1:226333-226864	q1	q2	NOTEST	0.387802	0.112042	-1.79128	0	1	1	no
fig|345073.35.peg.1920	-	-	CP000627.1:896240-897455	q1	q2	OK	0.483662	0.0952191	-2.34467	-1.58756	0.0486	0.187362	no
fig|345073.35.peg.1921	-	-	CP000627.1:897637-897814	q1	q2	NOTEST	1.65804	3.08076	0.893803	0	1	1	no
fig|345073.35.peg.1922	-	-	CP000627.1:897984-898635	q1	q2	OK	0.68626	0.553949	-0.309003	-0.259037	0.65525	0.769326	no
fig|345073.35.peg.1923	-	-	CP000627.1:898814-900077	q1	q2	OK	0.480823	0.459932	-0.0640868	-0.0642449	0.91815	0.943519	no
fig|345073.35.peg.1924	-	-	CP000627.1:900283-901669	q1	q2	NOTEST	0.115454	0.139674	0.274747	0	1	1	no
fig|345073.35.peg.1925	-	-	CP000627.1:901678-903749	q1	q2	NOTEST	0.34577	0.158905	-1.12165	0	1	1	no
fig|345073.35.peg.1926	-	-	CP000627.1:901678-903749	q1	q2	OK	0.631309	0.133421	-2.24236	-1.36444	0.03305	0.154784	no
fig|345073.35.peg.1927	-	-	CP000627.1:903998-905570	q1	q2	OK	0.439648	0.182384	-1.26937	-1.13425	0.05025	0.191967	no
fig|345073.35.peg.1928	-	-	CP000627.1:905715-906264	q1	q2	OK	1.06057	1.53766	0.535902	0.468449	0.3939	0.550981	no
fig|345073.35.peg.1929	-	-	CP000627.1:906327-907652	q1	q2	OK	1.46714	1.98276	0.434504	0.461578	0.4333	0.586201	no
fig|345073.35.peg.193	-	-	CP000626.1:226963-228118	q1	q2	NOTEST	0.315844	0.197854	-0.674773	0	1	1	no
fig|345073.35.peg.1930	-	-	CP000627.1:906327-907652	q1	q2	NOTEST	0.23463	0.172801	-0.441273	0	1	1	no
fig|345073.35.peg.1931	-	-	CP000627.1:907824-908211	q1	q2	OK	0.091007	1.03059	3.50135	1.7483	0.16935	0.342587	no
fig|345073.35.peg.1932	-	-	CP000627.1:908572-909691	q1	q2	NOTEST	0.1214	0.0551885	-1.13732	0	1	1	no
fig|345073.35.peg.1933	-	-	CP000627.1:909792-910326	q1	q2	NOTEST	0.167305	0.0605167	-1.46708	0	1	1	no
fig|345073.35.peg.1934	-	-	CP000627.1:910335-911619	q1	q2	OK	0.511411	0.119655	-2.09561	-1.57942	0.0293	0.144829	no
fig|345073.35.peg.1935	-	-	CP000627.1:911725-913712	q1	q2	OK	0.592424	0.0834787	-2.82715	-1.73915	0.02785	0.141594	no
fig|345073.35.peg.1936	-	-	CP000627.1:911725-913712	q1	q2	OK	0.418904	0.181443	-1.20711	-0.544998	0.5341	0.674526	no
fig|345073.35.peg.1937	-	-	CP000627.1:913713-914193	q1	q2	NOTEST	0.280399	0.179104	-0.646685	0	1	1	no
fig|345073.35.peg.1938	-	-	CP000627.1:914567-916172	q1	q2	OK	0.872146	0.336453	-1.37416	-1.4148	0.0276	0.141011	no
fig|345073.35.peg.1939	-	-	CP000627.1:916337-917621	q1	q2	NOTEST	0.183185	0.116625	-0.651424	0	1	1	no
fig|345073.35.peg.194	-	-	CP000626.1:228218-230105	q1	q2	NOTEST	0.318536	0.254752	-0.322363	0	1	1	no
fig|345073.35.peg.1940	-	-	CP000627.1:917875-918181	q1	q2	NOTEST	0.0457549	0	-inf	0	1	1	no
fig|345073.35.peg.1941	-	-	CP000627.1:918268-919600	q1	q2	OK	0.876847	0.0743032	-3.56083	-2.16016	0.01975	0.117524	no
fig|345073.35.peg.1942	-	-	CP000627.1:919646-921286	q1	q2	NOTEST	0.0339901	0.0102931	-1.72344	0	1	1	no
fig|345073.35.peg.1943	-	-	CP000627.1:919646-921286	q1	q2	NOTEST	0.289425	0.0428776	-2.75489	0	1	1	no
fig|345073.35.peg.1944	-	-	CP000627.1:921308-922067	q1	q2	OK	0.452294	0.307123	-0.558446	-0.433534	0.4424	0.59451	no
fig|345073.35.peg.1945	-	-	CP000627.1:922167-923190	q1	q2	OK	0.876762	0.378066	-1.21355	-1.20459	0.05945	0.2094	no
fig|345073.35.peg.1946	-	-	CP000627.1:923336-925463	q1	q2	OK	0.315117	0.504635	0.679352	0.71896	0.23915	0.413295	no
fig|345073.35.peg.1947	-	-	CP000627.1:925520-927158	q1	q2	OK	0.555677	1.5271	1.45848	1.6064	0.02105	0.12182	no
fig|345073.35.peg.1948	-	-	CP000627.1:927562-929452	q1	q2	OK	0.487531	0.769933	0.659237	0.709456	0.23925	0.413295	no
fig|345073.35.peg.1949	-	-	CP000627.1:929583-930285	q1	q2	OK	0.572442	0.247398	-1.21029	-0.950479	0.1757	0.349603	no
fig|345073.35.peg.195	-	-	CP000626.1:230306-230450	q1	q2	NOTEST	0	0	0	0	1	1	no
fig|345073.35.peg.1950	-	-	CP000627.1:930290-932180	q1	q2	NOTEST	0.247849	0.269908	0.12301	0	1	1	no
fig|345073.35.peg.1951	-	-	CP000627.1:932484-933669	q1	q2	OK	0.420168	0.552583	0.395225	0.399675	0.4978	0.64297	no
fig|345073.35.peg.1952	-	-	CP000627.1:933880-934000	q1	q2	NOTEST	0	0	0	0	1	1	no
fig|345073.35.peg.1953	-	-	CP000627.1:934037-935489	q1	q2	NOTEST	0.174711	0.078857	-1.14765	0	1	1	no
fig|345073.35.peg.1954	-	-	CP000627.1:936024-936873	q1	q2	OK	0.204715	0.398035	0.959275	0.739528	0.3019	0.471882	no
fig|345073.35.peg.1955	-	-	CP000627.1:936938-938339	q1	q2	OK	0.813466	2.17955	1.42188	1.44003	0.0119	0.0892588	no
fig|345073.35.peg.1956	-	-	CP000627.1:938485-940117	q1	q2	NOTEST	0.208094	0.1194	-0.801434	0	1	1	no
fig|345073.35.peg.1957	-	-	CP000627.1:940514-940883	q1	q2	NOTEST	0.404281	0.212024	-0.93113	0	1	1	no
fig|345073.35.peg.1958	-	-	CP000627.1:940971-942267	q1	q2	OK	0.45974	0.482137	0.0686252	0.0705513	0.90205	0.934498	no
fig|345073.35.peg.1959	-	-	CP000627.1:942425-943679	q1	q2	OK	0.596467	1.0982	0.88063	0.937268	0.09665	0.264631	no
fig|345073.35.peg.196	-	-	CP000626.1:230750-231692	q1	q2	NOTEST	0.30995	0.325235	0.0694458	0	1	1	no
fig|345073.35.peg.1960	-	-	CP000627.1:943977-944592	q1	q2	OK	0.0508966	0.660302	3.69749	1.80844	0.1666	0.340958	no
fig|345073.35.peg.1961	-	-	CP000627.1:944788-946165	q1	q2	NOTEST	0.268606	0.336324	0.324358	0	1	1	no
fig|345073.35.peg.1962	-	-	CP000627.1:946340-947858	q1	q2	OK	0.496635	3.62563	2.86797	2.61509	5e-05	0.00175625	yes
fig|345073.35.peg.1963	-	-	CP000627.1:948006-948192	q1	q2	NOTEST	0.721349	1.46247	1.01964	0	1	1	no
fig|345073.35.peg.1964	-	-	CP000627.1:948416-950806	q1	q2	OK	1.27228	1.25556	-0.0190903	-0.0150722	0.9793	0.98124	no
fig|345073.35.peg.1965	-	-	CP000627.1:948416-950806	q1	q2	OK	0.851296	0.952855	0.162596	0.0763304	0.88725	0.926065	no
fig|345073.35.peg.1966	-	-	CP000627.1:950919-953036	q1	q2	NOTEST	0.286327	0.310984	0.119179	0	1	1	no
fig|345073.35.peg.1967	-	-	CP000627.1:950919-953036	q1	q2	OK	0.216586	0.42445	0.970653	0.500443	0.5673	0.702596	no
fig|345073.35.peg.1968	-	-	CP000627.1:953130-953604	q1	q2	OK	0.405039	1.13496	1.48651	1.21609	0.08595	0.251002	no
fig|345073.35.peg.1969	-	-	CP000627.1:953671-954550	q1	q2	NOTEST	0.143905	0.24112	0.744632	0	1	1	no
fig|345073.35.peg.197	-	-	CP000626.1:231790-232003	q1	q2	NOTEST	0	0.996956	inf	0	1	1	no
fig|345073.35.peg.1970	-	-	CP000627.1:954670-955894	q1	q2	NOTEST	0.299078	0.183537	-0.704456	0	1	1	no
fig|345073.35.peg.1971	-	-	CP000627.1:956005-957637	q1	q2	NOTEST	0.286964	0.189786	-0.596499	0	1	1	no
fig|345073.35.peg.1972	-	-	CP000627.1:958018-959434	q1	q2	NOTEST	0.368791	0.337634	-0.127341	0	1	1	no
fig|345073.35.peg.1973	-	-	CP000627.1:959443-961238	q1	q2	OK	0.355298	0.383317	0.10951	0.0817962	0.9014	0.934279	no
fig|345073.35.peg.1974	-	-	CP000627.1:959443-961238	q1	q2	OK	0.686848	0.424517	-0.694168	-0.277398	0.6683	0.778203	no
fig|345073.35.peg.1975	-	-	CP000627.1:961265-962186	q1	q2	OK	0.334391	0.866767	1.37411	1.23417	0.06295	0.214253	no
fig|345073.35.peg.1976	-	-	CP000627.1:962283-963057	q1	q2	OK	0.658958	12.797	4.27948	4.06328	5e-05	0.00175625	yes
fig|345073.35.peg.1977	-	-	CP000627.1:963269-964592	q1	q2	OK	0.470868	0.366038	-0.363329	-0.357576	0.56535	0.701556	no
fig|345073.35.peg.1978	-	-	CP000627.1:964617-965322	q1	q2	OK	0.240431	0.556799	1.21153	0.935585	0.2816	0.450453	no
fig|345073.35.peg.1979	-	-	CP000627.1:965697-968769	q1	q2	OK	0.515342	0.428315	-0.266859	-0.315724	0.607	0.734851	no
fig|345073.35.peg.198	-	-	CP000626.1:232061-233765	q1	q2	OK	0.387107	0.732179	0.919463	0.985596	0.09745	0.265001	no
fig|345073.35.peg.1980	-	-	CP000627.1:968849-969526	q1	q2	NOTEST	0.47189	0.200337	-1.23602	0	1	1	no
fig|345073.35.peg.1981	-	-	CP000627.1:968849-969526	q1	q2	NOTEST	0.306185	0.226694	-0.433658	0	1	1	no
fig|345073.35.peg.1982	-	-	CP000627.1:970024-970999	q1	q2	OK	0.266091	0.54447	1.03293	0.891638	0.1404	0.30849	no
fig|345073.35.peg.1983	-	-	CP000627.1:971066-972713	q1	q2	NOTEST	0	0	0	0	1	1	no
fig|345073.35.peg.1984	-	-	CP000627.1:971066-972713	q1	q2	NOTEST	0.19511	0.150655	-0.373033	0	1	1	no
fig|345073.35.peg.1985	-	-	CP000627.1:972723-973731	q1	q2	NOTEST	0.404682	0.222699	-0.861691	0	1	1	no
fig|345073.35.peg.1986	-	-	CP000627.1:974140-974779	q1	q2	NOTEST	0.0960304	0.00219454	-5.4515	0	1	1	no
fig|345073.35.peg.1987	-	-	CP000627.1:975129-975927	q1	q2	NOTEST	0.163151	0.0885334	-0.88191	0	1	1	no
fig|345073.35.peg.1988	-	-	CP000627.1:976077-977607	q1	q2	OK	0.417572	0.184757	-1.17639	-1.00434	0.1222	0.292655	no
fig|345073.35.peg.1989	-	-	CP000627.1:977616-978114	q1	q2	NOTEST	0.233272	0.104682	-1.156	0	1	1	no
fig|345073.35.peg.199	-	-	CP000626.1:233877-234774	q1	q2	NOTEST	0.244383	0.185712	-0.396072	0	1	1	no
fig|345073.35.peg.1990	-	-	CP000627.1:978364-979336	q1	q2	OK	0.484185	0.27332	-0.824965	-0.689965	0.36585	0.527788	no
fig|345073.35.peg.1991	-	-	CP000627.1:979968-980673	q1	q2	NOTEST	0.299591	0.0737618	-2.02205	0	1	1	no
fig|345073.35.peg.1992	-	-	CP000627.1:980683-981580	q1	q2	OK	0.460152	0.165699	-1.47355	-1.03381	0.08955	0.257349	no
fig|345073.35.peg.1993	-	-	CP000627.1:981756-982890	q1	q2	OK	0.446683	0.12764	-1.80717	-1.29453	0.04565	0.181238	no
fig|345073.35.peg.1994	-	-	CP000627.1:982999-985606	q1	q2	NOTEST	0.20047	0.110354	-0.861254	0	1	1	no
fig|345073.35.peg.1995	-	-	CP000627.1:985614-986817	q1	q2	NOTEST	0.297666	0.114434	-1.37918	0	1	1	no
fig|345073.35.peg.1996	-	-	CP000627.1:986821-988699	q1	q2	OK	0.391809	0.122401	-1.67854	-1.36766	0.03655	0.163147	no
fig|345073.35.peg.1997	-	-	CP000627.1:988872-989349	q1	q2	OK	0.872618	1.06545	0.288041	0.232239	0.69635	0.798309	no
fig|345073.35.peg.1998	-	-	CP000627.1:989378-990827	q1	q2	OK	0.636697	0.49222	-0.371303	-0.43106	0.5244	0.667569	no
fig|345073.35.peg.1999	-	-	CP000627.1:990892-991999	q1	q2	OK	0.656531	0.497615	-0.399832	-0.342335	0.5535	0.692411	no
fig|345073.35.peg.2	-	-	CP000626.1:1526-2594	q1	q2	OK	0.139266	0.550093	1.98183	1.5062	0.02665	0.140092	no
fig|345073.35.peg.20	-	-	CP000626.1:23909-26519	q1	q2	NOTEST	0.251626	0.0430686	-2.54657	0	1	1	no
fig|345073.35.peg.200	-	-	CP000626.1:234774-235611	q1	q2	NOTEST	0.220857	0.183873	-0.264406	0	1	1	no
fig|345073.35.peg.2000	-	-	CP000627.1:992459-994662	q1	q2	OK	0.393789	0.0706185	-2.47931	-1.13755	0.1119	0.281587	no
fig|345073.35.peg.2001	-	-	CP000627.1:992459-994662	q1	q2	NOTEST	0.413158	0.200415	-1.0437	0	1	1	no
fig|345073.35.peg.2002	-	-	CP000627.1:994668-997453	q1	q2	NOTEST	0.321805	0.0703663	-2.19323	0	1	1	no
fig|345073.35.peg.2003	-	-	CP000627.1:994668-997453	q1	q2	NOTEST	0.273186	0.134485	-1.02244	0	1	1	no
fig|345073.35.peg.2004	-	-	CP000627.1:994668-997453	q1	q2	NOTEST	0.193161	0.0577436	-1.74207	0	1	1	no
fig|345073.35.peg.2005	-	-	CP000627.1:997574-1001570	q1	q2	OK	0.449041	0.151851	-1.56419	-1.57623	0.01645	0.104266	no
fig|345073.35.peg.2006	-	-	CP000627.1:1001675-1002149	q1	q2	OK	0.550353	1.07021	0.95947	0.683946	0.2073	0.381829	no
fig|345073.35.peg.2007	-	-	CP000627.1:1002799-1005730	q1	q2	NOTEST	0.364715	0.275788	-0.40321	0	1	1	no
fig|345073.35.peg.2008	-	-	CP000627.1:1005771-1006965	q1	q2	NOTEST	0.274512	0.260852	-0.0736395	0	1	1	no
fig|345073.35.peg.2009	-	-	CP000627.1:1007210-1007486	q1	q2	NOTEST	0.0391424	0.245089	2.6465	0	1	1	no
fig|345073.35.peg.201	-	-	CP000626.1:235646-237163	q1	q2	OK	0.640214	0.179622	-1.83359	-0.881658	0.46885	0.618105	no
fig|345073.35.peg.2010	-	-	CP000627.1:1007551-1007881	q1	q2	OK	0.987388	0.715442	-0.464783	-0.272072	0.6577	0.769818	no
fig|345073.35.peg.2011	-	-	CP000627.1:1007994-1008666	q1	q2	OK	2.82934	11.3537	2.00463	1.61274	0.0039	0.0417928	yes
fig|345073.35.peg.2012	-	-	CP000627.1:1008910-1009666	q1	q2	NOTEST	0.271086	0.0435645	-2.63753	0	1	1	no
fig|345073.35.peg.2013	-	-	CP000627.1:1009688-1010786	q1	q2	OK	0.357003	0.0631203	-2.49976	-1.29919	0.0649	0.217106	no
fig|345073.35.peg.2014	-	-	CP000627.1:1010788-1011994	q1	q2	NOTEST	0.31556	0.105792	-1.57669	0	1	1	no
fig|345073.35.peg.2015	-	-	CP000627.1:1012119-1013148	q1	q2	OK	0.684352	0.0711911	-3.26497	-1.69169	0.04255	0.175545	no
fig|345073.35.peg.2016	-	-	CP000627.1:1013602-1014541	q1	q2	NOTEST	0.247663	0.315283	0.34827	0	1	1	no
fig|345073.35.peg.2017	-	-	CP000627.1:1014606-1015428	q1	q2	OK	0.545417	0.965652	0.824144	0.740435	0.18155	0.355409	no
fig|345073.35.peg.2018	-	-	CP000627.1:1015790-1016441	q1	q2	NOTEST	0.367941	0.333938	-0.139894	0	1	1	no
fig|345073.35.peg.2019	-	-	CP000627.1:1016453-1019025	q1	q2	OK	0.621822	0.746525	0.263689	0.17738	0.7852	0.857784	no
fig|345073.35.peg.202	-	-	CP000626.1:235646-237163	q1	q2	NOTEST	0.320051	0.185058	-0.790323	0	1	1	no
fig|345073.35.peg.2020	-	-	CP000627.1:1016453-1019025	q1	q2	OK	0.376482	0.257776	-0.546464	-0.419466	0.4599	0.609904	no
fig|345073.35.peg.2021	-	-	CP000627.1:1019318-1019543	q1	q2	OK	0	7.12746	inf	-nan	0.00015	0.00412337	yes
fig|345073.35.peg.2022	-	-	CP000627.1:1019699-1022044	q1	q2	NOTEST	0.326577	0.0552501	-2.56338	0	1	1	no
fig|345073.35.peg.2023	-	-	CP000627.1:1019699-1022044	q1	q2	NOTEST	0.321635	0.0634282	-2.34223	0	1	1	no
fig|345073.35.peg.2024	-	-	CP000627.1:1022094-1022775	q1	q2	OK	0.494689	0.190559	-1.37629	-0.828858	0.178	0.35114	no
fig|345073.35.peg.2025	-	-	CP000627.1:1023169-1024327	q1	q2	NOTEST	0.508504	0.0959703	-2.4056	0	1	1	no
fig|345073.35.peg.2026	-	-	CP000627.1:1024438-1027267	q1	q2	NOTEST	0.230609	0.104455	-1.14256	0	1	1	no
fig|345073.35.peg.2027	-	-	CP000627.1:1027326-1028868	q1	q2	NOTEST	0.288734	0.0391619	-2.88222	0	1	1	no
fig|345073.35.peg.2028	-	-	CP000627.1:1028904-1029524	q1	q2	NOTEST	0.210741	0.167973	-0.327243	0	1	1	no
fig|345073.35.peg.2029	-	-	CP000627.1:1028904-1029524	q1	q2	NOTEST	0.0366597	0.191985	2.38873	0	1	1	no
fig|345073.35.peg.203	-	-	CP000626.1:237464-238517	q1	q2	OK	0.910558	1.00013	0.135362	0.143105	0.80865	0.871854	no
fig|345073.35.peg.2030	-	-	CP000627.1:1029544-1029853	q1	q2	OK	0.569923	0.0126638	-5.49198	-0.335967	0.05875	0.208385	no
fig|345073.35.peg.2031	-	-	CP000627.1:1030389-1031973	q1	q2	NOTEST	0.337578	0.130947	-1.36624	0	1	1	no
fig|345073.35.peg.2032	-	-	CP000627.1:1032050-1032521	q1	q2	OK	0.579694	0.219167	-1.40326	-0.6574	0.26025	0.427385	no
fig|345073.35.peg.2033	-	-	CP000627.1:1032576-1032705	q1	q2	NOTEST	0	0.5876	inf	0	1	1	no
fig|345073.35.peg.2034	-	-	CP000627.1:1032806-1033265	q1	q2	NOTEST	0.346686	0.169775	-1.03001	0	1	1	no
fig|345073.35.peg.2035	-	-	CP000627.1:1033317-1033668	q1	q2	OK	0.557209	0.451252	-0.304284	-0.157735	0.82445	0.8812	no
fig|345073.35.peg.2036	-	-	CP000627.1:1033869-1037799	q1	q2	OK	0.297871	0.38457	0.368558	0.412242	0.49985	0.645289	no
fig|345073.35.peg.2037	-	-	CP000627.1:1037938-1038421	q1	q2	OK	1.8607	2.71997	0.547747	0.508034	0.36105	0.523564	no
fig|345073.35.peg.2038	-	-	CP000627.1:1038637-1039990	q1	q2	NOTEST	0.27325	0.209094	-0.386065	0	1	1	no
fig|345073.35.peg.2039	-	-	CP000627.1:1040114-1041131	q1	q2	NOTEST	0.230949	0.120287	-0.941089	0	1	1	no
fig|345073.35.peg.204	-	-	CP000626.1:238610-238859	q1	q2	OK	0.419557	4.09091	3.28548	2.48002	0.09085	0.257511	no
fig|345073.35.peg.2040	-	-	CP000627.1:1041366-1042474	q1	q2	NOTEST	0	0	0	0	1	1	no
fig|345073.35.peg.2041	-	-	CP000627.1:1041366-1042474	q1	q2	NOTEST	0.305958	0.114488	-1.41814	0	1	1	no
fig|345073.35.peg.2042	-	-	CP000627.1:1042560-1043967	q1	q2	OK	0.646448	0.175712	-1.87932	-1.6327	0.0161	0.103342	no
fig|345073.35.peg.2043	-	-	CP000627.1:1044122-1045637	q1	q2	OK	0.601313	0.240794	-1.32031	-1.22046	0.04115	0.173159	no
fig|345073.35.peg.2044	-	-	CP000627.1:1045782-1046097	q1	q2	OK	1.02308	0.403988	-1.34054	-0.568675	0.29045	0.459093	no
fig|345073.35.peg.2045	-	-	CP000627.1:1046151-1047387	q1	q2	NOTEST	0.161511	0.166061	0.0400766	0	1	1	no
fig|345073.35.peg.2046	-	-	CP000627.1:1047394-1050291	q1	q2	NOTEST	0.125574	0.022633	-2.47204	0	1	1	no
fig|345073.35.peg.2047	-	-	CP000627.1:1047394-1050291	q1	q2	NOTEST	0.0639032	0.0242261	-1.39933	0	1	1	no
fig|345073.35.peg.2048	-	-	CP000627.1:1047394-1050291	q1	q2	NOTEST	0.34016	0.0730841	-2.21858	0	1	1	no
fig|345073.35.peg.2049	-	-	CP000627.1:1050299-1051516	q1	q2	OK	0.572847	0.0832651	-2.78237	-0.980675	0.4734	0.620969	no
fig|345073.35.peg.205	-	-	CP000626.1:239062-241042	q1	q2	NOTEST	0.182527	0.101873	-0.841331	0	1	1	no
fig|345073.35.peg.2050	-	-	CP000627.1:1050299-1051516	q1	q2	NOTEST	0.130799	0.0566103	-1.20821	0	1	1	no
fig|345073.35.peg.2051	-	-	CP000627.1:1051526-1053246	q1	q2	NOTEST	0.225323	0.150446	-0.582752	0	1	1	no
fig|345073.35.peg.2052	-	-	CP000627.1:1051526-1053246	q1	q2	NOTEST	0.420301	0.0869856	-2.27257	0	1	1	no
fig|345073.35.peg.2053	-	-	CP000627.1:1053266-1054829	q1	q2	NOTEST	0.188182	0.0489052	-1.94407	0	1	1	no
fig|345073.35.peg.2054	-	-	CP000627.1:1054841-1056767	q1	q2	NOTEST	0.312362	0.0453434	-2.78426	0	1	1	no
fig|345073.35.peg.2055	-	-	CP000627.1:1057358-1059050	q1	q2	NOTEST	0.232472	0.0728926	-1.67321	0	1	1	no
fig|345073.35.peg.2056	-	-	CP000627.1:1059146-1060445	q1	q2	NOTEST	0.286352	0.144013	-0.991592	0	1	1	no
fig|345073.35.peg.2057	-	-	CP000627.1:1060626-1061820	q1	q2	NOTEST	0.139784	0.154292	0.142457	0	1	1	no
fig|345073.35.peg.2058	-	-	CP000627.1:1061878-1062481	q1	q2	NOTEST	0.364289	0.28406	-0.358889	0	1	1	no
fig|345073.35.peg.2059	-	-	CP000627.1:1062587-1064042	q1	q2	OK	0.584185	0.277901	-1.07185	-1.0198	0.07895	0.241141	no
fig|345073.35.peg.206	-	-	CP000626.1:241050-242427	q1	q2	OK	0.401443	0.153703	-1.38505	-1.12521	0.08855	0.255058	no
fig|345073.35.peg.2060	-	-	CP000627.1:1064055-1065243	q1	q2	NOTEST	0.276525	0.282989	0.0333378	0	1	1	no
fig|345073.35.peg.2061	-	-	CP000627.1:1065252-1066788	q1	q2	OK	0.46745	0.212549	-1.13702	-1.00518	0.1037	0.2729	no
fig|345073.35.peg.2062	-	-	CP000627.1:1066862-1068599	q1	q2	NOTEST	0.346656	0.0736755	-2.23425	0	1	1	no
fig|345073.35.peg.2063	-	-	CP000627.1:1068820-1070305	q1	q2	OK	0.649377	0.494451	-0.393228	-0.375137	0.4856	0.632055	no
fig|345073.35.peg.2064	-	-	CP000627.1:1070592-1071111	q1	q2	NOTEST	0.226122	0.102505	-1.14141	0	1	1	no
fig|345073.35.peg.2065	-	-	CP000627.1:1071238-1074526	q1	q2	NOTEST	0.343444	0.0327999	-3.38831	0	1	1	no
fig|345073.35.peg.2066	-	-	CP000627.1:1074693-1075521	q1	q2	NOTEST	0.302487	0.221965	-0.446538	0	1	1	no
fig|345073.35.peg.2067	-	-	CP000627.1:1075523-1078189	q1	q2	OK	0.255789	0.799151	1.64351	1.23141	0.08225	0.245875	no
fig|345073.35.peg.2068	-	-	CP000627.1:1075523-1078189	q1	q2	OK	0.273943	0.408303	0.575765	0.201137	0.76255	0.843571	no
fig|345073.35.peg.2069	-	-	CP000627.1:1078333-1079071	q1	q2	NOTEST	0.0672527	0.328275	2.28724	0	1	1	no
fig|345073.35.peg.207	-	-	CP000626.1:242694-243102	q1	q2	OK	0.779042	0.0920605	-3.08105	-1.69586	0.1639	0.339201	no
fig|345073.35.peg.2070	-	-	CP000627.1:1079158-1079797	q1	q2	NOTEST	0.416403	0.0465282	-3.16181	0	1	1	no
fig|345073.35.peg.2071	-	-	CP000627.1:1079869-1081240	q1	q2	NOTEST	0.3215	0.0959805	-1.74401	0	1	1	no
fig|345073.35.peg.2072	-	-	CP000627.1:1081742-1081901	q1	q2	NOTEST	0.489932	4.89613	3.32099	0	1	1	no
fig|345073.35.peg.2073	-	-	CP000627.1:1081917-1082652	q1	q2	OK	0.274108	1.7776	2.69711	2.31553	0.00535	0.0508652	no
fig|345073.35.peg.2074	-	-	CP000627.1:1082800-1083838	q1	q2	NOTEST	0.345489	0.111706	-1.62894	0	1	1	no
fig|345073.35.peg.2075	-	-	CP000627.1:1083948-1085049	q1	q2	OK	0.398992	1.9174	2.26472	2.22773	0.0004	0.00857288	yes
fig|345073.35.peg.2076	-	-	CP000627.1:1085082-1087809	q1	q2	OK	0.757881	0.796943	0.0725066	0.0357105	0.94625	0.960299	no
fig|345073.35.peg.2077	-	-	CP000627.1:1085082-1087809	q1	q2	OK	0.435076	0.842031	0.952605	0.432352	0.5063	0.652209	no
fig|345073.35.peg.2078	-	-	CP000627.1:1085082-1087809	q1	q2	OK	1.08012	0.806039	-0.422274	-0.30332	0.60115	0.729865	no
fig|345073.35.peg.2079	-	-	CP000627.1:1088151-1089751	q1	q2	NOTEST	0.304655	0.0877183	-1.79623	0	1	1	no
fig|345073.35.peg.208	-	-	CP000626.1:243216-244848	q1	q2	OK	0.598167	1.07238	0.842192	0.857711	0.14715	0.316179	no
fig|345073.35.peg.2080	-	-	CP000627.1:1088151-1089751	q1	q2	NOTEST	0.224825	0.137516	-0.709207	0	1	1	no
fig|345073.35.peg.2081	-	-	CP000627.1:1089752-1090412	q1	q2	OK	0.333236	0.574123	0.784818	0.58307	0.34035	0.509618	no
fig|345073.35.peg.2082	-	-	CP000627.1:1090487-1091420	q1	q2	OK	0.551579	0.171457	-1.68572	-1.13424	0.0615	0.213159	no
fig|345073.35.peg.2083	-	-	CP000627.1:1091546-1092494	q1	q2	OK	0.556651	1.55325	1.48045	1.56635	0.00965	0.0777225	no
fig|345073.35.peg.2084	-	-	CP000627.1:1092623-1093376	q1	q2	OK	0.523759	5.50019	3.39251	2.7561	0.0001	0.00304699	yes
fig|345073.35.peg.2085	-	-	CP000627.1:1093465-1094301	q1	q2	NOTEST	0.244041	0.200106	-0.286358	0	1	1	no
fig|345073.35.peg.2086	-	-	CP000627.1:1093465-1094301	q1	q2	NOTEST	0.696974	4.33818	2.63791	0	1	1	no
fig|345073.35.peg.2087	-	-	CP000627.1:1094304-1096677	q1	q2	NOTEST	0.281117	0.214449	-0.390539	0	1	1	no
fig|345073.35.peg.2088	-	-	CP000627.1:1096681-1097158	q1	q2	OK	0.354229	0.40814	0.20438	0.125015	0.85445	0.902633	no
fig|345073.35.peg.2089	-	-	CP000627.1:1097236-1098217	q1	q2	OK	0.295289	1.64381	2.47684	2.31968	0.0014	0.0204659	yes
fig|345073.35.peg.209	-	-	CP000626.1:245308-245560	q1	q2	OK	0.655568	1.46542	1.1605	0.616175	0.4501	0.601322	no
fig|345073.35.peg.2090	-	-	CP000627.1:1098224-1098389	q1	q2	NOTEST	0	1.45336	inf	0	1	1	no
fig|345073.35.peg.2091	-	-	CP000627.1:1098400-1099021	q1	q2	OK	0.4759	1.16133	1.28705	1.11444	0.091	0.257511	no
fig|345073.35.peg.2092	-	-	CP000627.1:1099034-1100462	q1	q2	OK	0.772844	1.29267	0.742103	0.846838	0.21575	0.390181	no
fig|345073.35.peg.2093	-	-	CP000627.1:1101244-1102363	q1	q2	OK	0.224235	0.3506	0.64481	0.527757	0.3841	0.542372	no
fig|345073.35.peg.2094	-	-	CP000627.1:1102526-1104071	q1	q2	NOTEST	0.161846	0.0734321	-1.14014	0	1	1	no
fig|345073.35.peg.2095	-	-	CP000627.1:1104131-1106291	q1	q2	NOTEST	0.261235	0.0501381	-2.38137	0	1	1	no
fig|345073.35.peg.2096	-	-	CP000627.1:1106293-1108758	q1	q2	NOTEST	0.197848	0.0429055	-2.20516	0	1	1	no
fig|345073.35.peg.2097	-	-	CP000627.1:1106293-1108758	q1	q2	NOTEST	0.262522	0.119916	-1.13042	0	1	1	no
fig|345073.35.peg.2098	-	-	CP000627.1:1108863-1116810	q1	q2	OK	0.401013	0.139124	-1.52727	-1.56645	0.01395	0.0971632	no
fig|345073.35.peg.2099	-	-	CP000627.1:1118083-1119561	q1	q2	OK	0.411461	0.111398	-1.88503	-1.3194	0.2085	0.382099	no
fig|345073.35.peg.21	-	-	CP000626.1:26544-27318	q1	q2	OK	0.490967	0.00649108	-6.24102	-0.575567	0.07175	0.227388	no
fig|345073.35.peg.210	-	-	CP000626.1:245694-247665	q1	q2	OK	0.524187	0.483285	-0.117209	-0.133431	0.8143	0.874465	no
fig|345073.35.peg.2100	-	-	CP000627.1:1118083-1119561	q1	q2	NOTEST	0.0481643	0.0400764	-0.265214	0	1	1	no
fig|345073.35.peg.2101	-	-	CP000627.1:1119569-1120631	q1	q2	NOTEST	0.158491	0.127347	-0.315633	0	1	1	no
fig|345073.35.peg.2102	-	-	CP000627.1:1120863-1121112	q1	q2	OK	1.15195	4.00118	1.79635	1.39718	0.1367	0.305132	no
fig|345073.35.peg.2103	-	-	CP000627.1:1121247-1121604	q1	q2	OK	0.145721	1.3726	3.23563	1.76223	0.116	0.286768	no
fig|345073.35.peg.2104	-	-	CP000627.1:1121605-1122685	q1	q2	OK	0.345603	0.777452	1.16964	1.06347	0.09445	0.260193	no
fig|345073.35.peg.2105	-	-	CP000627.1:1122816-1123152	q1	q2	OK	0.303732	1.26411	2.05725	1.16869	0.1436	0.312752	no
fig|345073.35.peg.2106	-	-	CP000627.1:1123393-1123750	q1	q2	OK	0.145721	1.37699	3.24024	1.73683	0.1181	0.289133	no
fig|345073.35.peg.2107	-	-	CP000627.1:1123751-1124831	q1	q2	OK	0.429862	0.625802	0.541833	0.538512	0.4132	0.568853	no
fig|345073.35.peg.2108	-	-	CP000627.1:1124962-1125298	q1	q2	OK	0.0388702	0.786619	4.33893	0.901291	0.1056	0.274948	no
fig|345073.35.peg.2109	-	-	CP000627.1:1125767-1126501	q1	q2	NOTEST	0	0	0	0	1	1	no
fig|345073.35.peg.211	-	-	CP000626.1:248096-249335	q1	q2	OK	0.21109	2.60065	3.62294	3.24312	0.00045	0.00932828	yes
fig|345073.35.peg.2110	-	-	CP000627.1:1125767-1126501	q1	q2	OK	0.71368	0.332827	-1.10051	-0.788282	0.19015	0.362935	no
fig|345073.35.peg.2111	-	-	CP000627.1:1126738-1127431	q1	q2	OK	0.179672	0.373941	1.05745	0.607059	0.36725	0.528314	no
fig|345073.35.peg.2112	-	-	CP000627.1:1127560-1127830	q1	q2	NOTEST	0.102463	0.309863	1.59652	0	1	1	no
fig|345073.35.peg.2113	-	-	CP000627.1:1127849-1129409	q1	q2	NOTEST	0.244408	0.229196	-0.0927122	0	1	1	no
fig|345073.35.peg.2114	-	-	CP000627.1:1129594-1130146	q1	q2	OK	0.523101	0.951799	0.863567	0.725839	0.21195	0.386461	no
fig|345073.35.peg.2115	-	-	CP000627.1:1131184-1131352	q1	q2	NOTEST	0	2.11705	inf	0	1	1	no
fig|345073.35.peg.2116	-	-	CP000627.1:1131589-1132282	q1	q2	OK	0.293983	0.358618	0.286713	0.2091	0.7416	0.829049	no
fig|345073.35.peg.2117	-	-	CP000627.1:1132411-1132681	q1	q2	OK	0.949361	0.778146	-0.286915	-0.153784	0.81225	0.873747	no
fig|345073.35.peg.2118	-	-	CP000627.1:1132700-1134260	q1	q2	NOTEST	0.352073	0.216655	-0.700479	0	1	1	no
fig|345073.35.peg.2119	-	-	CP000627.1:1134445-1134997	q1	q2	OK	0.84754	0.730451	-0.214493	-0.185987	0.7497	0.835774	no
fig|345073.35.peg.212	-	-	CP000626.1:249539-250376	q1	q2	OK	0.405525	0.426721	0.0735011	0.0595628	0.91555	0.942379	no
fig|345073.35.peg.2120	-	-	CP000627.1:1136035-1136203	q1	q2	NOTEST	0	0	0	0	1	1	no
fig|345073.35.peg.2121	-	-	CP000627.1:1136440-1137133	q1	q2	NOTEST	0.0951203	0.281073	1.56312	0	1	1	no
fig|345073.35.peg.2122	-	-	CP000627.1:1137262-1137532	q1	q2	OK	0	1.02544	inf	-nan	0.0367	0.163147	no
fig|345073.35.peg.2123	-	-	CP000627.1:1137551-1139111	q1	q2	NOTEST	0.229862	0.163645	-0.490203	0	1	1	no
fig|345073.35.peg.2124	-	-	CP000627.1:1139296-1139848	q1	q2	OK	0.476405	0.896583	0.912247	0.755363	0.26095	0.428256	no
fig|345073.35.peg.2125	-	-	CP000627.1:1141017-1141329	q1	q2	OK	0.548984	0.402298	-0.4485	-0.212287	0.7306	0.822263	no
fig|345073.35.peg.2126	-	-	CP000627.1:1141487-1141811	q1	q2	OK	0.72359	2.3617	1.70658	1.36232	0.0934	0.258855	no
fig|345073.35.peg.2127	-	-	CP000627.1:1141824-1142274	q1	q2	OK	0.368859	0.631977	0.776801	0.49352	0.45385	0.604416	no
fig|345073.35.peg.2128	-	-	CP000627.1:1142437-1144087	q1	q2	NOTEST	0.268464	0.227254	-0.240426	0	1	1	no
fig|345073.35.peg.2129	-	-	CP000627.1:1144151-1144670	q1	q2	OK	0.361238	1.89586	2.39183	1.92268	0.02915	0.14455	no
fig|345073.35.peg.213	-	-	CP000626.1:250528-251686	q1	q2	OK	1.047	0.30595	-1.77489	-1.6309	0.0141	0.0971632	no
fig|345073.35.peg.2130	-	-	CP000627.1:1145092-1146787	q1	q2	OK	0.812159	1.13956	0.488647	0.483746	0.40205	0.557753	no
fig|345073.35.peg.2131	-	-	CP000627.1:1146792-1148890	q1	q2	NOTEST	0.351984	0.323764	-0.120571	0	1	1	no
fig|345073.35.peg.2132	-	-	CP000627.1:1146792-1148890	q1	q2	NOTEST	0	0.0508548	inf	0	1	1	no
fig|345073.35.peg.2133	-	-	CP000627.1:1148940-1151067	q1	q2	NOTEST	0.30677	0.232701	-0.39868	0	1	1	no
fig|345073.35.peg.2134	-	-	CP000627.1:1151526-1152069	q1	q2	OK	0.545285	1.58411	1.53859	1.29338	0.03845	0.167367	no
fig|345073.35.peg.2135	-	-	CP000627.1:1152223-1153234	q1	q2	OK	0.394115	0.820938	1.05866	1.02073	0.08415	0.248907	no
fig|345073.35.peg.2136	-	-	CP000627.1:1153307-1157456	q1	q2	NOTEST	0.21559	0.292851	0.441876	0	1	1	no
fig|345073.35.peg.2137	-	-	CP000627.1:1157552-1158149	q1	q2	OK	0.0751732	0.583766	2.9571	1.48509	0.1186	0.289797	no
fig|345073.35.peg.2138	-	-	CP000627.1:1158337-1158478	q1	q2	NOTEST	0	0	0	0	1	1	no
fig|345073.35.peg.2139	-	-	CP000627.1:1158607-1161214	q1	q2	OK	0.42712	0.532775	0.318886	0.356851	0.519	0.663303	no
fig|345073.35.peg.214	-	-	CP000626.1:251816-252617	q1	q2	OK	0.759516	0.785544	0.0486127	0.0440175	0.93705	0.95441	no
fig|345073.35.peg.2140	-	-	CP000627.1:1161412-1162084	q1	q2	NOTEST	0.188267	0.0150574	-3.64424	0	1	1	no
fig|345073.35.peg.2141	-	-	CP000627.1:1162237-1164235	q1	q2	OK	0.51334	1.31639	1.3586	1.27162	0.029	0.144372	no
fig|345073.35.peg.2142	-	-	CP000627.1:1164252-1164879	q1	q2	OK	1.36503	9.5873	2.8122	2.66859	5e-05	0.00175625	yes
fig|345073.35.peg.2143	-	-	CP000627.1:1164979-1165453	q1	q2	NOTEST	0.220682	0.163567	-0.432086	0	1	1	no
fig|345073.35.peg.2144	-	-	CP000627.1:1165538-1167335	q1	q2	OK	0.40135	0.236196	-0.764881	-0.776869	0.20345	0.376941	no
fig|345073.35.peg.2145	-	-	CP000627.1:1167383-1168628	q1	q2	OK	0.416916	0.17961	-1.21489	-1.00821	0.1378	0.305403	no
fig|345073.35.peg.2146	-	-	CP000627.1:1168637-1171277	q1	q2	NOTEST	0.337576	0.136418	-1.30718	0	1	1	no
fig|345073.35.peg.2147	-	-	CP000627.1:1171397-1172819	q1	q2	NOTEST	0.321861	0.13714	-1.23079	0	1	1	no
fig|345073.35.peg.2148	-	-	CP000627.1:1173000-1173834	q1	q2	OK	0.442374	0.522131	0.239145	0.214707	0.72035	0.814379	no
fig|345073.35.peg.2149	-	-	CP000627.1:1173935-1175754	q1	q2	NOTEST	0.294318	0.309322	0.0717376	0	1	1	no
fig|345073.35.peg.215	-	-	CP000626.1:252981-253233	q1	q2	OK	0.649405	1.79109	1.46365	0.868247	0.3346	0.504594	no
fig|345073.35.peg.2150	-	-	CP000627.1:1173935-1175754	q1	q2	NOTEST	0.314778	0.172629	-0.866658	0	1	1	no
fig|345073.35.peg.2151	-	-	CP000627.1:1176029-1177091	q1	q2	OK	0.164583	0.61388	1.89914	1.57224	0.03075	0.14841	no
fig|345073.35.peg.2152	-	-	CP000627.1:1177102-1177585	q1	q2	OK	0.841816	0.934554	0.150773	0.121433	0.8391	0.891844	no
fig|345073.35.peg.2153	-	-	CP000627.1:1177719-1178460	q1	q2	OK	0.414333	0.182147	-1.18569	-0.823617	0.22075	0.394153	no
fig|345073.35.peg.2154	-	-	CP000627.1:1178596-1180073	q1	q2	OK	0.420696	1.09765	1.38357	0.689039	0.4034	0.558707	no
fig|345073.35.peg.2155	-	-	CP000627.1:1178596-1180073	q1	q2	OK	0.317111	0.39742	0.325676	0.233839	0.698	0.799114	no
fig|345073.35.peg.2156	-	-	CP000627.1:1180079-1180688	q1	q2	OK	0.212605	0.473749	1.15595	0.765324	0.2543	0.422136	no
fig|345073.35.peg.2157	-	-	CP000627.1:1180699-1183555	q1	q2	OK	0.359908	0.500598	0.476024	0.479897	0.41795	0.573208	no
fig|345073.35.peg.2158	-	-	CP000627.1:1183566-1183764	q1	q2	OK	0.299058	3.15064	3.39715	1.5896	0.19475	0.368379	no
fig|345073.35.peg.2159	-	-	CP000627.1:1183840-1184527	q1	q2	NOTEST	0.210474	0.193474	-0.121504	0	1	1	no
fig|345073.35.peg.216	-	-	CP000626.1:253359-255351	q1	q2	NOTEST	0.202291	0.240285	0.248315	0	1	1	no
fig|345073.35.peg.2160	-	-	CP000627.1:1184537-1186199	q1	q2	OK	0.373809	0.183397	-1.02733	-0.954835	0.1093	0.279058	no
fig|345073.35.peg.2161	-	-	CP000627.1:1186397-1187466	q1	q2	OK	0.227265	0.84071	1.88723	1.36409	0.2555	0.423156	no
fig|345073.35.peg.2162	-	-	CP000627.1:1186397-1187466	q1	q2	NOTEST	0.0449647	0.294237	2.71011	0	1	1	no
fig|345073.35.peg.2163	-	-	CP000627.1:1187690-1188524	q1	q2	OK	0.244135	0.344186	0.495509	0.386213	0.53235	0.672883	no
fig|345073.35.peg.2164	-	-	CP000627.1:1188630-1190223	q1	q2	OK	0.372669	0.560283	0.588261	0.616113	0.307	0.476613	no
fig|345073.35.peg.2165	-	-	CP000627.1:1190434-1193912	q1	q2	NOTEST	0.264113	0.225032	-0.231024	0	1	1	no
fig|345073.35.peg.2166	-	-	CP000627.1:1190434-1193912	q1	q2	NOTEST	0.283838	0.124446	-1.18954	0	1	1	no
fig|345073.35.peg.2167	-	-	CP000627.1:1194215-1195031	q1	q2	OK	0.304831	0.612872	1.00757	0.848527	0.16365	0.339168	no
fig|345073.35.peg.2168	-	-	CP000627.1:1195037-1195736	q1	q2	NOTEST	0.216353	0.232642	0.104721	0	1	1	no
fig|345073.35.peg.2169	-	-	CP000627.1:1195744-1198849	q1	q2	OK	0.212185	0.583549	1.45953	0.525734	0.39175	0.54963	no
fig|345073.35.peg.217	-	-	CP000626.1:255429-255660	q1	q2	OK	0.0853541	6.46247	6.24248	1.85204	0.0921	0.257511	no
fig|345073.35.peg.2170	-	-	CP000627.1:1195744-1198849	q1	q2	OK	0.242932	0.9964	2.03617	0.947374	0.2968	0.465637	no
fig|345073.35.peg.2171	-	-	CP000627.1:1195744-1198849	q1	q2	OK	0.422836	0.400871	-0.0769602	-0.0684582	0.9074	0.937041	no
fig|345073.35.peg.2172	-	-	CP000627.1:1198938-1199598	q1	q2	NOTEST	0.165719	0.30048	0.858527	0	1	1	no
fig|345073.35.peg.2173	-	-	CP000627.1:1199728-1199890	q1	q2	NOTEST	0	0	0	0	1	1	no
fig|345073.35.peg.2174	-	-	CP000627.1:1199933-1200209	q1	q2	OK	0.0964427	4.04971	5.392	2.23778	0.1258	0.29532	no
fig|345073.35.peg.2175	-	-	CP000627.1:1200415-1201324	q1	q2	OK	0.157757	0.815583	2.37013	1.6665	0.0702	0.226321	no
fig|345073.35.peg.2176	-	-	CP000627.1:1201486-1202308	q1	q2	NOTEST	0.293225	0.0855482	-1.7772	0	1	1	no
fig|345073.35.peg.2177	-	-	CP000627.1:1202323-1203115	q1	q2	NOTEST	0.161489	0.199003	0.301354	0	1	1	no
fig|345073.35.peg.2178	-	-	CP000627.1:1203116-1205069	q1	q2	NOTEST	0.234396	0.0246602	-3.24869	0	1	1	no
fig|345073.35.peg.2179	-	-	CP000627.1:1205226-1205727	q1	q2	OK	0.415277	0.558989	0.428749	0.288194	0.64665	0.762414	no
fig|345073.35.peg.218	-	-	CP000626.1:255939-256824	q1	q2	OK	0.680108	1.03011	0.598958	0.519687	0.35295	0.517756	no
fig|345073.35.peg.2180	-	-	CP000627.1:1205736-1206078	q1	q2	OK	1.01603	1.46898	0.531881	0.355169	0.52045	0.664277	no
fig|345073.35.peg.2181	-	-	CP000627.1:1206596-1207463	q1	q2	OK	0.302929	0.687736	1.18288	1.04319	0.12805	0.296013	no
fig|345073.35.peg.2182	-	-	CP000627.1:1207620-1207824	q1	q2	OK	0.209436	12.7194	5.92437	3.29041	0.1258	0.29532	no
fig|345073.35.peg.2183	-	-	CP000627.1:1208078-1209452	q1	q2	NOTEST	0.349109	0.196045	-0.832495	0	1	1	no
fig|345073.35.peg.2184	-	-	CP000627.1:1209655-1210639	q1	q2	OK	0.678033	0.0330309	-4.35947	-2.15957	0.15985	0.333273	no
fig|345073.35.peg.2185	-	-	CP000627.1:1210645-1211494	q1	q2	OK	0.469056	0.112525	-2.05952	-1.23122	0.0682	0.222428	no
fig|345073.35.peg.2186	-	-	CP000627.1:1211800-1212934	q1	q2	OK	0.393806	0.175495	-1.16605	-0.955867	0.1269	0.29532	no
fig|345073.35.peg.2187	-	-	CP000627.1:1212975-1214536	q1	q2	NOTEST	0.356486	0.160457	-1.15166	0	1	1	no
fig|345073.35.peg.2188	-	-	CP000627.1:1212975-1214536	q1	q2	NOTEST	0.170276	0.0809348	-1.07304	0	1	1	no
fig|345073.35.peg.2189	-	-	CP000627.1:1212975-1214536	q1	q2	OK	0.42647	0.318565	-0.420854	-0.2175	0.76445	0.844896	no
fig|345073.35.peg.219	-	-	CP000626.1:256900-257344	q1	q2	OK	0.742991	0.23643	-1.65193	-0.874796	0.16305	0.339168	no
fig|345073.35.peg.2190	-	-	CP000627.1:1214545-1216638	q1	q2	NOTEST	0.302091	0.0774522	-1.96361	0	1	1	no
fig|345073.35.peg.2191	-	-	CP000627.1:1214545-1216638	q1	q2	NOTEST	0.136913	0.201431	0.557025	0	1	1	no
fig|345073.35.peg.2192	-	-	CP000627.1:1216995-1218300	q1	q2	NOTEST	0.215817	0.0387787	-2.47648	0	1	1	no
fig|345073.35.peg.2193	-	-	CP000627.1:1218375-1219257	q1	q2	NOTEST	0.395209	0.0317658	-3.63707	0	1	1	no
fig|345073.35.peg.2194	-	-	CP000627.1:1219266-1221280	q1	q2	NOTEST	0.3534	0.066497	-2.40994	0	1	1	no
fig|345073.35.peg.2195	-	-	CP000627.1:1219266-1221280	q1	q2	NOTEST	0.260995	0.052786	-2.30579	0	1	1	no
fig|345073.35.peg.2196	-	-	CP000627.1:1221304-1222066	q1	q2	NOTEST	0.337296	0.0204134	-4.04643	0	1	1	no
fig|345073.35.peg.2197	-	-	CP000627.1:1222096-1222807	q1	q2	OK	0.36149	0.445944	0.302907	0.227522	0.6967	0.798348	no
fig|345073.35.peg.2198	-	-	CP000627.1:1222882-1223353	q1	q2	OK	0.532412	0.93985	0.819888	0.642193	0.28185	0.450568	no
fig|345073.35.peg.2199	-	-	CP000627.1:1223363-1223814	q1	q2	NOTEST	0.0771747	0.368631	2.25598	0	1	1	no
fig|345073.35.peg.22	-	-	CP000626.1:27320-28657	q1	q2	NOTEST	0.256588	0.0160065	-4.00272	0	1	1	no
fig|345073.35.peg.220	-	-	CP000626.1:257602-258961	q1	q2	NOTEST	0.233097	0.071632	-1.70226	0	1	1	no
fig|345073.35.peg.2200	-	-	CP000627.1:1223363-1223814	q1	q2	NOTEST	0	0	0	0	1	1	no
fig|345073.35.peg.2201	-	-	CP000627.1:1223860-1224868	q1	q2	OK	0.409674	0.340966	-0.264851	-0.233665	0.68505	0.78929	no
fig|345073.35.peg.2202	-	-	CP000627.1:1224930-1226367	q1	q2	OK	0.268032	0.570432	1.08965	1.08739	0.0868	0.252319	no
fig|345073.35.peg.2203	-	-	CP000627.1:1226779-1228954	q1	q2	OK	0.760673	0.834354	0.133383	0.125431	0.82545	0.8812	no
fig|345073.35.peg.2204	-	-	CP000627.1:1229018-1229948	q1	q2	NOTEST	0.223427	0.148264	-0.591629	0	1	1	no
fig|345073.35.peg.2205	-	-	CP000627.1:1230059-1231184	q1	q2	NOTEST	0.229318	0.0807927	-1.50505	0	1	1	no
fig|345073.35.peg.2206	-	-	CP000627.1:1231360-1234960	q1	q2	NOTEST	0.227234	0.112696	-1.01174	0	1	1	no
fig|345073.35.peg.2207	-	-	CP000627.1:1231360-1234960	q1	q2	NOTEST	0.237267	0.113695	-1.06135	0	1	1	no
fig|345073.35.peg.2208	-	-	CP000627.1:1231360-1234960	q1	q2	OK	0.485533	0.118923	-2.02954	-1.09299	0.071	0.226716	no
fig|345073.35.peg.2209	-	-	CP000627.1:1234963-1236942	q1	q2	NOTEST	0.298372	0.134368	-1.15093	0	1	1	no
fig|345073.35.peg.221	-	-	CP000626.1:258961-259435	q1	q2	NOTEST	0.0564093	0.050273	-0.166148	0	1	1	no
fig|345073.35.peg.2210	-	-	CP000627.1:1234963-1236942	q1	q2	NOTEST	0.353929	0.268195	-0.400175	0	1	1	no
fig|345073.35.peg.2211	-	-	CP000627.1:1237015-1239342	q1	q2	OK	0.524226	0.0431991	-3.60112	-1.5755	0.23045	0.403974	no
fig|345073.35.peg.2212	-	-	CP000627.1:1237015-1239342	q1	q2	NOTEST	0.314664	0.114362	-1.4602	0	1	1	no
fig|345073.35.peg.2213	-	-	CP000627.1:1239864-1240245	q1	q2	NOTEST	0.0752201	0.105373	0.486316	0	1	1	no
fig|345073.35.peg.2214	-	-	CP000627.1:1240260-1241646	q1	q2	NOTEST	0.288045	0.0765562	-1.9117	0	1	1	no
fig|345073.35.peg.2215	-	-	CP000627.1:1241776-1242127	q1	q2	NOTEST	0.340631	0.0591863	-2.52488	0	1	1	no
fig|345073.35.peg.2216	-	-	CP000627.1:1242204-1242663	q1	q2	NOTEST	0.340885	0.0965007	-1.82067	0	1	1	no
fig|345073.35.peg.2217	-	-	CP000627.1:1242665-1243010	q1	q2	NOTEST	0.101502	0.0687467	-0.562152	0	1	1	no
fig|345073.35.peg.2218	-	-	CP000627.1:1243165-1243987	q1	q2	OK	0.390211	0.785414	1.0092	0.942141	0.1695	0.342587	no
fig|345073.35.peg.2219	-	-	CP000627.1:1244159-1245779	q1	q2	OK	0.652214	1.02869	0.657391	0.692234	0.2511	0.421109	no
fig|345073.35.peg.222	-	-	CP000626.1:259445-259847	q1	q2	NOTEST	0.0223769	0.203441	3.18453	0	1	1	no
fig|345073.35.peg.2220	-	-	CP000627.1:1245893-1246766	q1	q2	NOTEST	0.28781	0.0467984	-2.62059	0	1	1	no
fig|345073.35.peg.2221	-	-	CP000627.1:1246884-1250948	q1	q2	NOTEST	0.429785	0.0324513	-3.72727	0	1	1	no
fig|345073.35.peg.2222	-	-	CP000627.1:1246884-1250948	q1	q2	OK	0.467945	0.102992	-2.18381	-1.69828	0.0088	0.0715601	no
fig|345073.35.peg.2223	-	-	CP000627.1:1250992-1251508	q1	q2	NOTEST	0.0750792	0.148681	0.985739	0	1	1	no
fig|345073.35.peg.2224	-	-	CP000627.1:1251547-1252084	q1	q2	OK	0.428469	0.037489	-3.51465	-1.17307	0.1284	0.296551	no
fig|345073.35.peg.2225	-	-	CP000627.1:1252177-1253689	q1	q2	NOTEST	0.180303	0.0511672	-1.81713	0	1	1	no
fig|345073.35.peg.2226	-	-	CP000627.1:1254134-1254575	q1	q2	NOTEST	0.156867	0.0222764	-2.81595	0	1	1	no
fig|345073.35.peg.2227	-	-	CP000627.1:1254763-1255627	q1	q2	NOTEST	0.146157	0.0576137	-1.34303	0	1	1	no
fig|345073.35.peg.2228	-	-	CP000627.1:1255750-1256536	q1	q2	NOTEST	0.244154	0.133575	-0.870136	0	1	1	no
fig|345073.35.peg.2229	-	-	CP000627.1:1256674-1259133	q1	q2	OK	0.312818	0.432701	0.468045	0.3428	0.6249	0.74581	no
fig|345073.35.peg.223	-	-	CP000626.1:259912-261346	q1	q2	OK	0.482165	0.164694	-1.54974	-1.32637	0.04405	0.178244	no
fig|345073.35.peg.2230	-	-	CP000627.1:1256674-1259133	q1	q2	OK	0.216841	0.943918	2.12202	0.690694	0.26435	0.431039	no
fig|345073.35.peg.2231	-	-	CP000627.1:1259370-1260225	q1	q2	NOTEST	0.318994	0.0916055	-1.80002	0	1	1	no
fig|345073.35.peg.2232	-	-	CP000627.1:1260376-1261597	q1	q2	NOTEST	0.183082	0.110987	-0.722095	0	1	1	no
fig|345073.35.peg.2233	-	-	CP000627.1:1261614-1262667	q1	q2	OK	0.415618	0.207611	-1.00138	-0.799593	0.16725	0.340958	no
fig|345073.35.peg.2234	-	-	CP000627.1:1262675-1263836	q1	q2	NOTEST	0.284845	0.175882	-0.69557	0	1	1	no
fig|345073.35.peg.2235	-	-	CP000627.1:1263901-1264966	q1	q2	NOTEST	0.0971616	0.240365	1.30677	0	1	1	no
fig|345073.35.peg.2236	-	-	CP000627.1:1265409-1266843	q1	q2	OK	0.472247	0.155691	-1.60085	-1.3413	0.0603	0.210343	no
fig|345073.35.peg.2237	-	-	CP000627.1:1267054-1267816	q1	q2	NOTEST	0.40142	0.192121	-1.0631	0	1	1	no
fig|345073.35.peg.2238	-	-	CP000627.1:1268521-1269488	q1	q2	OK	0.77516	0.173778	-2.15725	-0.962432	0.2079	0.381829	no
fig|345073.35.peg.2239	-	-	CP000627.1:1268521-1269488	q1	q2	NOTEST	0.0403437	0.0273001	-0.563435	0	1	1	no
fig|345073.35.peg.224	-	-	CP000626.1:261737-262933	q1	q2	NOTEST	0.382844	0.0612385	-2.64425	0	1	1	no
fig|345073.35.peg.2240	-	-	CP000627.1:1269490-1270180	q1	q2	NOTEST	0.254261	0.2897	0.188254	0	1	1	no
fig|345073.35.peg.2241	-	-	CP000627.1:1270294-1271098	q1	q2	NOTEST	0.318221	0.113122	-1.49215	0	1	1	no
fig|345073.35.peg.2242	-	-	CP000627.1:1271229-1272207	q1	q2	OK	0.363559	0.741127	1.02753	0.973967	0.1092	0.279058	no
fig|345073.35.peg.2243	-	-	CP000627.1:1272234-1273011	q1	q2	NOTEST	0.285565	0.19598	-0.543114	0	1	1	no
fig|345073.35.peg.2244	-	-	CP000627.1:1273076-1275379	q1	q2	OK	0.555035	0.324842	-0.772841	-0.411319	0.5587	0.696036	no
fig|345073.35.peg.2245	-	-	CP000627.1:1273076-1275379	q1	q2	NOTEST	0.405678	0.131581	-1.62438	0	1	1	no
fig|345073.35.peg.2246	-	-	CP000627.1:1276108-1277539	q1	q2	OK	0.620754	0.290569	-1.09514	-1.07606	0.07745	0.23873	no
fig|345073.35.peg.2247	-	-	CP000627.1:1277550-1278525	q1	q2	OK	0.418075	0.151939	-1.46027	-1.02101	0.07835	0.239888	no
fig|345073.35.peg.2248	-	-	CP000627.1:1278543-1280837	q1	q2	OK	0.619407	0.166285	-1.89723	-1.10324	0.08165	0.245533	no
fig|345073.35.peg.2249	-	-	CP000627.1:1278543-1280837	q1	q2	NOTEST	0.248356	0.152495	-0.703644	0	1	1	no
fig|345073.35.peg.225	-	-	CP000626.1:261737-262933	q1	q2	OK	0.466204	0.23158	-1.00945	-0.475641	0.57275	0.706578	no
fig|345073.35.peg.2250	-	-	CP000627.1:1280840-1281122	q1	q2	NOTEST	0.264152	0.364156	0.463185	0	1	1	no
fig|345073.35.peg.2251	-	-	CP000627.1:1281472-1282297	q1	q2	NOTEST	0.288344	0.19476	-0.566091	0	1	1	no
fig|345073.35.peg.2252	-	-	CP000627.1:1282505-1283219	q1	q2	NOTEST	0.22298	0.2218	-0.00765398	0	1	1	no
fig|345073.35.peg.2253	-	-	CP000627.1:1283222-1283447	q1	q2	NOTEST	0	0.528603	inf	0	1	1	no
fig|345073.35.peg.2254	-	-	CP000627.1:1283519-1283741	q1	q2	NOTEST	0	0.0824749	inf	0	1	1	no
fig|345073.35.peg.2255	-	-	CP000627.1:1283813-1284251	q1	q2	OK	0.758018	0.101057	-2.90707	-1.46252	0.1738	0.347762	no
fig|345073.35.peg.2256	-	-	CP000627.1:1284294-1285739	q1	q2	NOTEST	0.185623	0.124053	-0.581426	0	1	1	no
fig|345073.35.peg.2257	-	-	CP000627.1:1284294-1285739	q1	q2	NOTEST	0.1587	0.081295	-0.965061	0	1	1	no
fig|345073.35.peg.2258	-	-	CP000627.1:1285906-1286140	q1	q2	NOTEST	0	0.0707907	inf	0	1	1	no
fig|345073.35.peg.2259	-	-	CP000627.1:1286169-1287039	q1	q2	NOTEST	0.336845	0.152064	-1.1474	0	1	1	no
fig|345073.35.peg.226	-	-	CP000626.1:263146-263764	q1	q2	NOTEST	0.168802	0.324543	0.943081	0	1	1	no
fig|345073.35.peg.2260	-	-	CP000627.1:1287144-1288362	q1	q2	OK	0.155819	0.666017	2.09569	1.7849	0.01595	0.103165	no
fig|345073.35.peg.2261	-	-	CP000627.1:1288418-1288967	q1	q2	OK	0.984072	0.318782	-1.62619	-1.1342	0.07255	0.229062	no
fig|345073.35.peg.2262	-	-	CP000627.1:1289076-1295832	q1	q2	OK	0.368893	0.45062	0.288711	0.289443	0.61455	0.739399	no
fig|345073.35.peg.2263	-	-	CP000627.1:1296252-1297566	q1	q2	OK	0.228232	0.389369	0.770638	0.678222	0.292	0.460966	no
fig|345073.35.peg.2264	-	-	CP000627.1:1297567-1298206	q1	q2	OK	0.205975	0.800605	1.95862	1.3636	0.06555	0.218126	no
fig|345073.35.peg.2265	-	-	CP000627.1:1298341-1299475	q1	q2	OK	0.582555	0.338739	-0.78222	-0.750174	0.2521	0.421389	no
fig|345073.35.peg.2266	-	-	CP000627.1:1299740-1300985	q1	q2	OK	0.360709	2.1329	2.56391	2.58573	0.0004	0.00857288	yes
fig|345073.35.peg.2267	-	-	CP000627.1:1300998-1303884	q1	q2	OK	0.500771	1.0682	1.09295	1.10431	0.06655	0.220135	no
fig|345073.35.peg.2268	-	-	CP000627.1:1304481-1305630	q1	q2	NOTEST	0.451958	0.304376	-0.570337	0	1	1	no
fig|345073.35.peg.2269	-	-	CP000627.1:1305908-1307027	q1	q2	OK	0.626923	0.232792	-1.42925	-1.25449	0.04785	0.18646	no
fig|345073.35.peg.227	-	-	CP000626.1:263811-264669	q1	q2	NOTEST	0.35251	0.0873079	-2.01348	0	1	1	no
fig|345073.35.peg.2270	-	-	CP000627.1:1307027-1310133	q1	q2	OK	0.589517	0.197707	-1.57617	-1.22737	0.05915	0.209217	no
fig|345073.35.peg.2271	-	-	CP000627.1:1307027-1310133	q1	q2	OK	0.687977	0.904655	0.395008	0.23629	0.7037	0.803017	no
fig|345073.35.peg.2272	-	-	CP000627.1:1310258-1311635	q1	q2	NOTEST	0.302413	0.125773	-1.2657	0	1	1	no
fig|345073.35.peg.2273	-	-	CP000627.1:1311762-1313199	q1	q2	OK	0.482331	0.204977	-1.23456	-1.11177	0.0801	0.243185	no
fig|345073.35.peg.2274	-	-	CP000627.1:1313302-1315167	q1	q2	OK	0.495483	0.222429	-1.15549	-0.516542	0.45315	0.604416	no
fig|345073.35.peg.2275	-	-	CP000627.1:1313302-1315167	q1	q2	OK	0.562969	0.277839	-1.01881	-0.816214	0.19995	0.374296	no
fig|345073.35.peg.2276	-	-	CP000627.1:1315485-1316181	q1	q2	OK	0.324824	0.548507	0.755849	0.577325	0.3374	0.507452	no
fig|345073.35.peg.2277	-	-	CP000627.1:1316314-1318099	q1	q2	NOTEST	0.317897	0.0833708	-1.93094	0	1	1	no
fig|345073.35.peg.2278	-	-	CP000627.1:1318369-1318771	q1	q2	OK	1.55392	0.842738	-0.882759	-0.825097	0.24675	0.417133	no
fig|345073.35.peg.2279	-	-	CP000627.1:1318782-1320805	q1	q2	OK	0.951359	0.841046	-0.177806	-0.115279	0.8393	0.891844	no
fig|345073.35.peg.228	-	-	CP000626.1:264868-265864	q1	q2	OK	0.829213	0.0556806	-3.8965	-1.95688	0.0774	0.23873	no
fig|345073.35.peg.2280	-	-	CP000627.1:1318782-1320805	q1	q2	OK	0.460188	0.508858	0.145041	0.115098	0.84655	0.897662	no
fig|345073.35.peg.2281	-	-	CP000627.1:1320962-1321241	q1	q2	OK	2.25959	25.8031	3.51341	3.18046	0.0001	0.00304699	yes
fig|345073.35.peg.2282	-	-	CP000627.1:1321390-1322164	q1	q2	NOTEST	0.189435	0.0853957	-1.14947	0	1	1	no
fig|345073.35.peg.2283	-	-	CP000627.1:1322255-1322657	q1	q2	NOTEST	0.100445	0.18173	0.855389	0	1	1	no
fig|345073.35.peg.2284	-	-	CP000627.1:1322931-1324638	q1	q2	NOTEST	0.223891	0.0308433	-2.85976	0	1	1	no
fig|345073.35.peg.2285	-	-	CP000627.1:1325023-1326214	q1	q2	OK	0.425333	0.922583	1.11709	0.730228	0.2161	0.390181	no
fig|345073.35.peg.2286	-	-	CP000627.1:1326330-1326939	q1	q2	OK	0.26769	0.73385	1.45492	1.0555	0.12245	0.292699	no
fig|345073.35.peg.2287	-	-	CP000627.1:1327109-1327274	q1	q2	OK	0.638933	11.2988	4.14436	2.71259	0.24085	0.413774	no
fig|345073.35.peg.2288	-	-	CP000627.1:1327503-1329267	q1	q2	NOTEST	0.27935	0.158932	-0.813661	0	1	1	no
fig|345073.35.peg.2289	-	-	CP000627.1:1329347-1331084	q1	q2	OK	0.340292	0.476362	0.485284	0.514239	0.38305	0.541494	no
fig|345073.35.peg.229	-	-	CP000626.1:266119-266542	q1	q2	NOTEST	0.171754	0.252348	0.555068	0	1	1	no
fig|345073.35.peg.2290	-	-	CP000627.1:1331321-1332080	q1	q2	NOTEST	0.258015	0.0549206	-2.23204	0	1	1	no
fig|345073.35.peg.2291	-	-	CP000627.1:1332121-1333741	q1	q2	NOTEST	0.308845	0.120989	-1.35201	0	1	1	no
fig|345073.35.peg.2292	-	-	CP000627.1:1333774-1335436	q1	q2	NOTEST	0.273124	0.180827	-0.594945	0	1	1	no
fig|345073.35.peg.2293	-	-	CP000627.1:1335447-1337193	q1	q2	OK	0.52801	0.371476	-0.507296	-0.541184	0.3664	0.527992	no
fig|345073.35.peg.2294	-	-	CP000627.1:1337206-1340737	q1	q2	NOTEST	0.276032	0.113838	-1.27785	0	1	1	no
fig|345073.35.peg.2295	-	-	CP000627.1:1341440-1342793	q1	q2	OK	0.601408	0.597641	-0.00906324	-0.0100832	0.97785	0.980564	no
fig|345073.35.peg.2296	-	-	CP000627.1:1342875-1343739	q1	q2	OK	0.515133	0.133746	-1.94545	-1.33562	0.07025	0.226321	no
fig|345073.35.peg.2297	-	-	CP000627.1:1344075-1345329	q1	q2	NOTEST	0.338558	0.0880166	-1.94356	0	1	1	no
fig|345073.35.peg.2298	-	-	CP000627.1:1345497-1346445	q1	q2	OK	0.358673	0.151995	-1.23865	-0.866847	0.1434	0.312752	no
fig|345073.35.peg.2299	-	-	CP000627.1:1346454-1348475	q1	q2	NOTEST	0.301062	0.0999706	-1.59048	0	1	1	no
fig|345073.35.peg.23	-	-	CP000626.1:27320-28657	q1	q2	NOTEST	0.367689	0.0365059	-3.33229	0	1	1	no
fig|345073.35.peg.230	-	-	CP000626.1:266653-267112	q1	q2	NOTEST	0.351461	0	-inf	0	1	1	no
fig|345073.35.peg.2300	-	-	CP000627.1:1346454-1348475	q1	q2	OK	0.521864	0.113385	-2.20244	-1.34192	0.12795	0.296013	no
fig|345073.35.peg.2301	-	-	CP000627.1:1348639-1348855	q1	q2	OK	1.45803	2.33496	0.679381	0.379413	0.61525	0.739477	no
fig|345073.35.peg.2302	-	-	CP000627.1:1348860-1349127	q1	q2	NOTEST	0	0.0955811	inf	0	1	1	no
fig|345073.35.peg.2303	-	-	CP000627.1:1349273-1349717	q1	q2	OK	3.00241	11.0123	1.87492	1.87193	0.00285	0.0329116	yes
fig|345073.35.peg.2304	-	-	CP000627.1:1349924-1351073	q1	q2	OK	0.37938	0.34816	-0.12389	-0.117753	0.85595	0.903463	no
fig|345073.35.peg.2305	-	-	CP000627.1:1351116-1354028	q1	q2	NOTEST	0.347593	0.111736	-1.6373	0	1	1	no
fig|345073.35.peg.2306	-	-	CP000627.1:1351116-1354028	q1	q2	NOTEST	0.0200371	0.0286748	0.517109	0	1	1	no
fig|345073.35.peg.2307	-	-	CP000627.1:1351116-1354028	q1	q2	OK	0.319826	0.508591	0.669219	0.417939	0.6381	0.756094	no
fig|345073.35.peg.2308	-	-	CP000627.1:1354086-1354794	q1	q2	NOTEST	0.22785	0.123905	-0.878857	0	1	1	no
fig|345073.35.peg.2309	-	-	CP000627.1:1354901-1356188	q1	q2	OK	0.645799	0.0958831	-2.75174	-1.91871	0.03095	0.148807	no
fig|345073.35.peg.231	-	-	CP000626.1:267227-267842	q1	q2	OK	0.291786	0.552788	0.921817	0.692337	0.3968	0.55301	no
fig|345073.35.peg.2310	-	-	CP000627.1:1356803-1358258	q1	q2	OK	0.234132	0.717855	1.61637	1.53784	0.03595	0.162935	no
fig|345073.35.peg.2311	-	-	CP000627.1:1358338-1359529	q1	q2	OK	0.338062	0.868744	1.36164	1.32871	0.0228	0.128129	no
fig|345073.35.peg.2312	-	-	CP000627.1:1359615-1360197	q1	q2	OK	0.600731	0.480327	-0.3227	-0.239107	0.70785	0.804961	no
fig|345073.35.peg.2313	-	-	CP000627.1:1360283-1364454	q1	q2	OK	0.540405	0.305965	-0.820672	-0.738845	0.2441	0.415042	no
fig|345073.35.peg.2314	-	-	CP000627.1:1360283-1364454	q1	q2	OK	0.666656	0.175893	-1.92224	-0.792749	0.37375	0.531915	no
fig|345073.35.peg.2315	-	-	CP000627.1:1364455-1365487	q1	q2	OK	0.745205	0.251474	-1.56723	-1.35062	0.03365	0.156435	no
fig|345073.35.peg.2316	-	-	CP000627.1:1365658-1366274	q1	q2	OK	1.1731	1.21614	0.0519873	0.0348709	0.962	0.969668	no
fig|345073.35.peg.2317	-	-	CP000627.1:1365658-1366274	q1	q2	OK	1.75557	5.89472	1.74748	0.714404	0.2694	0.43618	no
fig|345073.35.peg.2318	-	-	CP000627.1:1366287-1366956	q1	q2	OK	4.85386	1.0614	-2.19317	-1.89648	0.00505	0.049121	yes
fig|345073.35.peg.2319	-	-	CP000627.1:1367165-1368182	q1	q2	NOTEST	0.346397	0.165567	-1.06501	0	1	1	no
fig|345073.35.peg.232	-	-	CP000626.1:267893-268927	q1	q2	NOTEST	0.0729808	0.186156	1.35093	0	1	1	no
fig|345073.35.peg.2320	-	-	CP000627.1:1368334-1373534	q1	q2	NOTEST	0.259565	0.282141	0.120324	0	1	1	no
fig|345073.35.peg.2321	-	-	CP000627.1:1368334-1373534	q1	q2	OK	0.549777	0.0994445	-2.46688	-0.702098	0.32085	0.49118	no
fig|345073.35.peg.2322	-	-	CP000627.1:1368334-1373534	q1	q2	NOTEST	0.514353	0.121205	-2.08531	0	1	1	no
fig|345073.35.peg.2323	-	-	CP000627.1:1368334-1373534	q1	q2	OK	0.476017	0.244007	-0.964088	-0.491229	0.5803	0.713456	no
fig|345073.35.peg.2324	-	-	CP000627.1:1368334-1373534	q1	q2	OK	0.172993	0.360052	1.05749	0.372992	0.5113	0.657052	no
fig|345073.35.peg.2325	-	-	CP000627.1:1373537-1374305	q1	q2	NOTEST	0.364916	0.215953	-0.756847	0	1	1	no
fig|345073.35.peg.2326	-	-	CP000627.1:1374322-1374712	q1	q2	OK	0.510211	0.256674	-0.991157	-0.472999	0.4464	0.597642	no
fig|345073.35.peg.2327	-	-	CP000627.1:1374846-1375752	q1	q2	OK	0.344755	0.41075	0.252689	0.206805	0.7203	0.814379	no
fig|345073.35.peg.2328	-	-	CP000627.1:1375961-1377146	q1	q2	OK	0.545615	0.118299	-2.20544	-1.58587	0.0241	0.131313	no
fig|345073.35.peg.2329	-	-	CP000627.1:1377209-1377941	q1	q2	NOTEST	0.353057	0.0438746	-3.00844	0	1	1	no
fig|345073.35.peg.233	-	-	CP000626.1:267893-268927	q1	q2	NOTEST	0.0747337	0.088269	0.240148	0	1	1	no
fig|345073.35.peg.2330	-	-	CP000627.1:1377944-1379681	q1	q2	NOTEST	0.212346	0.295458	0.476533	0	1	1	no
fig|345073.35.peg.2331	-	-	CP000627.1:1379879-1382342	q1	q2	NOTEST	0.326917	0.103366	-1.66117	0	1	1	no
fig|345073.35.peg.2332	-	-	CP000627.1:1382365-1383550	q1	q2	OK	0.509055	0.102476	-2.31254	-1.66489	0.02365	0.130564	no
fig|345073.35.peg.2333	-	-	CP000627.1:1383596-1383779	q1	q2	NOTEST	0	0	0	0	1	1	no
fig|345073.35.peg.2334	-	-	CP000627.1:1384115-1384253	q1	q2	NOTEST	0	0	0	0	1	1	no
fig|345073.35.peg.2335	-	-	CP000627.1:1384458-1385262	q1	q2	OK	0.795032	0.429104	-0.889686	-0.777626	0.1829	0.355671	no
fig|345073.35.peg.2336	-	-	CP000627.1:1385652-1385886	q1	q2	OK	0	4.28154	inf	-nan	0.0003	0.00696055	yes
fig|345073.35.peg.2337	-	-	CP000627.1:1385989-1387460	q1	q2	OK	0.3921	0.415418	0.0833429	0.0560235	0.93025	0.950877	no
fig|345073.35.peg.2338	-	-	CP000627.1:1385989-1387460	q1	q2	NOTEST	0.202763	0.280407	0.467726	0	1	1	no
fig|345073.35.peg.2339	-	-	CP000627.1:1387657-1387882	q1	q2	OK	0.926908	6.84338	2.88421	2.37179	0.0318	0.151979	no
fig|345073.35.peg.234	-	-	CP000626.1:269078-269909	q1	q2	NOTEST	0.183902	0.144473	-0.348131	0	1	1	no
fig|345073.35.peg.2340	-	-	CP000627.1:1388114-1388660	q1	q2	OK	0.263916	0.430991	0.707582	0.454724	0.5137	0.659131	no
fig|345073.35.peg.2341	-	-	CP000627.1:1388819-1389239	q1	q2	NOTEST	0.139097	0.0323235	-2.10544	0	1	1	no
fig|345073.35.peg.2342	-	-	CP000627.1:1389313-1389610	q1	q2	OK	0.27972	1.09689	1.97136	1.08277	0.23565	0.410028	no
fig|345073.35.peg.2343	-	-	CP000627.1:1389611-1390010	q1	q2	OK	0.0246913	2.96829	6.90948	1.18921	0.09205	0.257511	no
fig|345073.35.peg.2344	-	-	CP000627.1:1390284-1392570	q1	q2	OK	0.374008	0.148889	-1.32883	-1.32629	0.03575	0.162904	no
fig|345073.35.peg.2345	-	-	CP000627.1:1392840-1393758	q1	q2	OK	0.42436	0.176776	-1.26337	-0.901379	0.1378	0.305403	no
fig|345073.35.peg.2346	-	-	CP000627.1:1393764-1393965	q1	q2	OK	0	2.05352	inf	-nan	0.0615	0.213159	no
fig|345073.35.peg.2347	-	-	CP000627.1:1394081-1394768	q1	q2	NOTEST	0.265371	0.136859	-0.95532	0	1	1	no
fig|345073.35.peg.2348	-	-	CP000627.1:1394991-1397760	q1	q2	NOTEST	0.306114	0.109454	-1.48375	0	1	1	no
fig|345073.35.peg.2349	-	-	CP000627.1:1397893-1400350	q1	q2	NOTEST	0.397594	0.103559	-1.94084	0	1	1	no
fig|345073.35.peg.235	-	-	CP000626.1:270112-270742	q1	q2	NOTEST	0.24283	0.135823	-0.838219	0	1	1	no
fig|345073.35.peg.2350	-	-	CP000627.1:1400629-1402999	q1	q2	OK	0.416294	0.295219	-0.495818	-0.54118	0.3596	0.523261	no
fig|345073.35.peg.2351	-	-	CP000627.1:1403114-1403699	q1	q2	NOTEST	0.271224	0.010815	-4.64839	0	1	1	no
fig|345073.35.peg.2352	-	-	CP000627.1:1403916-1404249	q1	q2	OK	0.0724404	0.667457	3.20381	1.12265	0.15745	0.330998	no
fig|345073.35.peg.2353	-	-	CP000627.1:1404330-1410843	q1	q2	OK	0.352593	0.852156	1.27311	1.10245	0.0739	0.232034	no
fig|345073.35.peg.2354	-	-	CP000627.1:1404330-1410843	q1	q2	OK	0.684761	0.821523	0.262702	0.0878741	0.90235	0.934498	no
fig|345073.35.peg.2355	-	-	CP000627.1:1404330-1410843	q1	q2	OK	0.445405	0.545499	0.292458	0.11102	0.8739	0.916291	no
fig|345073.35.peg.2356	-	-	CP000627.1:1410854-1411637	q1	q2	OK	0.191414	0.553674	1.53234	1.09709	0.1128	0.282447	no
fig|345073.35.peg.2357	-	-	CP000627.1:1411753-1412575	q1	q2	NOTEST	0.326168	0.252517	-0.369236	0	1	1	no
fig|345073.35.peg.2358	-	-	CP000627.1:1412675-1413380	q1	q2	OK	1.19933	0.999646	-0.262738	-0.220974	0.69075	0.794049	no
fig|345073.35.peg.2359	-	-	CP000627.1:1413604-1414267	q1	q2	NOTEST	0.311693	0.0568584	-2.45468	0	1	1	no
fig|345073.35.peg.236	-	-	CP000626.1:270813-271344	q1	q2	OK	0.383274	0.683347	0.83424	0.637363	0.32995	0.500266	no
fig|345073.35.peg.2360	-	-	CP000627.1:1414673-1415684	q1	q2	OK	0.37762	0.402774	0.0930357	0.0793323	0.8907	0.927369	no
fig|345073.35.peg.2361	-	-	CP000627.1:1416042-1416630	q1	q2	OK	1.00026	2.7951	1.48252	1.39328	0.017	0.106948	no
fig|345073.35.peg.2362	-	-	CP000627.1:1416984-1417674	q1	q2	NOTEST	0.231469	0.264743	0.193778	0	1	1	no
fig|345073.35.peg.2363	-	-	CP000627.1:1417707-1418019	q1	q2	NOTEST	0.0906711	0.400219	2.14207	0	1	1	no
fig|345073.35.peg.2364	-	-	CP000627.1:1418023-1418842	q1	q2	OK	0.486663	0.472264	-0.0433288	-0.036509	0.95545	0.966147	no
fig|345073.35.peg.2365	-	-	CP000627.1:1419029-1420484	q1	q2	OK	0.554093	1.94239	1.80963	1.75261	0.0071	0.0627829	no
fig|345073.35.peg.2366	-	-	CP000627.1:1420485-1421703	q1	q2	OK	0.413251	1.27807	1.62888	1.52996	0.01285	0.0933841	no
fig|345073.35.peg.2367	-	-	CP000627.1:1421834-1421969	q1	q2	NOTEST	0	1.23267	inf	0	1	1	no
fig|345073.35.peg.2368	-	-	CP000627.1:1422370-1425001	q1	q2	OK	0.41302	1.62421	1.97546	2.12829	0.00125	0.0197578	yes
fig|345073.35.peg.2369	-	-	CP000627.1:1425338-1425587	q1	q2	OK	0.132481	2.65087	4.32261	1.99275	0.1349	0.302629	no
fig|345073.35.peg.237	-	-	CP000626.1:271539-272583	q1	q2	OK	0.468956	0.236229	-0.989266	-0.840957	0.1931	0.365805	no
fig|345073.35.peg.2370	-	-	CP000627.1:1425677-1426958	q1	q2	OK	0.386866	0.838367	1.11575	1.134	0.0597	0.209696	no
fig|345073.35.peg.2371	-	-	CP000627.1:1427000-1427165	q1	q2	NOTEST	0.233915	0	-inf	0	1	1	no
fig|345073.35.peg.2372	-	-	CP000627.1:1427224-1427956	q1	q2	NOTEST	0.275453	0.0956206	-1.52641	0	1	1	no
fig|345073.35.peg.2373	-	-	CP000627.1:1427959-1428661	q1	q2	NOTEST	0.135249	0.0992478	-0.446512	0	1	1	no
fig|345073.35.peg.2374	-	-	CP000627.1:1428744-1428963	q1	q2	OK	1.16837	2.8526	1.28779	0.819414	0.39495	0.551534	no
fig|345073.35.peg.2375	-	-	CP000627.1:1428998-1429163	q1	q2	NOTEST	0	0	0	0	1	1	no
fig|345073.35.peg.2376	-	-	CP000627.1:1429266-1430472	q1	q2	OK	0.320275	4.94161	3.9476	3.47039	5e-05	0.00175625	yes
fig|345073.35.peg.2377	-	-	CP000627.1:1430670-1432953	q1	q2	OK	0.428384	0.585484	0.450726	0.486101	0.39945	0.55506	no
fig|345073.35.peg.2378	-	-	CP000627.1:1433008-1433602	q1	q2	NOTEST	0.229278	0.0791848	-1.5338	0	1	1	no
fig|345073.35.peg.2379	-	-	CP000627.1:1433958-1434075	q1	q2	NOTEST	0	1.44974	inf	0	1	1	no
fig|345073.35.peg.238	-	-	CP000626.1:272670-273375	q1	q2	NOTEST	0.229062	0.161154	-0.507296	0	1	1	no
fig|345073.35.peg.2380	-	-	CP000627.1:1434167-1435079	q1	q2	NOTEST	0.231582	0.225118	-0.0408468	0	1	1	no
fig|345073.35.peg.2381	-	-	CP000627.1:1435123-1436837	q1	q2	OK	0.643278	0.109529	-2.55413	-0.943659	0.44265	0.59451	no
fig|345073.35.peg.2382	-	-	CP000627.1:1435123-1436837	q1	q2	OK	0.582056	0.188714	-1.62496	-1.40682	0.0294	0.144829	no
fig|345073.35.peg.2383	-	-	CP000627.1:1436869-1437499	q1	q2	OK	0.453187	0.176498	-1.36046	-0.804668	0.2032	0.376754	no
fig|345073.35.peg.2384	-	-	CP000627.1:1437725-1438550	q1	q2	NOTEST	0.139197	0.096094	-0.534611	0	1	1	no
fig|345073.35.peg.2385	-	-	CP000627.1:1438563-1439676	q1	q2	NOTEST	0.235022	0.055883	-2.07231	0	1	1	no
fig|345073.35.peg.2386	-	-	CP000627.1:1439686-1440808	q1	q2	NOTEST	0.257669	0.051413	-2.32532	0	1	1	no
fig|345073.35.peg.2387	-	-	CP000627.1:1440823-1442533	q1	q2	OK	0.416385	0.128848	-1.69224	-1.48937	0.028	0.141594	no
fig|345073.35.peg.2388	-	-	CP000627.1:1442760-1444059	q1	q2	OK	0.48922	0.195772	-1.32131	-1.18839	0.08525	0.249823	no
fig|345073.35.peg.2389	-	-	CP000627.1:1444070-1446274	q1	q2	NOTEST	0.285009	0.265012	-0.10495	0	1	1	no
fig|345073.35.peg.239	-	-	CP000626.1:273526-275386	q1	q2	NOTEST	0.345545	0.187413	-0.882658	0	1	1	no
fig|345073.35.peg.2390	-	-	CP000627.1:1444070-1446274	q1	q2	NOTEST	0.211949	0.177641	-0.254753	0	1	1	no
fig|345073.35.peg.2391	-	-	CP000627.1:1446489-1450634	q1	q2	OK	0.489635	0.227165	-1.10797	-0.492174	0.48695	0.632835	no
fig|345073.35.peg.2392	-	-	CP000627.1:1446489-1450634	q1	q2	OK	0.480146	0.503513	0.0685555	0.0714503	0.90965	0.938598	no
fig|345073.35.peg.2393	-	-	CP000627.1:1451245-1452481	q1	q2	OK	0.413793	0.236602	-0.806443	-0.694892	0.2614	0.428716	no
fig|345073.35.peg.2394	-	-	CP000627.1:1452576-1453032	q1	q2	NOTEST	0.295016	0.269447	-0.130793	0	1	1	no
fig|345073.35.peg.2395	-	-	CP000627.1:1453162-1460832	q1	q2	NOTEST	0.34777	0.10709	-1.69932	0	1	1	no
fig|345073.35.peg.2396	-	-	CP000627.1:1453162-1460832	q1	q2	NOTEST	0.182426	0.101349	-0.847979	0	1	1	no
fig|345073.35.peg.2397	-	-	CP000627.1:1453162-1460832	q1	q2	OK	0.504685	0.0629041	-3.00416	-0.882058	0.2517	0.421277	no
fig|345073.35.peg.2398	-	-	CP000627.1:1453162-1460832	q1	q2	NOTEST	0.257161	0.0877924	-1.5505	0	1	1	no
fig|345073.35.peg.2399	-	-	CP000627.1:1460933-1463993	q1	q2	NOTEST	0.210379	0.194943	-0.109934	0	1	1	no
fig|345073.35.peg.24	-	-	CP000626.1:28663-29140	q1	q2	NOTEST	0.131335	0.0829505	-0.662932	0	1	1	no
fig|345073.35.peg.240	-	-	CP000626.1:275757-276729	q1	q2	OK	0.339399	0.763047	1.16879	1.12007	0.0743	0.232555	no
fig|345073.35.peg.2400	-	-	CP000627.1:1464029-1467426	q1	q2	NOTEST	0.21957	0.208968	-0.0714017	0	1	1	no
fig|345073.35.peg.2401	-	-	CP000627.1:1464029-1467426	q1	q2	NOTEST	0.292326	0.220686	-0.405586	0	1	1	no
fig|345073.35.peg.2402	-	-	CP000627.1:1467426-1468755	q1	q2	OK	0.379549	0.139486	-1.44417	-1.14439	0.0698	0.226023	no
fig|345073.35.peg.2403	-	-	CP000627.1:1468771-1471153	q1	q2	NOTEST	0.28854	0.151393	-0.930477	0	1	1	no
fig|345073.35.peg.2404	-	-	CP000627.1:1471293-1476956	q1	q2	NOTEST	0.144255	0.10323	-0.482753	0	1	1	no
fig|345073.35.peg.2405	-	-	CP000627.1:1471293-1476956	q1	q2	NOTEST	0.329442	0.156137	-1.07722	0	1	1	no
fig|345073.35.peg.2406	-	-	CP000627.1:1477028-1477889	q1	q2	NOTEST	0.117836	0.131132	0.15424	0	1	1	no
fig|345073.35.peg.2407	-	-	CP000627.1:1477953-1479024	q1	q2	NOTEST	0.289622	0.123172	-1.2335	0	1	1	no
fig|345073.35.peg.2408	-	-	CP000627.1:1479038-1480193	q1	q2	NOTEST	0.351124	0.214429	-0.711483	0	1	1	no
fig|345073.35.peg.2409	-	-	CP000627.1:1480374-1481211	q1	q2	OK	0.175035	0.862028	2.30009	1.72504	0.04315	0.177153	no
fig|345073.35.peg.241	-	-	CP000626.1:276849-277953	q1	q2	NOTEST	0.238252	0.058387	-2.02877	0	1	1	no
fig|345073.35.peg.2410	-	-	CP000627.1:1481339-1482236	q1	q2	OK	0.513444	0.773118	0.590481	0.57723	0.363	0.525789	no
fig|345073.35.peg.2411	-	-	CP000627.1:1482273-1483557	q1	q2	OK	0.967395	0.48999	-0.981352	-1.0904	0.1034	0.272658	no
fig|345073.35.peg.2412	-	-	CP000627.1:1483564-1484074	q1	q2	OK	0.573959	0.827424	0.527679	0.431917	0.53185	0.672861	no
fig|345073.35.peg.2413	-	-	CP000627.1:1484136-1485102	q1	q2	OK	0.088929	2.08218	4.5493	3.3725	0.0666	0.220135	no
fig|345073.35.peg.2414	-	-	CP000627.1:1485328-1486890	q1	q2	OK	0.232808	0.911681	1.96939	1.02789	0.1583	0.331957	no
fig|345073.35.peg.2415	-	-	CP000627.1:1485328-1486890	q1	q2	OK	0.606536	0.685551	0.17667	0.138277	0.8373	0.890467	no
fig|345073.35.peg.2416	-	-	CP000627.1:1486893-1488030	q1	q2	OK	0.308878	0.645455	1.06328	1.04393	0.13815	0.305403	no
fig|345073.35.peg.2417	-	-	CP000627.1:1488452-1490798	q1	q2	OK	0.255557	2.21397	3.11492	2.29286	0.0027	0.0317595	yes
fig|345073.35.peg.2418	-	-	CP000627.1:1490944-1491121	q1	q2	NOTEST	0.207514	0.512659	1.30479	0	1	1	no
fig|345073.35.peg.2419	-	-	CP000627.1:1491264-1491875	q1	q2	NOTEST	0.162226	0.0803536	-1.01357	0	1	1	no
fig|345073.35.peg.242	-	-	CP000626.1:277962-278619	q1	q2	OK	0.481787	0.00260407	-7.53148	-0.235281	0.0517	0.194278	no
fig|345073.35.peg.2420	-	-	CP000627.1:1491264-1491875	q1	q2	NOTEST	0	0	0	0	1	1	no
fig|345073.35.peg.2421	-	-	CP000627.1:1491970-1492537	q1	q2	NOTEST	0.0791736	0.0849856	0.102198	0	1	1	no
fig|345073.35.peg.2422	-	-	CP000627.1:1492662-1493717	q1	q2	OK	0.413137	0.177065	-1.22234	-0.781714	0.28765	0.457239	no
fig|345073.35.peg.2423	-	-	CP000627.1:1492662-1493717	q1	q2	OK	2.19683	0	-inf	-nan	0.17425	0.348087	no
fig|345073.35.peg.2424	-	-	CP000627.1:1493882-1494803	q1	q2	OK	0.298756	0.437837	0.551425	0.459022	0.45165	0.602756	no
fig|345073.35.peg.2425	-	-	CP000627.1:1495057-1495417	q1	q2	OK	0.118883	0.544161	2.19449	0.939054	0.1994	0.373543	no
fig|345073.35.peg.2426	-	-	CP000627.1:1495465-1495837	q1	q2	NOTEST	0	0.361744	inf	0	1	1	no
fig|345073.35.peg.2427	-	-	CP000627.1:1495897-1496476	q1	q2	OK	0.169864	1.42967	3.07324	1.93084	0.0271	0.141011	no
fig|345073.35.peg.2428	-	-	CP000627.1:1496494-1497176	q1	q2	NOTEST	0.046092	0.222766	2.27294	0	1	1	no
fig|345073.35.peg.2429	-	-	CP000627.1:1496494-1497176	q1	q2	OK	0.0719184	1.15813	4.00929	1.62403	0.08545	0.250119	no
fig|345073.35.peg.243	-	-	CP000626.1:278739-279666	q1	q2	NOTEST	0.209536	0.0640452	-1.71003	0	1	1	no
fig|345073.35.peg.2430	-	-	CP000627.1:1498449-1499292	q1	q2	NOTEST	0.295797	0.167737	-0.818403	0	1	1	no
fig|345073.35.peg.2431	-	-	CP000627.1:1499530-1501288	q1	q2	NOTEST	0.298335	0.0880676	-1.76025	0	1	1	no
fig|345073.35.peg.2432	-	-	CP000627.1:1501294-1502266	q1	q2	NOTEST	0.32764	0.0598884	-2.45177	0	1	1	no
fig|345073.35.peg.2433	-	-	CP000627.1:1502267-1502387	q1	q2	NOTEST	0	0	0	0	1	1	no
fig|345073.35.peg.2434	-	-	CP000627.1:1503516-1503717	q1	q2	NOTEST	0	1.68579	inf	0	1	1	no
fig|345073.35.peg.2435	-	-	CP000627.1:1504081-1504258	q1	q2	NOTEST	0	0	0	0	1	1	no
fig|345073.35.peg.2436	-	-	CP000627.1:1504308-1504755	q1	q2	NOTEST	0.0761892	0.23212	1.60721	0	1	1	no
fig|345073.35.peg.2437	-	-	CP000627.1:1504861-1505848	q1	q2	NOTEST	0.214298	0.101424	-1.07922	0	1	1	no
fig|345073.35.peg.2438	-	-	CP000627.1:1505882-1506101	q1	q2	NOTEST	0	0	0	0	1	1	no
fig|345073.35.peg.2439	-	-	CP000627.1:1506814-1507660	q1	q2	NOTEST	0.300977	0.0467711	-2.68596	0	1	1	no
fig|345073.35.peg.244	-	-	CP000626.1:279716-281044	q1	q2	NOTEST	0	0	0	0	1	1	no
fig|345073.35.peg.2440	-	-	CP000627.1:1507774-1507975	q1	q2	NOTEST	0.26326	0.045538	-2.53135	0	1	1	no
fig|345073.35.peg.2441	-	-	CP000627.1:1508604-1509273	q1	q2	NOTEST	0	0.696626	inf	0	1	1	no
fig|345073.35.peg.2442	-	-	CP000627.1:1508604-1509273	q1	q2	OK	0.570288	0.350416	-0.70262	-0.435084	0.6383	0.756094	no
fig|345073.35.peg.2443	-	-	CP000627.1:1509396-1509792	q1	q2	NOTEST	0.0538597	0.0119065	-2.17746	0	1	1	no
fig|345073.35.peg.2444	-	-	CP000627.1:1509932-1512022	q1	q2	OK	0.522707	0.0645899	-3.01662	-1.77855	0.13475	0.302629	no
fig|345073.35.peg.2445	-	-	CP000627.1:1509932-1512022	q1	q2	NOTEST	0.0809381	0.0801742	-0.0136804	0	1	1	no
fig|345073.35.peg.2446	-	-	CP000627.1:1512032-1512248	q1	q2	NOTEST	0.0650798	0.801091	3.62169	0	1	1	no
fig|345073.35.peg.2447	-	-	CP000627.1:1512344-1514105	q1	q2	NOTEST	0.332629	0.0867622	-1.93878	0	1	1	no
fig|345073.35.peg.2448	-	-	CP000627.1:1514388-1515909	q1	q2	NOTEST	0.248088	0.0785043	-1.66001	0	1	1	no
fig|345073.35.peg.2449	-	-	CP000627.1:1516241-1516682	q1	q2	NOTEST	0.313897	0.152701	-1.03958	0	1	1	no
fig|345073.35.peg.245	-	-	CP000626.1:279716-281044	q1	q2	OK	0.404058	0.111267	-1.86054	-1.29764	0.04215	0.17475	no
fig|345073.35.peg.2450	-	-	CP000627.1:1516693-1518097	q1	q2	NOTEST	0.299562	0.304707	0.0245691	0	1	1	no
fig|345073.35.peg.2451	-	-	CP000627.1:1518171-1520037	q1	q2	OK	0.498251	0.572794	0.201145	0.21532	0.70795	0.804961	no
fig|345073.35.peg.2452	-	-	CP000627.1:1520253-1520553	q1	q2	OK	0.681503	0.777291	0.189734	0.108554	0.89465	0.92988	no
fig|345073.35.peg.2453	-	-	CP000627.1:1520564-1522172	q1	q2	OK	0.758992	0.407307	-0.897968	-0.689665	0.25345	0.422136	no
fig|345073.35.peg.2454	-	-	CP000627.1:1520564-1522172	q1	q2	NOTEST	0.260159	0.201643	-0.367587	0	1	1	no
fig|345073.35.peg.2455	-	-	CP000627.1:1522543-1524445	q1	q2	OK	0.854409	0.671566	-0.347398	-0.280627	0.589	0.720013	no
fig|345073.35.peg.2456	-	-	CP000627.1:1524506-1525727	q1	q2	OK	0.426637	0.163346	-1.38508	-1.13509	0.0602	0.210284	no
fig|345073.35.peg.2457	-	-	CP000627.1:1525846-1526299	q1	q2	OK	0.560214	0.32936	-0.766311	-0.420729	0.51905	0.663303	no
fig|345073.35.peg.2458	-	-	CP000627.1:1526634-1528839	q1	q2	OK	0.446502	0.162784	-1.45571	-1.45964	0.02055	0.119749	no
fig|345073.35.peg.2459	-	-	CP000627.1:1529052-1529625	q1	q2	OK	0.457192	1.35707	1.56962	1.32602	0.03805	0.166485	no
fig|345073.35.peg.246	-	-	CP000626.1:281122-282451	q1	q2	OK	0.55518	0.526521	-0.0764653	-0.0794974	0.89495	0.92988	no
fig|345073.35.peg.2460	-	-	CP000627.1:1529698-1530760	q1	q2	OK	0.49057	0.632029	0.365533	0.368982	0.5223	0.665775	no
fig|345073.35.peg.2461	-	-	CP000627.1:1530933-1531698	q1	q2	OK	1.60521	1.30147	-0.30262	-0.270399	0.6155	0.739477	no
fig|345073.35.peg.2462	-	-	CP000627.1:1531713-1532232	q1	q2	OK	1.8292	9.05739	2.30788	2.10016	0.0006	0.0116723	yes
fig|345073.35.peg.2463	-	-	CP000627.1:1532263-1533616	q1	q2	OK	1.07825	1.20466	0.159933	0.151359	0.78025	0.854222	no
fig|345073.35.peg.2464	-	-	CP000627.1:1533630-1534701	q1	q2	OK	0.6425	0.499773	-0.362425	-0.356275	0.55285	0.692411	no
fig|345073.35.peg.2465	-	-	CP000627.1:1534718-1535159	q1	q2	OK	0.620404	0.548751	-0.177056	-0.129545	0.86685	0.910345	no
fig|345073.35.peg.2466	-	-	CP000627.1:1535161-1535845	q1	q2	OK	1.09488	0.470126	-1.21965	-0.947822	0.1242	0.29532	no
fig|345073.35.peg.2467	-	-	CP000627.1:1535977-1536133	q1	q2	NOTEST	0	3.16638	inf	0	1	1	no
fig|345073.35.peg.2468	-	-	CP000627.1:1536839-1537976	q1	q2	OK	0.492597	2.20962	2.16532	2.16043	0.00045	0.00932828	yes
fig|345073.35.peg.2469	-	-	CP000627.1:1537993-1539580	q1	q2	OK	0.673267	1.78979	1.41054	1.41521	0.01555	0.102007	no
fig|345073.35.peg.247	-	-	CP000626.1:282814-284371	q1	q2	NOTEST	0.295402	0.032861	-3.16823	0	1	1	no
fig|345073.35.peg.2470	-	-	CP000627.1:1540038-1541043	q1	q2	OK	0.361218	1.1324	1.64844	1.62176	0.01345	0.0955479	no
fig|345073.35.peg.2471	-	-	CP000627.1:1541098-1541713	q1	q2	OK	0.525438	1.70064	1.69448	1.56526	0.0189	0.114077	no
fig|345073.35.peg.2472	-	-	CP000627.1:1541809-1542331	q1	q2	NOTEST	0.156998	0.143384	-0.130864	0	1	1	no
fig|345073.35.peg.2473	-	-	CP000627.1:1542418-1543798	q1	q2	OK	0.656373	1.21154	0.884251	0.922517	0.12325	0.294056	no
fig|345073.35.peg.2474	-	-	CP000627.1:1543943-1544438	q1	q2	OK	0.129198	5.29253	5.35631	3.27152	0.07175	0.227388	no
fig|345073.35.peg.2475	-	-	CP000627.1:1544478-1545219	q1	q2	NOTEST	0.343339	0.205366	-0.74144	0	1	1	no
fig|345073.35.peg.2476	-	-	CP000627.1:1545347-1546529	q1	q2	NOTEST	0.125175	0.0608166	-1.04141	0	1	1	no
fig|345073.35.peg.2477	-	-	CP000627.1:1546683-1547046	q1	q2	NOTEST	0	0.212726	inf	0	1	1	no
fig|345073.35.peg.2478	-	-	CP000627.1:1547077-1547752	q1	q2	OK	0.241403	0.541359	1.16514	0.816129	0.2069	0.381829	no
fig|345073.35.peg.2479	-	-	CP000627.1:1547870-1548905	q1	q2	OK	0.426283	1.76964	2.05357	1.93013	0.0012	0.0192076	yes
fig|345073.35.peg.248	-	-	CP000626.1:284553-286926	q1	q2	OK	0.362299	0.337967	-0.100297	-0.110745	0.85275	0.901968	no
fig|345073.35.peg.2480	-	-	CP000627.1:1549413-1551489	q1	q2	OK	0.272273	0.338508	0.314139	0.327565	0.58465	0.716366	no
fig|345073.35.peg.2481	-	-	CP000627.1:1551529-1552854	q1	q2	OK	0.538468	0.49422	-0.123708	-0.0981424	0.86715	0.910346	no
fig|345073.35.peg.2482	-	-	CP000627.1:1551529-1552854	q1	q2	NOTEST	0.139104	0.224105	0.688009	0	1	1	no
fig|345073.35.peg.2483	-	-	CP000627.1:1552854-1553067	q1	q2	OK	0.233744	2.85801	3.61201	2.65185	0.1994	0.373543	no
fig|345073.35.peg.2484	-	-	CP000627.1:1553090-1555211	q1	q2	NOTEST	0.395016	0.118375	-1.73855	0	1	1	no
fig|345073.35.peg.2485	-	-	CP000627.1:1555408-1556215	q1	q2	OK	0.758818	0.809232	0.0928008	0.0783998	0.88875	0.926554	no
fig|345073.35.peg.2486	-	-	CP000627.1:1556273-1556951	q1	q2	NOTEST	0.0410911	0.057022	0.472693	0	1	1	no
fig|345073.35.peg.2487	-	-	CP000627.1:1556953-1557694	q1	q2	NOTEST	0.0878242	0.178367	1.02216	0	1	1	no
fig|345073.35.peg.2488	-	-	CP000627.1:1557841-1558618	q1	q2	OK	0.43375	0.245397	-0.821744	-0.584083	0.30885	0.47825	no
fig|345073.35.peg.2489	-	-	CP000627.1:1558802-1559573	q1	q2	NOTEST	0.28205	0.225925	-0.320112	0	1	1	no
fig|345073.35.peg.249	-	-	CP000626.1:287099-287933	q1	q2	NOTEST	0.197516	0.282391	0.515722	0	1	1	no
fig|345073.35.peg.2490	-	-	CP000627.1:1560289-1561831	q1	q2	OK	0.787429	1.05871	0.427083	0.48531	0.3928	0.549746	no
fig|345073.35.peg.2491	-	-	CP000627.1:1562096-1564373	q1	q2	OK	3.76022	9.63903	1.35807	1.05566	0.04895	0.18833	no
fig|345073.35.peg.2492	-	-	CP000627.1:1564550-1565537	q1	q2	OK	0.221639	0.354352	0.676972	0.551004	0.3925	0.54963	no
fig|345073.35.peg.2493	-	-	CP000627.1:1565554-1567435	q1	q2	NOTEST	0.359069	0.0917846	-1.96794	0	1	1	no
fig|345073.35.peg.2494	-	-	CP000627.1:1567767-1568508	q1	q2	OK	0.233093	0.860695	1.8846	1.5145	0.03185	0.151979	no
fig|345073.35.peg.2495	-	-	CP000627.1:1568573-1569236	q1	q2	NOTEST	0.144645	0.0394467	-1.87455	0	1	1	no
fig|345073.35.peg.2496	-	-	CP000627.1:1569356-1569857	q1	q2	OK	0.517994	3.17605	2.61622	2.40941	0.00205	0.026317	yes
fig|345073.35.peg.2497	-	-	CP000627.1:1570097-1572032	q1	q2	NOTEST	0.244043	0.149435	-0.707619	0	1	1	no
fig|345073.35.peg.2498	-	-	CP000627.1:1572176-1573448	q1	q2	NOTEST	0.256256	0.0831713	-1.62343	0	1	1	no
fig|345073.35.peg.2499	-	-	CP000627.1:1573460-1575011	q1	q2	NOTEST	0.272419	0.0815255	-1.74051	0	1	1	no
fig|345073.35.peg.25	-	-	CP000626.1:29142-30630	q1	q2	NOTEST	0.256908	0.0593999	-2.11272	0	1	1	no
fig|345073.35.peg.250	-	-	CP000626.1:288016-290896	q1	q2	OK	0.421358	0.167888	-1.32755	-1.41802	0.02955	0.144829	no
fig|345073.35.peg.2500	-	-	CP000627.1:1575095-1578772	q1	q2	OK	0.734151	0.497226	-0.562175	-0.337401	0.5836	0.715773	no
fig|345073.35.peg.2501	-	-	CP000627.1:1575095-1578772	q1	q2	OK	2.31145	2.99928	0.375819	0.480704	0.8253	0.8812	no
fig|345073.35.peg.2502	-	-	CP000627.1:1575095-1578772	q1	q2	NOTEST	0.34745	0.263027	-0.401593	0	1	1	no
fig|345073.35.peg.2503	-	-	CP000627.1:1575095-1578772	q1	q2	OK	0.487934	0.332874	-0.551711	-0.411009	0.47645	0.62368	no
fig|345073.35.peg.2504	-	-	CP000627.1:1578802-1580932	q1	q2	OK	0.674923	0.0903494	-2.90113	-2.4475	0.0019	0.0248969	yes
fig|345073.35.peg.2505	-	-	CP000627.1:1581054-1581585	q1	q2	OK	0.5878	0.248806	-1.2403	-0.657132	0.2541	0.422136	no
fig|345073.35.peg.2506	-	-	CP000627.1:1581605-1582944	q1	q2	NOTEST	0	0	0	0	1	1	no
fig|345073.35.peg.2507	-	-	CP000627.1:1581605-1582944	q1	q2	OK	1.01841	0.209808	-2.27918	-2.00435	0.00375	0.0408782	yes
fig|345073.35.peg.2508	-	-	CP000627.1:1582944-1584832	q1	q2	OK	0.474115	0.23116	-1.03634	-0.508569	0.45355	0.604416	no
fig|345073.35.peg.2509	-	-	CP000627.1:1582944-1584832	q1	q2	OK	0.467065	0.132016	-1.82291	-1.20192	0.068	0.222186	no
fig|345073.35.peg.251	-	-	CP000626.1:290993-292130	q1	q2	NOTEST	0.29767	0.0484378	-2.61951	0	1	1	no
fig|345073.35.peg.2510	-	-	CP000627.1:1585007-1585583	q1	q2	OK	0.354438	0.708415	0.999061	0.761329	0.25935	0.426872	no
fig|345073.35.peg.2511	-	-	CP000627.1:1585585-1589053	q1	q2	NOTEST	0.308071	0.225613	-0.449414	0	1	1	no
fig|345073.35.peg.2512	-	-	CP000627.1:1589228-1589993	q1	q2	OK	0.683661	1.0648	0.639228	0.612143	0.29285	0.461314	no
fig|345073.35.peg.2513	-	-	CP000627.1:1590327-1592403	q1	q2	OK	0.312653	1.08938	1.80087	1.18943	0.07115	0.226908	no
fig|345073.35.peg.2514	-	-	CP000627.1:1592687-1593224	q1	q2	OK	0.432954	0.288847	-0.58391	-0.348353	0.59185	0.722388	no
fig|345073.35.peg.2515	-	-	CP000627.1:1593336-1594626	q1	q2	OK	0.440591	0.979322	1.15234	1.16979	0.04435	0.178802	no
fig|345073.35.peg.2516	-	-	CP000627.1:1594750-1594867	q1	q2	NOTEST	0	0	0	0	1	1	no
fig|345073.35.peg.2517	-	-	CP000627.1:1594983-1595523	q1	q2	OK	0.567553	1.86886	1.71933	1.51927	0.0176	0.109094	no
fig|345073.35.peg.2518	-	-	CP000627.1:1595702-1596563	q1	q2	OK	0.337087	0.434301	0.365577	0.290495	0.63525	0.754901	no
fig|345073.35.peg.2519	-	-	CP000627.1:1596590-1597181	q1	q2	OK	1.34032	1.19949	-0.16016	-0.151667	0.79815	0.864463	no
fig|345073.35.peg.252	-	-	CP000626.1:292254-294055	q1	q2	NOTEST	0.453939	0.06801	-2.73868	0	1	1	no
fig|345073.35.peg.2520	-	-	CP000627.1:1597233-1599020	q1	q2	NOTEST	0.304457	0.250064	-0.283938	0	1	1	no
fig|345073.35.peg.2521	-	-	CP000627.1:1597233-1599020	q1	q2	OK	0.324458	0.560378	0.788368	0.720611	0.2289	0.403406	no
fig|345073.35.peg.2522	-	-	CP000627.1:1599053-1599404	q1	q2	OK	0.559142	0.69543	0.314691	0.192892	0.79655	0.863795	no
fig|345073.35.peg.2523	-	-	CP000627.1:1599663-1601655	q1	q2	OK	0.460124	0.543883	0.241273	0.27706	0.67445	0.782424	no
fig|345073.35.peg.2524	-	-	CP000627.1:1601824-1602976	q1	q2	OK	0.390181	0.368068	-0.0841676	-0.0783302	0.8989	0.933178	no
fig|345073.35.peg.2525	-	-	CP000627.1:1603210-1604050	q1	q2	OK	0.448751	1.15794	1.36757	1.36059	0.0382	0.166853	no
fig|345073.35.peg.2526	-	-	CP000627.1:1604694-1606287	q1	q2	OK	0.417212	0.554252	0.409763	0.431783	0.4797	0.626309	no
fig|345073.35.peg.2527	-	-	CP000627.1:1606366-1606888	q1	q2	OK	0.287761	0.375047	0.382201	0.239829	0.7251	0.818651	no
fig|345073.35.peg.2528	-	-	CP000627.1:1606963-1609958	q1	q2	OK	0.488392	0.878847	0.847571	0.933588	0.1181	0.289133	no
fig|345073.35.peg.2529	-	-	CP000627.1:1606963-1609958	q1	q2	NOTEST	0	0.356189	inf	0	1	1	no
fig|345073.35.peg.253	-	-	CP000626.1:292254-294055	q1	q2	OK	5.34269	0	-inf	-nan	0.1809	0.355409	no
fig|345073.35.peg.2530	-	-	CP000627.1:1610023-1610518	q1	q2	OK	0.876546	1.96163	1.16215	1.03866	0.08175	0.245541	no
fig|345073.35.peg.2531	-	-	CP000627.1:1610674-1611799	q1	q2	OK	1.38097	1.26617	-0.125207	-0.132581	0.8102	0.871913	no
fig|345073.35.peg.2532	-	-	CP000627.1:1611840-1613037	q1	q2	OK	0.651402	0.394467	-0.723644	-0.724014	0.222	0.395101	no
fig|345073.35.peg.2533	-	-	CP000627.1:1613098-1614073	q1	q2	OK	0.454995	0.662797	0.542717	0.516901	0.4054	0.560862	no
fig|345073.35.peg.2534	-	-	CP000627.1:1614158-1614308	q1	q2	NOTEST	0	0	0	0	1	1	no
fig|345073.35.peg.2535	-	-	CP000627.1:1614361-1615126	q1	q2	OK	0.437514	1.21394	1.4723	1.32915	0.0322	0.153021	no
fig|345073.35.peg.2536	-	-	CP000627.1:1615193-1615964	q1	q2	NOTEST	0.09942	0.281258	1.50029	0	1	1	no
fig|345073.35.peg.2537	-	-	CP000627.1:1616021-1616717	q1	q2	OK	0.140546	0.867128	2.6252	1.98809	0.07475	0.233386	no
fig|345073.35.peg.2538	-	-	CP000627.1:1616789-1617959	q1	q2	OK	0.401855	0.886582	1.14158	1.13627	0.05475	0.201512	no
fig|345073.35.peg.2539	-	-	CP000627.1:1617970-1618252	q1	q2	OK	1.10917	2.00465	0.853873	0.59097	0.41215	0.567716	no
fig|345073.35.peg.254	-	-	CP000626.1:294154-295054	q1	q2	OK	0.630763	0.233688	-1.43251	-1.16838	0.06355	0.214459	no
fig|345073.35.peg.2540	-	-	CP000627.1:1618390-1618669	q1	q2	OK	1.87863	22.7528	3.59829	3.08699	0.0005	0.0101976	yes
fig|345073.35.peg.2541	-	-	CP000627.1:1618956-1620627	q1	q2	OK	4.22085	23.726	2.49086	1.93086	0.0021	0.0266879	yes
fig|345073.35.peg.2542	-	-	CP000627.1:1620735-1621413	q1	q2	OK	0.621335	0.727191	0.226963	0.179691	0.7384	0.827612	no
fig|345073.35.peg.2543	-	-	CP000627.1:1621595-1621907	q1	q2	NOTEST	0	0.0619839	inf	0	1	1	no
fig|345073.35.peg.2544	-	-	CP000627.1:1622041-1623901	q1	q2	OK	0.36316	0.712931	0.973159	1.00885	0.09455	0.260193	no
fig|345073.35.peg.2545	-	-	CP000627.1:1624053-1624326	q1	q2	OK	2.40182	13.0948	2.44679	2.24274	0.0031	0.0353149	yes
fig|345073.35.peg.2546	-	-	CP000627.1:1624509-1626870	q1	q2	OK	0.412346	1.14127	1.46872	1.47403	0.0107	0.0830071	no
fig|345073.35.peg.2547	-	-	CP000627.1:1626992-1628273	q1	q2	OK	1.39029	6.84583	2.29984	2.06495	0.00015	0.00412337	yes
fig|345073.35.peg.2548	-	-	CP000627.1:1628352-1628979	q1	q2	OK	0.609971	1.2592	1.04569	0.8316	0.135	0.302629	no
fig|345073.35.peg.2549	-	-	CP000627.1:1629084-1630386	q1	q2	OK	1.33128	4.19817	1.65694	1.35901	0.01225	0.0903214	no
fig|345073.35.peg.255	-	-	CP000626.1:295207-295951	q1	q2	OK	0.517787	0.0351625	-3.88025	-1.45289	0.2183	0.392174	no
fig|345073.35.peg.2550	-	-	CP000627.1:1630676-1630895	q1	q2	NOTEST	0	0.0454641	inf	0	1	1	no
fig|345073.35.peg.2551	-	-	CP000627.1:1630923-1632678	q1	q2	NOTEST	0.468531	0.0596023	-2.97471	0	1	1	no
fig|345073.35.peg.2552	-	-	CP000627.1:1632680-1634021	q1	q2	NOTEST	0.231512	0.0338305	-2.77469	0	1	1	no
fig|345073.35.peg.2553	-	-	CP000627.1:1634145-1635507	q1	q2	OK	0.462365	0.0741969	-2.6396	-1.73835	0.03485	0.160831	no
fig|345073.35.peg.2554	-	-	CP000627.1:1635510-1636173	q1	q2	NOTEST	0.164233	0.0360224	-2.18878	0	1	1	no
fig|345073.35.peg.2555	-	-	CP000627.1:1636240-1637239	q1	q2	OK	0.364231	0.0491433	-2.88979	-1.46054	0.09695	0.264631	no
fig|345073.35.peg.2556	-	-	CP000627.1:1637470-1638940	q1	q2	OK	0.433348	0.118825	-1.86668	-1.4734	0.03635	0.163147	no
fig|345073.35.peg.2557	-	-	CP000627.1:1639167-1639311	q1	q2	NOTEST	0	0	0	0	1	1	no
fig|345073.35.peg.2558	-	-	CP000627.1:1639508-1639970	q1	q2	NOTEST	0.018841	0.00487244	-1.95116	0	1	1	no
fig|345073.35.peg.2559	-	-	CP000627.1:1640068-1641901	q1	q2	NOTEST	0.289642	0.0334333	-3.11492	0	1	1	no
fig|345073.35.peg.256	-	-	CP000626.1:296081-297629	q1	q2	NOTEST	0.330914	0.0754296	-2.13325	0	1	1	no
fig|345073.35.peg.2560	-	-	CP000627.1:1641979-1642738	q1	q2	NOTEST	0.23925	0.0471714	-2.34253	0	1	1	no
fig|345073.35.peg.2561	-	-	CP000627.1:1642740-1643664	q1	q2	NOTEST	0.383399	0.0285685	-3.74635	0	1	1	no
fig|345073.35.peg.2562	-	-	CP000627.1:1643671-1644343	q1	q2	NOTEST	0.315493	0.0486293	-2.69771	0	1	1	no
fig|345073.35.peg.2563	-	-	CP000627.1:1644432-1644882	q1	q2	NOTEST	0.0891473	0.276199	1.63144	0	1	1	no
fig|345073.35.peg.2564	-	-	CP000627.1:1645175-1645796	q1	q2	OK	1.07709	0.383359	-1.49038	-1.06351	0.0746	0.233206	no
fig|345073.35.peg.2565	-	-	CP000627.1:1645842-1646505	q1	q2	OK	0.73965	0.0530045	-3.80265	-1.58716	0.15455	0.326803	no
fig|345073.35.peg.2566	-	-	CP000627.1:1646817-1648113	q1	q2	OK	0.407078	0.174594	-1.2213	-0.983519	0.10045	0.269393	no
fig|345073.35.peg.2567	-	-	CP000627.1:1648742-1649603	q1	q2	OK	0.232564	0.568413	1.28931	1.08216	0.1025	0.271002	no
fig|345073.35.peg.2568	-	-	CP000627.1:1649900-1652197	q1	q2	NOTEST	0.385056	0.173156	-1.153	0	1	1	no
fig|345073.35.peg.2569	-	-	CP000627.1:1649900-1652197	q1	q2	NOTEST	0.325763	0.265019	-0.297729	0	1	1	no
fig|345073.35.peg.257	-	-	CP000626.1:297648-298380	q1	q2	NOTEST	0.13397	0.12173	-0.138228	0	1	1	no
fig|345073.35.peg.2570	-	-	CP000627.1:1652317-1653208	q1	q2	NOTEST	0.119122	0.198829	0.739091	0	1	1	no
fig|345073.35.peg.2571	-	-	CP000627.1:1653566-1655393	q1	q2	OK	0.562467	0.0689854	-3.02741	-2.21876	0.00775	0.0666658	no
fig|345073.35.peg.2572	-	-	CP000627.1:1655482-1657930	q1	q2	OK	1.38601	1.9948	0.5253	0.457265	0.4275	0.581208	no
fig|345073.35.peg.2573	-	-	CP000627.1:1657952-1659047	q1	q2	OK	1.37759	0.851807	-0.693544	-0.710966	0.23185	0.405497	no
fig|345073.35.peg.2574	-	-	CP000627.1:1659313-1661854	q1	q2	NOTEST	0.308234	0.100529	-1.61642	0	1	1	no
fig|345073.35.peg.2575	-	-	CP000627.1:1662117-1663323	q1	q2	OK	0.955946	0.0954577	-3.32399	-2.29772	0.0191	0.114464	no
fig|345073.35.peg.2576	-	-	CP000627.1:1663664-1664612	q1	q2	NOTEST	0.286134	0.143743	-0.993199	0	1	1	no
fig|345073.35.peg.2577	-	-	CP000627.1:1664775-1665747	q1	q2	OK	0.750928	1.27504	0.763791	0.744093	0.1965	0.370493	no
fig|345073.35.peg.2578	-	-	CP000627.1:1665771-1666050	q1	q2	OK	0.86003	0.882559	0.0373069	0.0176933	0.90105	0.934279	no
fig|345073.35.peg.2579	-	-	CP000627.1:1666249-1666912	q1	q2	OK	0.0674603	0.44392	2.71819	1.35785	0.1242	0.29532	no
fig|345073.35.peg.258	-	-	CP000626.1:298546-300166	q1	q2	NOTEST	0.322767	0.0928977	-1.79678	0	1	1	no
fig|345073.35.peg.2580	-	-	CP000627.1:1666932-1667745	q1	q2	OK	0.536872	1.10152	1.03685	0.970857	0.10465	0.274259	no
fig|345073.35.peg.2581	-	-	CP000627.1:1667749-1668013	q1	q2	OK	0	2.68174	inf	-nan	0.00035	0.00769696	yes
fig|345073.35.peg.2582	-	-	CP000627.1:1668304-1668793	q1	q2	OK	1.44604	4.34698	1.58791	1.39574	0.01755	0.109094	no
fig|345073.35.peg.2583	-	-	CP000627.1:1668859-1669183	q1	q2	OK	1.52285	1.27249	-0.259119	-0.180708	0.76285	0.843571	no
fig|345073.35.peg.2584	-	-	CP000627.1:1669337-1670213	q1	q2	OK	0.800384	2.58643	1.6922	1.64688	0.00505	0.049121	yes
fig|345073.35.peg.2585	-	-	CP000627.1:1670406-1670997	q1	q2	OK	0.646456	0.545978	-0.243711	-0.19001	0.75595	0.83989	no
fig|345073.35.peg.2586	-	-	CP000627.1:1671009-1672881	q1	q2	OK	0.460384	0.329359	-0.483175	-0.534401	0.4094	0.565537	no
fig|345073.35.peg.2587	-	-	CP000627.1:1672989-1675111	q1	q2	NOTEST	0	1.794	inf	0	1	1	no
fig|345073.35.peg.2588	-	-	CP000627.1:1672989-1675111	q1	q2	NOTEST	0.208596	0.0887723	-1.23253	0	1	1	no
fig|345073.35.peg.2589	-	-	CP000627.1:1675163-1675709	q1	q2	NOTEST	0.346863	0.228151	-0.604375	0	1	1	no
fig|345073.35.peg.259	-	-	CP000626.1:300179-300674	q1	q2	OK	0.57053	0.0686936	-3.05406	-1.28772	0.21415	0.388791	no
fig|345073.35.peg.2590	-	-	CP000627.1:1675799-1676960	q1	q2	NOTEST	0.301353	0.0657005	-2.19748	0	1	1	no
fig|345073.35.peg.2591	-	-	CP000627.1:1676988-1679393	q1	q2	OK	0.426875	0.417953	-0.0304718	-0.024851	0.9745	0.978081	no
fig|345073.35.peg.2592	-	-	CP000627.1:1676988-1679393	q1	q2	OK	0.0946676	0.647301	2.77349	1.38599	0.1798	0.354139	no
fig|345073.35.peg.2593	-	-	CP000627.1:1679480-1680359	q1	q2	OK	0.862035	1.96034	1.18529	1.25176	0.03045	0.147485	no
fig|345073.35.peg.2594	-	-	CP000627.1:1680371-1684166	q1	q2	NOTEST	0.0822683	0.191935	1.22221	0	1	1	no
fig|345073.35.peg.2595	-	-	CP000627.1:1680371-1684166	q1	q2	OK	0.61273	0.730816	0.254256	0.229111	0.6957	0.797925	no
fig|345073.35.peg.2596	-	-	CP000627.1:1680371-1684166	q1	q2	NOTEST	0.23245	0.237663	0.0319977	0	1	1	no
fig|345073.35.peg.2597	-	-	CP000627.1:1684383-1685598	q1	q2	OK	0.234176	0.697797	1.57521	1.43883	0.0258	0.137076	no
fig|345073.35.peg.2598	-	-	CP000627.1:1685750-1686335	q1	q2	NOTEST	0.252355	0.270118	0.0981333	0	1	1	no
fig|345073.35.peg.2599	-	-	CP000627.1:1686391-1688313	q1	q2	NOTEST	0.245547	0.276148	0.169441	0	1	1	no
fig|345073.35.peg.26	-	-	CP000626.1:30632-33382	q1	q2	NOTEST	0.363202	0.0279507	-3.69982	0	1	1	no
fig|345073.35.peg.260	-	-	CP000626.1:300877-303238	q1	q2	OK	0.62599	0.575115	-0.122289	-0.135078	0.8209	0.87894	no
fig|345073.35.peg.2600	-	-	CP000627.1:1686391-1688313	q1	q2	NOTEST	0.163106	0.0961913	-0.761836	0	1	1	no
fig|345073.35.peg.2601	-	-	CP000627.1:1688316-1688868	q1	q2	OK	0.239819	0.678921	1.5013	0.95384	0.13195	0.299016	no
fig|345073.35.peg.2602	-	-	CP000627.1:1688943-1690791	q1	q2	OK	0.534932	0.768393	0.522489	0.592038	0.3205	0.491095	no
fig|345073.35.peg.2603	-	-	CP000627.1:1691003-1692125	q1	q2	OK	0.265526	0.385221	0.536836	0.46949	0.41395	0.569266	no
fig|345073.35.peg.2604	-	-	CP000627.1:1692234-1693935	q1	q2	OK	0.40552	0.793989	0.969347	1.05052	0.0706	0.226583	no
fig|345073.35.peg.2605	-	-	CP000627.1:1694059-1695468	q1	q2	OK	0.699652	0.191902	-1.86627	-1.12014	0.093	0.258855	no
fig|345073.35.peg.2606	-	-	CP000627.1:1694059-1695468	q1	q2	OK	0.955752	0.750472	-0.348839	-0.245044	0.6609	0.772666	no
fig|345073.35.peg.2607	-	-	CP000627.1:1695484-1695790	q1	q2	NOTEST	0.322572	0.507801	0.654643	0	1	1	no
fig|345073.35.peg.2608	-	-	CP000627.1:1695849-1698572	q1	q2	OK	0.60458	0.487805	-0.309631	-0.196812	0.72855	0.821136	no
fig|345073.35.peg.2609	-	-	CP000627.1:1695849-1698572	q1	q2	NOTEST	0.323486	0.219194	-0.561495	0	1	1	no
fig|345073.35.peg.261	-	-	CP000626.1:303509-305138	q1	q2	NOTEST	0.335344	0.199989	-0.745725	0	1	1	no
fig|345073.35.peg.2610	-	-	CP000627.1:1698591-1698726	q1	q2	NOTEST	0	0.955348	inf	0	1	1	no
fig|345073.35.peg.2611	-	-	CP000627.1:1699064-1699898	q1	q2	OK	0.36796	0.367956	-1.41247e-05	-1.13257e-05	0.95505	0.966147	no
fig|345073.35.peg.2612	-	-	CP000627.1:1699971-1701972	q1	q2	OK	0.426914	0.379473	-0.169948	-0.145855	0.79735	0.863967	no
fig|345073.35.peg.2613	-	-	CP000627.1:1702201-1704052	q1	q2	NOTEST	0.297795	0.337489	0.180525	0	1	1	no
fig|345073.35.peg.2614	-	-	CP000627.1:1704168-1705182	q1	q2	OK	0.233766	0.810179	1.79317	1.57388	0.02735	0.141011	no
fig|345073.35.peg.2615	-	-	CP000627.1:1705279-1705567	q1	q2	OK	0.161412	2.31813	3.84414	1.87446	0.1316	0.299016	no
fig|345073.35.peg.2616	-	-	CP000627.1:1705670-1706495	q1	q2	OK	0.173746	0.564189	1.6992	1.25221	0.09215	0.257511	no
fig|345073.35.peg.2617	-	-	CP000627.1:1706655-1707060	q1	q2	NOTEST	0.0204097	0.312978	3.93873	0	1	1	no
fig|345073.35.peg.2618	-	-	CP000627.1:1707398-1708394	q1	q2	OK	3.83894	18.6123	2.27748	1.71338	0.00445	0.0448369	yes
fig|345073.35.peg.2619	-	-	CP000627.1:1708541-1709432	q1	q2	OK	0.655185	0.38569	-0.764463	-0.705709	0.21575	0.390181	no
fig|345073.35.peg.262	-	-	CP000626.1:305427-306705	q1	q2	OK	0.416862	0.187869	-1.14984	-0.973033	0.1125	0.282447	no
fig|345073.35.peg.2620	-	-	CP000627.1:1709865-1710870	q1	q2	NOTEST	0.222806	0.180156	-0.30654	0	1	1	no
fig|345073.35.peg.2621	-	-	CP000627.1:1711024-1711843	q1	q2	OK	0.347423	0.223026	-0.639479	-0.445674	0.4368	0.589156	no
fig|345073.35.peg.2622	-	-	CP000627.1:1711920-1712841	q1	q2	NOTEST	0.256769	0.0571083	-2.1687	0	1	1	no
fig|345073.35.peg.2623	-	-	CP000627.1:1712980-1713337	q1	q2	OK	1.37607	4.62114	1.7477	1.84197	0.00865	0.0710255	no
fig|345073.35.peg.2624	-	-	CP000627.1:1713410-1714355	q1	q2	OK	0.782333	0.743875	-0.0727215	-0.0768014	0.89865	0.933178	no
fig|345073.35.peg.2625	-	-	CP000627.1:1714459-1715677	q1	q2	OK	0.341853	0.352856	0.0457008	0.0424543	0.95955	0.968743	no
fig|345073.35.peg.2626	-	-	CP000627.1:1716121-1717567	q1	q2	OK	0.357997	0.240098	-0.576327	-0.532518	0.37605	0.534888	no
fig|345073.35.peg.2627	-	-	CP000627.1:1717608-1718766	q1	q2	OK	0.643511	1.03286	0.682605	0.691949	0.24075	0.413774	no
fig|345073.35.peg.2628	-	-	CP000627.1:1718784-1718910	q1	q2	NOTEST	0	0	0	0	1	1	no
fig|345073.35.peg.2629	-	-	CP000627.1:1719009-1719600	q1	q2	NOTEST	0.181169	0.207806	0.197901	0	1	1	no
fig|345073.35.peg.263	-	-	CP000626.1:306713-307154	q1	q2	NOTEST	0.307202	0.31238	0.024117	0	1	1	no
fig|345073.35.peg.2630	-	-	CP000627.1:1720106-1721655	q1	q2	NOTEST	0.24436	0.0532798	-2.19735	0	1	1	no
fig|345073.35.peg.2631	-	-	CP000627.1:1720106-1721655	q1	q2	NOTEST	0	0	0	0	1	1	no
fig|345073.35.peg.2632	-	-	CP000627.1:1721779-1723210	q1	q2	OK	0.978188	2.469	1.33575	1.38117	0.01295	0.0938411	no
fig|345073.35.peg.2633	-	-	CP000627.1:1723653-1727830	q1	q2	OK	0.288333	0.423621	0.555041	0.269913	0.80955	0.871854	no
fig|345073.35.peg.2634	-	-	CP000627.1:1723653-1727830	q1	q2	NOTEST	0.215548	0.100885	-1.0953	0	1	1	no
fig|345073.35.peg.2635	-	-	CP000627.1:1723653-1727830	q1	q2	OK	0.468176	0.97076	1.05206	0.590011	0.45845	0.608939	no
fig|345073.35.peg.2636	-	-	CP000627.1:1723653-1727830	q1	q2	OK	0.474222	0.245912	-0.947418	-0.390694	0.5512	0.691461	no
fig|345073.35.peg.2637	-	-	CP000627.1:1723653-1727830	q1	q2	NOTEST	0.267346	0.296283	0.148268	0	1	1	no
fig|345073.35.peg.2638	-	-	CP000627.1:1727907-1728942	q1	q2	OK	0.325987	1.28589	1.97989	1.9782	0.0058	0.0543267	no
fig|345073.35.peg.2639	-	-	CP000627.1:1729240-1729477	q1	q2	OK	2.80377	76.4951	4.76993	5.44339	0.0001	0.00304699	yes
fig|345073.35.peg.264	-	-	CP000626.1:307522-307666	q1	q2	NOTEST	0	0	0	0	1	1	no
fig|345073.35.peg.2640	-	-	CP000627.1:1729712-1730459	q1	q2	OK	0.649541	2.86625	2.14167	2.18766	0.00085	0.0151384	yes
fig|345073.35.peg.2641	-	-	CP000627.1:1730474-1731398	q1	q2	OK	0.610157	0.861576	0.497799	0.49576	0.37345	0.531915	no
fig|345073.35.peg.2642	-	-	CP000627.1:1731467-1732418	q1	q2	OK	0.427254	2.65436	2.6352	2.45527	5e-05	0.00175625	yes
fig|345073.35.peg.2643	-	-	CP000627.1:1732423-1733449	q1	q2	NOTEST	0.220408	0.279006	0.340117	0	1	1	no
fig|345073.35.peg.2644	-	-	CP000627.1:1733458-1733629	q1	q2	OK	2.03438	5.37592	1.40192	2.43037	0.428	0.581208	no
fig|345073.35.peg.2645	-	-	CP000627.1:1733663-1734188	q1	q2	OK	1.09769	11.9189	3.4407	3.08499	5e-05	0.00175625	yes
fig|345073.35.peg.2646	-	-	CP000627.1:1734335-1734917	q1	q2	NOTEST	0.177282	0.148442	-0.25615	0	1	1	no
fig|345073.35.peg.2647	-	-	CP000627.1:1735017-1735965	q1	q2	OK	0.33544	0.978184	1.54405	1.35771	0.0299	0.145904	no
fig|345073.35.peg.2648	-	-	CP000627.1:1736585-1739734	q1	q2	OK	0.657045	1.24776	0.925273	0.840216	0.1734	0.347487	no
fig|345073.35.peg.2649	-	-	CP000627.1:1736585-1739734	q1	q2	OK	0.27908	0.92449	1.72798	0.708549	0.2894	0.458164	no
fig|345073.35.peg.265	-	-	CP000626.1:307692-307980	q1	q2	OK	2.27523	1.94826	-0.223828	-0.188265	0.77775	0.852387	no
fig|345073.35.peg.2650	-	-	CP000627.1:1740087-1741647	q1	q2	NOTEST	0.448884	0.158222	-1.50439	0	1	1	no
fig|345073.35.peg.2651	-	-	CP000627.1:1741764-1742640	q1	q2	OK	0.793618	0.130802	-2.60106	-1.66348	0.0387	0.167877	no
fig|345073.35.peg.2652	-	-	CP000627.1:1742749-1745434	q1	q2	OK	2.98088	5.93193	0.992765	0.749882	0.153	0.324068	no
fig|345073.35.peg.2653	-	-	CP000627.1:1746060-1746699	q1	q2	NOTEST	0.183422	0.300564	0.712507	0	1	1	no
fig|345073.35.peg.2654	-	-	CP000627.1:1746788-1747871	q1	q2	OK	0.712096	0.844343	0.245758	0.263549	0.6578	0.769818	no
fig|345073.35.peg.2655	-	-	CP000627.1:1748325-1749771	q1	q2	OK	0.660361	0.820118	0.312578	0.366586	0.5649	0.701341	no
fig|345073.35.peg.2656	-	-	CP000627.1:1749805-1751011	q1	q2	NOTEST	0.159037	0.020244	-2.97379	0	1	1	no
fig|345073.35.peg.2657	-	-	CP000627.1:1751173-1752175	q1	q2	OK	0.637688	0.511062	-0.319354	-0.306786	0.62	0.742415	no
fig|345073.35.peg.2658	-	-	CP000627.1:1752259-1752475	q1	q2	NOTEST	0	0.133429	inf	0	1	1	no
fig|345073.35.peg.2659	-	-	CP000627.1:1752509-1754312	q1	q2	OK	0.425923	0.337212	-0.336937	-0.358016	0.57195	0.706527	no
fig|345073.35.peg.266	-	-	CP000626.1:308117-308966	q1	q2	OK	0.33056	0.464817	0.491752	0.392668	0.53045	0.672772	no
fig|345073.35.peg.2660	-	-	CP000627.1:1754769-1755690	q1	q2	NOTEST	0.389048	0.284402	-0.452018	0	1	1	no
fig|345073.35.peg.2661	-	-	CP000627.1:1755710-1757654	q1	q2	NOTEST	0.356624	0.148424	-1.26468	0	1	1	no
fig|345073.35.peg.2662	-	-	CP000627.1:1757738-1758095	q1	q2	OK	0	4.62159	inf	-nan	5e-05	0.00175625	yes
fig|345073.35.peg.2663	-	-	CP000627.1:1758322-1758907	q1	q2	OK	1.45055	7.55112	2.38009	2.29077	0.0001	0.00304699	yes
fig|345073.35.peg.2664	-	-	CP000627.1:1759021-1759525	q1	q2	OK	0.524921	0.244764	-1.10071	-0.648796	0.3134	0.483581	no
fig|345073.35.peg.2665	-	-	CP000627.1:1759865-1759994	q1	q2	NOTEST	0	10.7642	inf	0	1	1	no
fig|345073.35.peg.2666	-	-	CP000627.1:1759995-1760574	q1	q2	OK	0.0652941	0.500617	2.93868	1.2586	0.13105	0.298581	no
fig|345073.35.peg.2667	-	-	CP000627.1:1760586-1761210	q1	q2	OK	0.44172	0.338834	-0.382554	-0.259548	0.65675	0.769716	no
fig|345073.35.peg.2668	-	-	CP000627.1:1761403-1762618	q1	q2	OK	0.767612	0.572774	-0.42241	-0.432392	0.47665	0.62368	no
fig|345073.35.peg.2669	-	-	CP000627.1:1762620-1763648	q1	q2	OK	0.398413	0.486182	0.287232	0.175265	0.8097	0.871854	no
fig|345073.35.peg.267	-	-	CP000626.1:309140-309437	q1	q2	OK	0.741601	0.0799574	-3.21334	-1.1348	0.1172	0.288326	no
fig|345073.35.peg.2670	-	-	CP000627.1:1762620-1763648	q1	q2	NOTEST	0.226489	0.238142	0.0723794	0	1	1	no
fig|345073.35.peg.2671	-	-	CP000627.1:1763648-1767038	q1	q2	OK	0.685864	0.277827	-1.30374	-0.952797	0.15795	0.331498	no
fig|345073.35.peg.2672	-	-	CP000627.1:1763648-1767038	q1	q2	OK	1.19651	0.898315	-0.413537	-0.188792	0.78765	0.858606	no
fig|345073.35.peg.2673	-	-	CP000627.1:1763648-1767038	q1	q2	OK	0.951048	2.63498	1.4702	0.480456	0.6126	0.738047	no
fig|345073.35.peg.2674	-	-	CP000627.1:1763648-1767038	q1	q2	OK	0.726101	0.625169	-0.215925	-0.102296	0.8738	0.916291	no
fig|345073.35.peg.2675	-	-	CP000627.1:1767128-1768417	q1	q2	NOTEST	0.215797	0.288381	0.418298	0	1	1	no
fig|345073.35.peg.2676	-	-	CP000627.1:1767128-1768417	q1	q2	OK	0.703708	0.594159	-0.244128	-0.174806	0.7562	0.83989	no
fig|345073.35.peg.2677	-	-	CP000627.1:1768790-1769764	q1	q2	OK	0.454632	1.55743	1.77639	0.800248	0.20755	0.381829	no
fig|345073.35.peg.2678	-	-	CP000627.1:1768790-1769764	q1	q2	OK	1.25127	4.404	1.81542	1.52218	0.02175	0.123893	no
fig|345073.35.peg.2679	-	-	CP000627.1:1769802-1771588	q1	q2	OK	0.48042	0.616322	0.359388	0.267963	0.63215	0.751979	no
fig|345073.35.peg.268	-	-	CP000626.1:309439-310615	q1	q2	OK	0.496314	0.0754831	-2.71703	-2.06764	0.07535	0.23468	no
fig|345073.35.peg.2680	-	-	CP000627.1:1769802-1771588	q1	q2	OK	0.611334	0.661684	0.114181	0.0752614	0.9114	0.940021	no
fig|345073.35.peg.2681	-	-	CP000627.1:1771597-1772731	q1	q2	OK	0.355719	1.02118	1.52143	1.39426	0.02285	0.128129	no
fig|345073.35.peg.2682	-	-	CP000627.1:1772757-1775115	q1	q2	OK	0.506669	1.28926	1.34743	1.31704	0.02955	0.144829	no
fig|345073.35.peg.2683	-	-	CP000627.1:1775124-1775844	q1	q2	OK	1.10687	2.08821	0.915785	1.00233	0.082	0.245858	no
fig|345073.35.peg.2684	-	-	CP000627.1:1775899-1776280	q1	q2	OK	0.674374	2.69239	1.99727	1.6788	0.04005	0.171306	no
fig|345073.35.peg.2685	-	-	CP000627.1:1776313-1777928	q1	q2	OK	0.83608	1.15397	0.464897	0.320223	0.58415	0.716101	no
fig|345073.35.peg.2686	-	-	CP000627.1:1776313-1777928	q1	q2	OK	0.777267	0.975021	0.327024	0.249966	0.6737	0.782424	no
fig|345073.35.peg.2687	-	-	CP000627.1:1777941-1779429	q1	q2	OK	0.854515	1.08657	0.346604	0.353671	0.5345	0.674526	no
fig|345073.35.peg.2688	-	-	CP000627.1:1779463-1781557	q1	q2	OK	0.39603	0.268717	-0.559523	-0.588601	0.34375	0.511514	no
fig|345073.35.peg.2689	-	-	CP000627.1:1781888-1782356	q1	q2	OK	0.475887	1.26011	1.40486	0.987121	0.1117	0.28149	no
fig|345073.35.peg.269	-	-	CP000626.1:310781-311687	q1	q2	NOTEST	0.108924	0.212916	0.966963	0	1	1	no
fig|345073.35.peg.2690	-	-	CP000627.1:1782553-1785918	q1	q2	OK	0.376755	0.229404	-0.715737	-0.758399	0.1991	0.373543	no
fig|345073.35.peg.2691	-	-	CP000627.1:1782553-1785918	q1	q2	NOTEST	0.245544	0.227837	-0.107979	0	1	1	no
fig|345073.35.peg.2692	-	-	CP000627.1:1786072-1787851	q1	q2	OK	0.252568	0.516171	1.03118	0.955754	0.09485	0.260451	no
fig|345073.35.peg.2693	-	-	CP000627.1:1787956-1788385	q1	q2	NOTEST	0.123167	0.227261	0.883735	0	1	1	no
fig|345073.35.peg.2694	-	-	CP000627.1:1788646-1791362	q1	q2	NOTEST	0.674882	0.597328	-0.176112	0	1	1	no
fig|345073.35.peg.2695	-	-	CP000627.1:1788646-1791362	q1	q2	NOTEST	0.275373	0.344767	0.324231	0	1	1	no
fig|345073.35.peg.2696	-	-	CP000627.1:1788646-1791362	q1	q2	NOTEST	0	0.153468	inf	0	1	1	no
fig|345073.35.peg.2697	-	-	CP000627.1:1792148-1795493	q1	q2	OK	0.370128	0.166398	-1.15339	-1.16317	0.0522	0.195474	no
fig|345073.35.peg.2698	-	-	CP000627.1:1795695-1796580	q1	q2	NOTEST	0.245182	0.17228	-0.5091	0	1	1	no
fig|345073.35.peg.2699	-	-	CP000627.1:1796663-1798227	q1	q2	OK	0.786054	0.155979	-2.33328	-1.372	0.0485	0.187262	no
fig|345073.35.peg.27	-	-	CP000626.1:30632-33382	q1	q2	NOTEST	0.206232	0.0562418	-1.87455	0	1	1	no
fig|345073.35.peg.270	-	-	CP000626.1:311787-312711	q1	q2	NOTEST	0.28763	0.155264	-0.889485	0	1	1	no
fig|345073.35.peg.2700	-	-	CP000627.1:1796663-1798227	q1	q2	OK	0.44942	0.206082	-1.12485	-0.696184	0.30025	0.47004	no
fig|345073.35.peg.2701	-	-	CP000627.1:1798333-1800372	q1	q2	OK	0.346732	3.88439	3.4858	1.62282	0.0578	0.207829	no
fig|345073.35.peg.2702	-	-	CP000627.1:1798333-1800372	q1	q2	OK	0.817153	3.62793	2.15047	1.45	0.1761	0.349848	no
fig|345073.35.peg.2703	-	-	CP000627.1:1800539-1801754	q1	q2	OK	0.342233	3.5575	3.37781	2.09854	0.00545	0.0516219	no
fig|345073.35.peg.2704	-	-	CP000627.1:1801782-1804593	q1	q2	OK	0.433795	2.70341	2.63969	1.71272	0.0197	0.117503	no
fig|345073.35.peg.2705	-	-	CP000627.1:1804681-1805392	q1	q2	OK	0.788524	5.2543	2.73627	2.65977	0.00015	0.00412337	yes
fig|345073.35.peg.2706	-	-	CP000627.1:1805406-1807173	q1	q2	OK	0.431973	2.26817	2.39252	2.16013	0.0012	0.0192076	yes
fig|345073.35.peg.2707	-	-	CP000627.1:1807173-1807805	q1	q2	OK	0.324237	1.49512	2.20514	1.39873	0.4697	0.618105	no
fig|345073.35.peg.2708	-	-	CP000627.1:1807173-1807805	q1	q2	OK	0.548776	0.506145	-0.116666	-0.0695393	0.6481	0.763412	no
fig|345073.35.peg.2709	-	-	CP000627.1:1808299-1809589	q1	q2	OK	0.409837	3.02625	2.88441	2.6544	5e-05	0.00175625	yes
fig|345073.35.peg.271	-	-	CP000626.1:312735-313940	q1	q2	OK	0.666378	0.424881	-0.649282	-0.319205	0.71025	0.805842	no
fig|345073.35.peg.2710	-	-	CP000627.1:1809640-1810399	q1	q2	OK	0.543226	0.447046	-0.281129	-0.26402	0.6751	0.782692	no
fig|345073.35.peg.2711	-	-	CP000627.1:1810463-1811237	q1	q2	NOTEST	0.171803	0.142045	-0.274403	0	1	1	no
fig|345073.35.peg.2712	-	-	CP000627.1:1811286-1812933	q1	q2	OK	0.334188	0.772129	1.20818	1.26157	0.0357	0.162904	no
fig|345073.35.peg.2713	-	-	CP000627.1:1813041-1813575	q1	q2	OK	0.892285	2.04233	1.19464	1.09687	0.0601	0.210284	no
fig|345073.35.peg.2714	-	-	CP000627.1:1813667-1814441	q1	q2	OK	0.43536	0.592752	0.445219	0.377605	0.4973	0.642653	no
fig|345073.35.peg.2715	-	-	CP000627.1:1814536-1814758	q1	q2	NOTEST	0.760914	1.10919	0.543697	0	1	1	no
fig|345073.35.peg.2716	-	-	CP000627.1:1814806-1815334	q1	q2	OK	0.464764	3.40206	2.87184	2.44653	0.00185	0.0246245	yes
fig|345073.35.peg.2717	-	-	CP000627.1:1815407-1816097	q1	q2	OK	0.400652	0.380542	-0.0742955	-0.0554226	0.93885	0.955858	no
fig|345073.35.peg.2718	-	-	CP000627.1:1816102-1816543	q1	q2	NOTEST	0.387931	0.0497014	-2.96444	0	1	1	no
fig|345073.35.peg.2719	-	-	CP000627.1:1816658-1817537	q1	q2	OK	0.382971	0.20064	-0.932625	-0.669127	0.25785	0.4251	no
fig|345073.35.peg.272	-	-	CP000626.1:312735-313940	q1	q2	OK	0.467191	0.803324	0.78197	0.525469	0.3608	0.523564	no
fig|345073.35.peg.2720	-	-	CP000627.1:1817540-1818041	q1	q2	OK	0.382433	0.268155	-0.51214	-0.269108	0.6372	0.755853	no
fig|345073.35.peg.2721	-	-	CP000627.1:1818406-1818859	q1	q2	OK	0.324465	2.07404	2.67631	1.9487	0.0201	0.118492	no
fig|345073.35.peg.2722	-	-	CP000627.1:1818940-1821083	q1	q2	OK	0.402573	0.512983	0.349662	0.292939	0.62385	0.745028	no
fig|345073.35.peg.2723	-	-	CP000627.1:1818940-1821083	q1	q2	NOTEST	0.267261	0.175399	-0.607613	0	1	1	no
fig|345073.35.peg.2724	-	-	CP000627.1:1821286-1822498	q1	q2	OK	0.484964	2.98557	2.62206	2.38663	0.00025	0.00619853	yes
fig|345073.35.peg.2725	-	-	CP000627.1:1822624-1824640	q1	q2	NOTEST	0.188436	0.247201	0.391607	0	1	1	no
fig|345073.35.peg.2726	-	-	CP000627.1:1824717-1825245	q1	q2	OK	0.482127	0.989397	1.03714	0.863253	0.2084	0.382099	no
fig|345073.35.peg.2727	-	-	CP000627.1:1825452-1825716	q1	q2	NOTEST	0.34478	0.150492	-1.19599	0	1	1	no
fig|345073.35.peg.2728	-	-	CP000627.1:1825754-1826285	q1	q2	NOTEST	0.403871	0.141374	-1.51438	0	1	1	no
fig|345073.35.peg.2729	-	-	CP000627.1:1826648-1827272	q1	q2	OK	0.280049	1.69945	2.60132	2.01102	0.01895	0.114106	no
fig|345073.35.peg.273	-	-	CP000626.1:314226-314835	q1	q2	NOTEST	0.179381	0.200781	0.162595	0	1	1	no
fig|345073.35.peg.2730	-	-	CP000627.1:1827353-1828439	q1	q2	OK	0.79022	0.811868	0.0389904	0.0426539	0.9408	0.956935	no
fig|345073.35.peg.2731	-	-	CP000627.1:1828668-1829601	q1	q2	OK	0.421976	0.978961	1.21409	1.22672	0.06275	0.214253	no
fig|345073.35.peg.2732	-	-	CP000627.1:1829667-1830228	q1	q2	OK	0.39858	0.695952	0.804118	0.624724	0.34735	0.513412	no
fig|345073.35.peg.2733	-	-	CP000627.1:1830235-1831228	q1	q2	OK	0.307037	0.378316	0.301179	0.257589	0.67155	0.780492	no
fig|345073.35.peg.2734	-	-	CP000627.1:1831375-1832158	q1	q2	NOTEST	0.267435	0.203369	-0.395086	0	1	1	no
fig|345073.35.peg.2735	-	-	CP000627.1:1832166-1832436	q1	q2	OK	0.700242	0.253122	-1.46802	-1.08844	0.2857	0.454711	no
fig|345073.35.peg.2736	-	-	CP000627.1:1832448-1833715	q1	q2	OK	0.551833	1.07787	0.965883	0.88418	0.1866	0.358868	no
fig|345073.35.peg.2737	-	-	CP000627.1:1832448-1833715	q1	q2	OK	0.870014	0.243061	-1.83972	-0.748009	0.3655	0.527788	no
fig|345073.35.peg.2738	-	-	CP000627.1:1833718-1834129	q1	q2	OK	1.61392	1.86174	0.206078	0.19693	0.7599	0.841892	no
fig|345073.35.peg.2739	-	-	CP000627.1:1834199-1835249	q1	q2	OK	0.456893	0.660141	0.530919	0.51898	0.36015	0.523459	no
fig|345073.35.peg.274	-	-	CP000626.1:315176-316550	q1	q2	OK	0.582123	0.543821	-0.0981916	-0.0871321	0.8778	0.919237	no
fig|345073.35.peg.2740	-	-	CP000627.1:1835256-1835760	q1	q2	OK	0.548518	0.813817	0.569165	0.438781	0.4869	0.632835	no
fig|345073.35.peg.2741	-	-	CP000627.1:1835794-1837804	q1	q2	OK	0.85354	0.409381	-1.06001	-1.07049	0.06895	0.223844	no
fig|345073.35.peg.2742	-	-	CP000627.1:1837839-1837962	q1	q2	NOTEST	0	0	0	0	1	1	no
fig|345073.35.peg.2743	-	-	CP000627.1:1837982-1838426	q1	q2	NOTEST	0.147448	0.133715	-0.141044	0	1	1	no
fig|345073.35.peg.2744	-	-	CP000627.1:1838440-1839760	q1	q2	OK	0.642133	0.360211	-0.83403	-0.840729	0.18485	0.356956	no
fig|345073.35.peg.2745	-	-	CP000627.1:1839763-1840564	q1	q2	OK	0.513301	0.508694	-0.0130092	-0.0110895	0.96615	0.972301	no
fig|345073.35.peg.2746	-	-	CP000627.1:1840656-1843438	q1	q2	OK	0.820913	0.694642	-0.24096	-0.157768	0.77565	0.851452	no
fig|345073.35.peg.2747	-	-	CP000627.1:1840656-1843438	q1	q2	OK	0.492162	0.609114	0.307579	0.233797	0.68105	0.785628	no
fig|345073.35.peg.2748	-	-	CP000627.1:1843453-1843765	q1	q2	OK	1.0922	0.498482	-1.13162	-0.791228	0.3327	0.502327	no
fig|345073.35.peg.2749	-	-	CP000627.1:1843840-1845274	q1	q2	OK	0.384855	0.440536	0.194944	0.184193	0.76045	0.842022	no
fig|345073.35.peg.275	-	-	CP000626.1:316829-318263	q1	q2	NOTEST	0.284658	0.176765	-0.687401	0	1	1	no
fig|345073.35.peg.2750	-	-	CP000627.1:1845276-1846332	q1	q2	OK	0.448788	0.42992	-0.0619658	-0.0571951	0.9251	0.948785	no
fig|345073.35.peg.2751	-	-	CP000627.1:1846443-1847910	q1	q2	OK	0.456259	0.501975	0.137764	0.138935	0.8043	0.869634	no
fig|345073.35.peg.2752	-	-	CP000627.1:1848141-1848552	q1	q2	OK	0.354201	1.49676	2.0792	1.42728	0.0532	0.197857	no
fig|345073.35.peg.2753	-	-	CP000627.1:1848562-1848868	q1	q2	OK	3.53026	0.524127	-2.75179	-1.40439	0.06755	0.221451	no
fig|345073.35.peg.2754	-	-	CP000627.1:1848869-1850870	q1	q2	OK	0.845822	0.742792	-0.187396	-0.197196	0.72925	0.821193	no
fig|345073.35.peg.2755	-	-	CP000627.1:1850891-1851353	q1	q2	OK	2.38164	2.84463	0.256287	0.259895	0.65745	0.769818	no
fig|345073.35.peg.2756	-	-	CP000627.1:1851426-1852557	q1	q2	OK	1.05162	1.48351	0.496403	0.471797	0.3889	0.547317	no
fig|345073.35.peg.2757	-	-	CP000627.1:1852792-1853926	q1	q2	OK	1.77123	5.96525	1.75183	1.30003	0.0294	0.144829	no
fig|345073.35.peg.2758	-	-	CP000627.1:1854215-1855352	q1	q2	OK	0.352759	0.353844	0.00442775	0.00375105	0.96585	0.972301	no
fig|345073.35.peg.2759	-	-	CP000627.1:1855475-1856384	q1	q2	OK	1.646	3.90079	1.2448	1.19372	0.03575	0.162904	no
fig|345073.35.peg.276	-	-	CP000626.1:318495-319074	q1	q2	NOTEST	0.262018	0.0314945	-3.0565	0	1	1	no
fig|345073.35.peg.2760	-	-	CP000627.1:1856449-1856914	q1	q2	OK	0.161194	1.05525	2.71071	1.7402	0.07965	0.242553	no
fig|345073.35.peg.2761	-	-	CP000627.1:1857057-1857414	q1	q2	OK	0.351528	0.647259	0.880701	0.49813	0.4826	0.628862	no
fig|345073.35.peg.2762	-	-	CP000627.1:1857480-1857768	q1	q2	OK	3.79531	25.3708	2.74088	2.98027	0.0002	0.00521443	yes
fig|345073.35.peg.2763	-	-	CP000627.1:1858018-1858366	q1	q2	NOTEST	0.0356141	0.120506	1.75859	0	1	1	no
fig|345073.35.peg.2764	-	-	CP000627.1:1858396-1859530	q1	q2	OK	0.433947	0.395795	-0.132766	-0.129602	0.8425	0.894869	no
fig|345073.35.peg.2765	-	-	CP000627.1:1859532-1860207	q1	q2	OK	0.511732	0.585997	0.195506	0.176232	0.79685	0.863795	no
fig|345073.35.peg.2766	-	-	CP000627.1:1860208-1860421	q1	q2	OK	6.11798	2.97879	-1.03833	-0.730421	0.2685	0.435001	no
fig|345073.35.peg.2767	-	-	CP000627.1:1860513-1861533	q1	q2	OK	0.720631	1.16796	0.69666	0.682424	0.23745	0.411309	no
fig|345073.35.peg.2768	-	-	CP000627.1:1861590-1862469	q1	q2	OK	1.11408	1.83566	0.720451	0.759312	0.21005	0.384104	no
fig|345073.35.peg.2769	-	-	CP000627.1:1862746-1863289	q1	q2	OK	0.289293	0.561245	0.956099	0.652693	0.31975	0.490387	no
fig|345073.35.peg.277	-	-	CP000626.1:319192-320209	q1	q2	NOTEST	0.0987137	0.264033	1.41939	0	1	1	no
fig|345073.35.peg.2770	-	-	CP000627.1:1863303-1863771	q1	q2	OK	0.194295	1.35449	2.80143	2.00274	0.0793	0.241918	no
fig|345073.35.peg.2771	-	-	CP000627.1:1863872-1865744	q1	q2	OK	0.747515	0.241716	-1.62879	-1.64587	0.0088	0.0715601	no
fig|345073.35.peg.2772	-	-	CP000627.1:1865934-1867228	q1	q2	OK	0.542089	0.360452	-0.588723	-0.478466	0.58645	0.718224	no
fig|345073.35.peg.2773	-	-	CP000627.1:1865934-1867228	q1	q2	OK	0.0830223	1.93791	4.54486	1.2074	0.31595	0.486328	no
fig|345073.35.peg.2774	-	-	CP000627.1:1867315-1868866	q1	q2	OK	0.75924	0.478961	-0.664647	-0.646409	0.28365	0.452017	no
fig|345073.35.peg.2775	-	-	CP000627.1:1868888-1869796	q1	q2	NOTEST	0.0248975	0.433872	4.12319	0	1	1	no
fig|345073.35.peg.2776	-	-	CP000627.1:1868888-1869796	q1	q2	NOTEST	0.0376711	0.41425	3.45897	0	1	1	no
fig|345073.35.peg.2777	-	-	CP000627.1:1869798-1870236	q1	q2	NOTEST	0.0677016	0.301422	2.15452	0	1	1	no
fig|345073.35.peg.2778	-	-	CP000627.1:1870442-1871591	q1	q2	OK	0.522542	0.707453	0.437086	0.449447	0.46265	0.612587	no
fig|345073.35.peg.2779	-	-	CP000627.1:1871811-1873065	q1	q2	OK	0.373383	0.207546	-0.847227	-0.709344	0.22525	0.39892	no
fig|345073.35.peg.278	-	-	CP000626.1:320380-320905	q1	q2	NOTEST	0.231544	0.275661	0.251611	0	1	1	no
fig|345073.35.peg.2780	-	-	CP000627.1:1873135-1873618	q1	q2	OK	0.102699	0.467202	2.18562	1.08701	0.1696	0.342587	no
fig|345073.35.peg.2781	-	-	CP000627.1:1873751-1875413	q1	q2	OK	0.568667	2.75422	2.27599	2.10755	0.001	0.0167483	yes
fig|345073.35.peg.2782	-	-	CP000627.1:1875824-1876676	q1	q2	OK	0.782946	1.24114	0.664686	0.677295	0.2426	0.414442	no
fig|345073.35.peg.2783	-	-	CP000627.1:1876695-1877508	q1	q2	NOTEST	0.262411	0.288389	0.13619	0	1	1	no
fig|345073.35.peg.2784	-	-	CP000627.1:1877523-1878767	q1	q2	OK	0	0.611552	inf	-nan	0.14905	0.319177	no
fig|345073.35.peg.2785	-	-	CP000627.1:1877523-1878767	q1	q2	OK	0.594568	0.663355	0.157938	0.149093	0.80325	0.868871	no
fig|345073.35.peg.2786	-	-	CP000627.1:1878770-1879859	q1	q2	OK	0.403935	0.678892	0.749057	0.774356	0.18425	0.35679	no
fig|345073.35.peg.2787	-	-	CP000627.1:1879888-1881148	q1	q2	OK	0.570295	0.671593	0.235878	0.247405	0.68	0.785628	no
fig|345073.35.peg.2788	-	-	CP000627.1:1881306-1882793	q1	q2	OK	0.45017	0.192059	-1.22892	-0.629619	0.41645	0.572082	no
fig|345073.35.peg.2789	-	-	CP000627.1:1881306-1882793	q1	q2	NOTEST	0.399906	0.280013	-0.514167	0	1	1	no
fig|345073.35.peg.279	-	-	CP000626.1:320980-321901	q1	q2	OK	0.698396	1.2037	0.785359	0.757576	0.18135	0.355409	no
fig|345073.35.peg.2790	-	-	CP000627.1:1882823-1883768	q1	q2	OK	0.582733	2.19612	1.91405	1.98437	0.00135	0.0200832	yes
fig|345073.35.peg.2791	-	-	CP000627.1:1883936-1884527	q1	q2	OK	0.882062	0.388411	-1.1833	-0.88847	0.1277	0.295745	no
fig|345073.35.peg.2792	-	-	CP000627.1:1884537-1885629	q1	q2	OK	0.656212	0.887559	0.435681	0.460267	0.44315	0.594724	no
fig|345073.35.peg.2793	-	-	CP000627.1:1887748-1888186	q1	q2	NOTEST	0.322071	0.105898	-1.6047	0	1	1	no
fig|345073.35.peg.2794	-	-	CP000627.1:1888349-1889483	q1	q2	OK	2.63643	2.53592	-0.0560762	-0.04772	0.9273	0.94945	no
fig|345073.35.peg.2795	-	-	CP000627.1:1890037-1891177	q1	q2	OK	1.70157	1.84919	0.120032	0.112954	0.82905	0.883924	no
fig|345073.35.peg.2796	-	-	CP000627.1:1891325-1891445	q1	q2	NOTEST	0	0	0	0	1	1	no
fig|345073.35.peg.2797	-	-	CP000627.1:1891584-1892778	q1	q2	NOTEST	0.276769	0.183653	-0.591698	0	1	1	no
fig|345073.35.peg.2798	-	-	CP000627.1:1892790-1894665	q1	q2	OK	0.408127	0.244308	-0.740319	-0.756962	0.1849	0.356956	no
[truncated: 1,921 more rows]
