# Supplementary material for: Vesicles From Vibrio cholerae Contain AT-Rich DNA and Shorter mRNAs That Do Not Correlate With Their Protein Products
Source: Front Microbiol. 2019 Nov 22;10:2708. doi: 10.3389/fmicb.2019.02708 (PMC6883915; doi:10.3389/fmicb.2019.02708)
Supplement: Supplementary file 4 [file Data_Sheet_3.zip]

Archive with 1 entries (1 files):
- Vibrio_cholerae_EV_protein_differential_quantities.tsv
