# Supplementary material for: Vesicles From Vibrio cholerae Contain AT-Rich DNA and Shorter mRNAs That Do Not Correlate With Their Protein Products
Source: Front Microbiol. 2019 Nov 22;10:2708. doi: 10.3389/fmicb.2019.02708 (PMC6883915; doi:10.3389/fmicb.2019.02708)
Supplement: Supplementary file 4 [file Data_Sheet_3.zip › Vibrio_cholerae_EV_protein_differential_quantities.tsv]

#	Visible?	Starred?	Accession Number			Molecular Weight	Protein Grouping Ambiguity	Fisher's Exact Test (p-value): *(p < 0.02538)	Fold Change by Category	Quantitative Profile	Taxonomy	Vchol1	Vchol2	Vchol3	Vesicles1	Vesicles2	Vesicles3
531	TRUE	Empty	Ch1	2388533	2390167	57 kDa	TRUE	< 0.00010	0.4	B high. V low	unknown	107	348	380	72	163	115
243	TRUE	Empty	Ch1	1852793	1853926	40 kDa	TRUE	< 0.00010	7	B low. V high	unknown	17	56	68	130	408	446
620	TRUE	Empty	Ch1	2879452	2880636	43 kDa		< 0.00010	0.3	B high. V low	unknown	70	370	363	65	110	75
653	TRUE	Empty	Ch1	2420872	2422323	53 kDa		< 0.00010	0.3	B high. V low	unknown	48	325	329	15	121	64
231	TRUE	Empty	Ch1	1890038	1891177	40 kDa	TRUE	< 0.00010	11	B low. V high	unknown	13	31	37	117	378	381
568	TRUE	Empty	Ch1	277376	277981	22 kDa		< 0.00010	0.4	B high. V low	unknown	102	240	259	26	117	77
720	TRUE	Empty	Ch1	413656	415563	69 kDa		< 0.00010	0.2	B high. V low	unknown	111	244	233	21	65	44
631	TRUE	Empty	Ch1	2465923	2467551	60 kDa		< 0.00010	0.3	B high. V low	unknown	50	200	192	10	72	51
237	TRUE	Empty	Ch1	1888350	1889483	40 kDa	TRUE	< 0.00010	7.7	B low. V high	unknown	13	30	36	80	271	255
604	TRUE	Empty	Ch1	1969801	1970643	30 kDa		< 0.00010	0.3	B high. V low	unknown	40	192	181	11	77	49
481	TRUE	Empty	Ch2	327842	329023	42 kDa		0.51	0.6	[]	unknown	23	153	126	86	53	42
634	TRUE	Empty	Ch1	1707399	1708394	35 kDa	TRUE	< 0.00010	0.3	B high. V low	unknown	26	160	167	19	52	34
667	TRUE	Empty	Ch1	658707	660836	76 kDa		< 0.00010	0.3	B high. V low	unknown	42	164	165	11	50	38
719	TRUE	Empty	Ch1	2884500	2888525	150 kDa		< 0.00010	0.2	B high. V low	unknown	77	138	146	30	34	16
628	TRUE	Empty	Ch1	1562097	1564373	85 kDa	TRUE	< 0.00010	0.3	B high. V low	unknown	39	148	147	12	53	37
549	TRUE	Empty	Ch1	2888630	2892835	155 kDa		< 0.00010	0.4	B high. V low	unknown	41	133	137	35	55	34
698	TRUE	Empty	Ch1	1742750	1745434	96 kDa		< 0.00010	0.2	B high. V low	unknown	22	165	161	7	49	27
240	TRUE	Empty	Ch1	1851427	1852557	40 kDa	TRUE	< 0.00010	7.1	B low. V high	unknown	9	32	34	95	208	227
654	TRUE	Empty	Ch1	1618957	1620627	61 kDa		< 0.00010	0.3	B high. V low	unknown	74	96	114	16	44	20
516	TRUE	Empty	Ch1	2050667	2052754	76 kDa		0.01	0.5	B high. V low	unknown	39	90	103	34	42	30
228	TRUE	Empty	Ch1	1899510	1900814	47 kDa		< 0.00010	21	B low. V high	unknown	6	4	4	60	100	135
579	TRUE	Empty	Ch1	2181839	2183140	46 kDa		< 0.00010	0.4	B high. V low	unknown	34	103	99	19	37	27
497	TRUE	Empty	Ch1	2382665	2384473	66 kDa		0.099	0.5	[]	unknown	21	81	94	16	51	33
575	TRUE	Empty	Ch2	746010	747527	56 kDa		< 0.00010	0.4	B high. V low	unknown	30	86	96	25	29	22
625	TRUE	Empty	Ch1	32851	34263	50 kDa		< 0.00010	0.3	B high. V low	unknown	22	119	87	9	39	22
420	TRUE	Empty	Ch1	1622042	1623901	68 kDa		0.0011	0.9	B high. V low	unknown	35	58	54	50	42	37
345	TRUE	Empty	Ch1	1873752	1875413	61 kDa		< 0.00010	1.4	B low. V high	unknown	31	35	30	78	29	29
694	TRUE	Empty	Ch1	1629085	1630386	48 kDa		< 0.00010	0.2	B high. V low	unknown	29	90	95	13	24	15
588	TRUE	Empty	Ch1	2680988	2682391	51 kDa		< 0.00010	0.3	B high. V low	unknown	32	89	79	23	27	18
536	TRUE	Empty	Ch1	2678501	2680042	56 kDa		0.0026	0.4	B high. V low	unknown	39	77	61	31	26	15
284	TRUE	Empty	Ch1	1920677	1921642	34 kDa		< 0.00010	2.7	B low. V high	unknown	10	29	25	51	71	52
474	TRUE	Empty	Ch1	2298682	2300643	72 kDa		0.43	0.6	[]	unknown	17	72	56	40	24	26
539	TRUE	Empty	Ch2	1079206	1080624	53 kDa		0.0022	0.4	B high. V low	unknown	22	79	77	20	31	21
226	TRUE	Empty	Ch2	1026383	1027405	37 kDa		< 0.00010	27	B low. V high	unknown	8	0	0	78	45	96
291	TRUE	Empty	Ch1	2165774	2167090	48 kDa		< 0.00010	2.4	B low. V high	unknown	11	41	17	45	61	61
286	TRUE	Empty	Ch1	531108	532157	38 kDa		< 0.00010	2.6	B low. V high	unknown	19	19	29	27	63	83
700	TRUE	Empty	Ch1	2140174	2142834	99 kDa		< 0.00010	0.2	B high. V low	unknown	49	66	63	22	15	5
435	TRUE	Empty	Ch1	970025	970999	35 kDa		0.019	0.8	B high. V low	unknown	21	52	46	46	29	21
235	TRUE	Empty	Ch2	248097	249335	45 kDa		< 0.00010	8.1	B low. V high	unknown	14	5	7	35	96	79
296	TRUE	Empty	Ch1	100396	102201	67 kDa		< 0.00010	2.2	B low. V high	unknown	19	26	28	64	48	49
697	TRUE	Empty	Ch1	541430	543376	74 kDa		< 0.00010	0.2	B high. V low	unknown	24	75	76	16	14	12
672	TRUE	Empty	Ch1	2136565	2137992	51 kDa		< 0.00010	0.3	B high. V low	unknown	47	60	56	20	15	8
621	TRUE	Empty	Ch1	2307446	2308438	36 kDa		< 0.00010	0.3	B high. V low	unknown	27	59	65	7	27	13
637	TRUE	Empty	Ch2	90701	91411	26 kDa		< 0.00010	0.3	B high. V low	unknown	16	72	71	0	27	20
63	TRUE	Empty	Ch1	1891585	1892778	45 kDa		< 0.00010	INF	B low. V high	unknown	0	0	0	31	68	93
490	TRUE	Empty	Ch1	2317988	2318812	30 kDa		0.31	0.6	[]	unknown	20	52	60	14	36	23
224	TRUE	Empty	Ch1	752774	753322	20 kDa		< 0.00010	33	B low. V high	unknown	0	4	2	7	78	114
614	TRUE	Empty	Ch1	2805607	2805879	9 kDa		< 0.00010	0.3	B high. V low	unknown	28	63	67	3	27	20
537	TRUE	Empty	Ch1	26205	27368	41 kDa		0.0052	0.4	B high. V low	unknown	11	67	70	7	29	24
54	TRUE	Empty	Ch1	1835795	1837804	69 kDa		< 0.00010	INF	B low. V high	unknown	0	0	0	6	88	100
589	TRUE	Empty	Ch1	2656162	2656599	17 kDa		0.00034	0.3	B high. V low	unknown	19	47	67	2	22	21
241	TRUE	Empty	Ch1	165614	166639	37 kDa		< 0.00010	7	B low. V high	unknown	3	7	12	10	38	106
358	TRUE	Empty	Ch1	2004815	2006101	47 kDa		< 0.00010	1.3	B low. V high	unknown	17	28	34	28	41	33
630	TRUE	Empty	Ch1	2929275	2929724	16 kDa		< 0.00010	0.3	B high. V low	unknown	11	63	72	3	24	17
735	TRUE	Empty	Ch1	1800540	1801754	44 kDa		< 0.00010	0.2	B high. V low	unknown	46	41	52	7	15	7
533	TRUE	Empty	Ch1	2384473	2385231	28 kDa		0.014	0.4	B high. V low	unknown	20	59	44	16	17	18
25	TRUE	Empty	Ch1	710867	711766	33 kDa		< 0.00010	INF	B low. V high	unknown	0	0	0	11	84	51
64	TRUE	Empty	Ch1	1892791	1894665	69 kDa		< 0.00010	INF	B low. V high	unknown	0	0	0	45	59	70
411	TRUE	Empty	Ch1	2000306	2001532	45 kDa		0.0014	1	B high. V low	unknown	20	29	29	27	23	27
556	TRUE	Empty	Ch1	2115663	2118374	102 kDa		0.0054	0.4	B high. V low	unknown	27	39	45	24	11	7
585	TRUE	Empty	Ch1	27524	28600	39 kDa		0.00093	0.3	B high. V low	unknown	17	52	50	8	19	14
753	TRUE	Empty	Ch1	181032	183170	77 kDa		< 0.00010	0.2	B high. V low	unknown	22	54	58	3	16	7
558	TRUE	Empty	Ch1	2072413	2072790	14 kDa	TRUE	0.003	0.4	B high. V low	unknown	11	55	59	4	24	19
623	TRUE	Empty	Ch2	618450	620444	72 kDa	TRUE	< 0.00010	0.3	B high. V low	unknown	13	65	51	15	13	12
244	TRUE	Empty	Ch1	962284	963057	28 kDa		< 0.00010	6.8	B low. V high	unknown	2	13	5	6	53	76
509	TRUE	Empty	Ch1	2882368	2883069	25 kDa		0.14	0.5	[]	unknown	15	40	56	8	26	21
629	TRUE	Empty	Ch1	1821287	1822498	43 kDa		< 0.00010	0.3	B high. V low	unknown	21	60	51	10	18	12
265	TRUE	Empty	Ch1	1532264	1533616	50 kDa		< 0.00010	3.7	B low. V high	unknown	8	12	12	36	42	40
67	TRUE	Empty	Ch1	1897770	1898558	28 kDa		< 0.00010	INF	B low. V high	unknown	0	0	0	23	56	69
801	TRUE	Empty	Ch1	250451	253024	96 kDa		< 0.00010	0.2	B high. V low	unknown	26	48	55	9	8	3
681	TRUE	Empty	Ch1	2814278	2816413	80 kDa		< 0.00010	0.2	B high. V low	unknown	17	56	51	9	14	8
605	TRUE	Empty	Ch1	1970775	1971503	27 kDa		0.00067	0.3	B high. V low	unknown	13	52	47	9	17	11
566	TRUE	Empty	Ch1	201367	202899	58 kDa		0.0038	0.4	B high. V low	unknown	24	35	52	13	19	9
369	TRUE	Empty	Ch1	90423	91793	48 kDa		< 0.00010	1.2	B low. V high	unknown	25	22	20	44	17	17
223	TRUE	Empty	Ch1	604748	606034	47 kDa		< 0.00010	37	B low. V high	unknown	0	0	4	6	57	86
772	TRUE	Empty	Ch1	67310	69892	94 kDa		< 0.00010	0.2	B high. V low	unknown	22	43	53	12	6	3
734	TRUE	Empty	Ch1	2038059	2039510	56 kDa		< 0.00010	0.2	B high. V low	unknown	19	50	50	12	11	2
800	TRUE	Empty	Ch1	946341	947858	55 kDa		< 0.00010	0.2	B high. V low	unknown	23	61	44	11	9	0
257	TRUE	Empty	Ch1	1589229	1589993	28 kDa		< 0.00010	4.1	B low. V high	unknown	7	10	13	20	44	58
699	TRUE	Empty	Ch1	2883894	2884259	12 kDa		< 0.00010	0.2	B high. V low	unknown	15	53	54	5	16	8
484	TRUE	Empty	Ch1	2308463	2309083	23 kDa		0.43	0.6	[]	unknown	22	36	31	8	24	19
225	TRUE	Empty	Ch1	1905323	1905646	11 kDa		< 0.00010	30	B low. V high	unknown	0	0	3	3	38	49
606	TRUE	Empty	Ch1	2321924	2324389	93 kDa		0.0017	0.3	B high. V low	unknown	13	42	39	9	16	6
671	TRUE	Empty	Ch1	2390221	2390511	10 kDa		< 0.00010	0.3	B high. V low	unknown	17	50	50	0	20	11
24	TRUE	Empty	Ch1	710361	710864	18 kDa		< 0.00010	INF	B low. V high	unknown	0	0	0	20	58	55
252	TRUE	Empty	Ch1	1870443	1871591	42 kDa		< 0.00010	4.6	B low. V high	unknown	5	12	7	35	35	41
364	TRUE	Empty	Ch1	2915907	2917094	44 kDa		< 0.00010	1.2	B low. V high	unknown	11	21	29	40	21	14
723	TRUE	Empty	Ch1	124676	127273	94 kDa		< 0.00010	0.2	B high. V low	unknown	36	39	26	16	6	0
643	TRUE	Empty	Ch1	394726	396606	69 kDa	TRUE	0.00023	0.3	B high. V low	unknown	24	37	38	15	6	8
712	TRUE	Empty	Ch1	176124	178820	99 kDa		< 0.00010	0.2	B high. V low	unknown	29	37	41	7	11	6
522	TRUE	Empty	Ch1	2314330	2314869	20 kDa		0.065	0.4	[]	unknown	17	35	36	13	14	12
658	TRUE	Empty	Ch1	3006369	3007304	32 kDa		0.00012	0.3	B high. V low	unknown	22	40	35	7	11	9
550	TRUE	Empty	Ch1	1484137	1485102	36 kDa		0.018	0.4	B high. V low	unknown	5	53	29	21	9	4
576	TRUE	Empty	Ch1	2474991	2476400	52 kDa		0.0048	0.4	B high. V low	unknown	23	38	34	11	15	8
622	TRUE	Empty	Ch1	936939	938339	52 kDa		0.0011	0.3	B high. V low	unknown	11	36	40	13	9	5
249	TRUE	Empty	Ch2	249540	250376	31 kDa		< 0.00010	5	B low. V high	unknown	3	7	12	14	44	53
679	TRUE	Empty	Ch1	2861893	2862219	12 kDa		< 0.00010	0.3	B high. V low	unknown	8	50	44	6	12	8
440	TRUE	Empty	Ch1	2790534	2791394	33 kDa		0.093	0.8	[]	unknown	8	30	30	18	18	17
512	TRUE	Empty	Ch1	522358	522867	18 kDa		0.14	0.5	[]	unknown	11	35	39	8	17	16
796	TRUE	Empty	Ch1	1772758	1775115	84 kDa		< 0.00010	0.2	B high. V low	unknown	35	35	30	5	7	4
250	TRUE	Empty	Ch1	2498522	2500357	69 kDa		< 0.00010	4.7	B low. V high	unknown	9	6	4	31	31	27
57	TRUE	Empty	Ch1	1848870	1850870	72 kDa		< 0.00010	INF	B low. V high	unknown	0	0	0	25	49	44
500	TRUE	Empty	Ch1	1736586	1738652	78 kDa		0.22	0.5	[]	unknown	21	30	26	15	13	11
841	TRUE	Empty	Ch1	736747	738972	81 kDa		< 0.00010	0.1	B high. V low	unknown	30	42	35	4	5	3
702	TRUE	Empty	Ch1	2881935	2882363	15 kDa		< 0.00010	0.2	B high. V low	unknown	6	40	48	6	10	6
655	TRUE	Empty	Ch2	617403	618353	35 kDa		0.00015	0.3	B high. V low	unknown	10	45	41	4	14	9
69	TRUE	Empty	Ch1	1900843	1901550	25 kDa		< 0.00010	INF	B low. V high	unknown	0	0	0	13	46	49
638	TRUE	Empty	Ch1	2062344	2063123	28 kDa		0.00033	0.3	B high. V low	unknown	11	47	37	4	14	10
489	TRUE	Empty	Ch1	2319747	2320376	22 kDa		0.38	0.6	[]	unknown	7	31	34	6	18	16
665	TRUE	Empty	Ch2	702715	703863	42 kDa		0.0001	0.3	B high. V low	unknown	12	42	39	4	11	10
640	TRUE	Empty	Ch2	749166	750809	60 kDa		0.00038	0.3	B high. V low	unknown	11	42	39	15	7	5
641	TRUE	Empty	Ch2	457388	458980	56 kDa	TRUE	< 0.00010	0.3	B high. V low	unknown	30	53	50	23	11	5
499	TRUE	Empty	Ch1	1805407	1807173	64 kDa		0.24	0.5	[]	unknown	14	31	24	16	12	7
676	TRUE	Empty	Ch1	1801783	1804593	105 kDa		0.00012	0.3	B high. V low	unknown	23	27	35	16	3	3
763	TRUE	Empty	Ch1	2060910	2062256	48 kDa		< 0.00010	0.2	B high. V low	unknown	8	40	44	3	8	6
771	TRUE	Empty	Ch1	174612	176099	55 kDa		< 0.00010	0.2	B high. V low	unknown	27	37	37	7	8	3
795	TRUE	Empty	Ch1	2928320	2928688	14 kDa		< 0.00010	0.2	B high. V low	unknown	10	37	46	0	11	4
584	TRUE	Empty	Ch1	2327271	2328569	47 kDa		0.0059	0.3	B high. V low	unknown	12	34	35	13	9	6
412	TRUE	Empty	Ch1	651908	653539	61 kDa		0.014	0.9	B high. V low	unknown	14	22	18	38	7	6
787	TRUE	Empty	Ch2	750806	752116	48 kDa		< 0.00010	0.2	B high. V low	unknown	12	38	40	5	6	4
376	TRUE	Empty	Ch1	1537994	1539580	59 kDa		0.00074	1.1	B low. V high	unknown	6	25	23	22	17	21
421	TRUE	Empty	Ch1	2917097	2918077	37 kDa		0.036	0.9	[]	unknown	20	17	22	32	9	10
323	TRUE	Empty	Ch1	2008297	2008872	21 kDa		< 0.00010	1.7	B low. V high	unknown	10	17	14	51	9	10
255	TRUE	Empty	Ch1	304889	306049	41 kDa		< 0.00010	4.3	B low. V high	unknown	4	7	10	33	29	28
538	TRUE	Empty	Ch1	2319128	2319730	22 kDa		0.034	0.4	[]	unknown	6	31	42	6	16	10
770	TRUE	Empty	Ch1	2846534	2847877	49 kDa		< 0.00010	0.2	B high. V low	unknown	15	36	38	3	8	5
647	TRUE	Empty	Ch1	660987	662183	43 kDa		0.0007	0.3	B high. V low	unknown	13	34	33	7	11	5
760	TRUE	Empty	Ch1	822692	824380	62 kDa		< 0.00010	0.2	B high. V low	unknown	30	30	31	4	7	6
726	TRUE	Empty	Ch2	384999	386192	43 kDa		< 0.00010	0.2	B high. V low	unknown	3	42	39	4	8	6
447	TRUE	Empty	Ch1	2677532	2677939	15 kDa		0.23	0.7	[]	unknown	7	29	29	25	14	7
551	TRUE	Empty	Ch1	2785736	2788213	92 kDa		0.025	0.4	B high. V low	unknown	24	27	26	16	8	6
609	TRUE	Empty	Ch1	2777767	2778888	42 kDa		0.0049	0.3	B high. V low	unknown	19	23	29	11	6	6
854	TRUE	Empty	Ch1	2934014	2935666	61 kDa		< 0.00010	0.1	B high. V low	unknown	8	41	42	3	4	2
232	TRUE	Empty	Ch1	1590328	1592403	75 kDa		< 0.00010	10	B low. V high	unknown	9	0	0	73	13	4
58	TRUE	Empty	Ch1	1850892	1851353	17 kDa		< 0.00010	INF	B low. V high	unknown	0	0	0	11	44	40
711	TRUE	Empty	Ch1	672359	673666	49 kDa		< 0.00010	0.2	B high. V low	unknown	9	36	35	6	8	4
737	TRUE	Empty	Ch1	725262	725669	15 kDa		< 0.00010	0.2	B high. V low	unknown	13	34	40	0	10	8
555	TRUE	Empty	Ch1	524831	525088	9 kDa		0.028	0.4	[]	unknown	3	33	30	0	16	9
324	TRUE	Empty	Ch1	2919717	2920496	28 kDa		< 0.00010	1.7	B low. V high	unknown	21	8	4	30	12	14
374	TRUE	Empty	Ch1	504242	505417	43 kDa		0.0013	1.1	B low. V high	unknown	9	18	19	12	23	17
814	TRUE	Empty	Ch1	219464	222313	105 kDa		< 0.00010	0.1	B high. V low	unknown	15	33	30	6	3	2
353	TRUE	Empty	Ch1	1522544	1524445	66 kDa		< 0.00010	1.3	B low. V high	unknown	5	17	21	9	26	22
498	TRUE	Empty	Ch1	2312156	2312659	18 kDa		0.25	0.5	[]	unknown	6	28	31	5	16	12
586	TRUE	Empty	Ch1	168900	170846	71 kDa		0.0093	0.3	B high. V low	unknown	8	31	31	6	10	8
616	TRUE	Empty	Ch1	2751913	2753592	60 kDa	TRUE	0.0014	0.3	B high. V low	unknown	20	32	34	11	11	5
51	TRUE	Empty	Ch1	1712981	1713337	12 kDa		< 0.00010	INF	B low. V high	unknown	0	0	0	6	36	44
238	TRUE	Empty	Ch1	1145093	1146787	61 kDa		< 0.00010	7.4	B low. V high	unknown	4	2	5	21	28	32
826	TRUE	Empty	Ch1	891169	893853	99 kDa		< 0.00010	0.1	B high. V low	unknown	20	26	32	3	7	0
322	TRUE	Empty	Ch1	1961495	1963906	90 kDa		< 0.00010	1.7	B low. V high	unknown	11	11	7	34	9	7
610	TRUE	Empty	Ch1	2778899	2780002	41 kDa		0.0049	0.3	B high. V low	unknown	12	28	31	9	11	3
381	TRUE	Empty	Ch1	1655483	1657930	89 kDa		0.0096	1	B low. V high	unknown	15	16	11	29	9	5
663	TRUE	Empty	Ch1	247020	247346	12 kDa		0.00053	0.3	B high. V low	unknown	3	35	36	3	11	6
256	TRUE	Empty	Ch1	3018993	3021344	89 kDa		< 0.00010	4.2	B low. V high	unknown	6	5	6	29	20	23
453	TRUE	Empty	Ch1	2138260	2140155	66 kDa		0.35	0.7	[]	unknown	22	11	16	24	6	3
837	TRUE	Empty	Ch1	2923668	2925764	77 kDa		< 0.00010	0.1	B high. V low	unknown	19	26	40	3	5	2
510	TRUE	Empty	Ch1	2313037	2313570	19 kDa		0.23	0.5	[]	unknown	4	25	26	5	14	8
273	TRUE	Empty	Ch1	77902	80757	106 kDa		< 0.00010	3.4	B low. V high	unknown	8	5	7	40	13	14
833	TRUE	Empty	Ch1	73437	75224	65 kDa	TRUE	< 0.00010	0.1	B high. V low	unknown	27	27	27	2	5	3
876	TRUE	Empty	Ch1	522976	524697	63 kDa		< 0.00010	0.06	B high. V low	unknown	11	36	34	0	3	2
482	TRUE	Empty	Ch1	1289077	1295832	234 kDa		0.51	0.6	[]	unknown	28	14	14	24	4	5
752	TRUE	Empty	Ch1	41202	43067	71 kDa		< 0.00010	0.2	B high. V low	unknown	8	28	31	4	6	3
553	TRUE	Empty	Ch1	2316625	2317326	26 kDa		0.039	0.4	[]	unknown	14	23	25	14	7	3
677	TRUE	Empty	Ch1	2923122	2923592	18 kDa		0.00094	0.3	B high. V low	unknown	6	25	31	3	8	5
343	TRUE	Empty	Ch1	3017645	3018940	48 kDa		< 0.00010	1.5	B low. V high	unknown	12	10	13	27	18	6
878	TRUE	Empty	Ch1	1775900	1776280	14 kDa		< 0.00010	0.06	B high. V low	unknown	8	37	22	0	4	0
297	TRUE	Empty	Ch2	7129	8007	31 kDa		< 0.00010	2.2	B low. V high	unknown	9	10	6	19	20	16
759	TRUE	Empty	Ch2	137995	140448	93 kDa		< 0.00010	0.2	B high. V low	unknown	8	33	28	7	6	0
496	TRUE	Empty	Ch1	1083949	1085049	41 kDa		0.3	0.5	[]	unknown	3	27	24	14	9	5
380	TRUE	Empty	Ch1	599779	601890	75 kDa		0.012	1	B low. V high	unknown	16	13	10	26	8	6
491	TRUE	Empty	Ch2	915853	917781	73 kDa		0.37	0.5	[]	unknown	10	17	23	15	8	4
670	TRUE	Empty	Ch1	2167196	2168626	51 kDa		0.001	0.3	B high. V low	unknown	17	25	22	10	5	2
311	TRUE	Empty	Ch1	2002802	2003575	28 kDa		< 0.00010	2	B low. V high	unknown	2	12	14	13	21	21
756	TRUE	Empty	Ch1	2397138	2398469	50 kDa		< 0.00010	0.2	B high. V low	unknown	14	30	19	10	2	0
775	TRUE	Empty	Ch2	924279	925409	41 kDa		< 0.00010	0.2	B high. V low	unknown	7	30	31	4	5	3
774	TRUE	Empty	Ch1	858412	860799	86 kDa		< 0.00010	0.2	B high. V low	unknown	15	24	29	5	5	2
880	TRUE	Empty	Ch1	2243907	2246768	108 kDa		< 0.00010	0.06	B high. V low	unknown	11	30	28	0	4	0
815	TRUE	Empty	Ch1	1624510	1626870	88 kDa		< 0.00010	0.1	B high. V low	unknown	24	21	19	7	2	0
624	TRUE	Empty	Ch2	204538	206427	68 kDa	TRUE	0.0036	0.3	B high. V low	unknown	21	25	22	16	5	0
721	TRUE	Empty	Ch1	2898810	2900342	55 kDa		0.00027	0.2	B high. V low	unknown	4	28	27	0	10	3
791	TRUE	Empty	Ch1	1921938	1923362	53 kDa		< 0.00010	0.2	B high. V low	unknown	8	23	29	3	5	2
517	TRUE	Empty	Ch2	326048	327169	41 kDa		0.15	0.5	[]	unknown	7	24	24	0	15	10
710	TRUE	Empty	Ch1	2393167	2393940	27 kDa		0.00025	0.2	B high. V low	unknown	4	32	26	0	10	4
615	TRUE	Empty	Ch1	1799206	1800372	41 kDa		0.009	0.3	B high. V low	unknown	11	25	21	9	5	4
613	TRUE	Empty	Ch1	2338172	2338804	24 kDa		0.013	0.3	B high. V low	unknown	5	27	21	8	6	3
803	TRUE	Empty	Ch1	1429267	1430472	44 kDa		< 0.00010	0.2	B high. V low	unknown	5	33	27	4	3	3
755	TRUE	Empty	Ch1	1729713	1730459	26 kDa		< 0.00010	0.2	B high. V low	unknown	3	31	29	4	8	0
659	TRUE	Empty	Ch1	1804682	1805392	26 kDa		0.0037	0.3	B high. V low	unknown	15	24	15	12	3	0
300	TRUE	Empty	Ch1	624783	625214	16 kDa		< 0.00010	2.1	B low. V high	unknown	7	6	10	8	20	21
434	TRUE	Empty	Ch1	396621	397382	28 kDa		0.12	0.8	[]	unknown	2	21	19	12	11	11
794	TRUE	Empty	Ch1	431086	432801	63 kDa		< 0.00010	0.2	B high. V low	unknown	7	29	26	7	3	0
523	TRUE	Empty	Ch1	2594684	2595109	16 kDa		0.13	0.4	[]	unknown	0	26	24	0	10	12
71	TRUE	Empty	Ch1	1901989	1902384	14 kDa		< 0.00010	INF	B low. V high	unknown	0	0	0	9	33	37
696	TRUE	Empty	Ch1	765220	766995	66 kDa		0.0011	0.2	B high. V low	unknown	9	20	25	8	5	0
783	TRUE	Empty	Ch1	2404250	2405527	46 kDa		< 0.00010	0.2	B high. V low	unknown	12	21	26	0	6	4
869	TRUE	Empty	Ch1	512025	514601	97 kDa		< 0.00010	0.08	B high. V low	unknown	13	31	22	3	2	0
253	TRUE	Empty	Ch1	1162238	1164235	75 kDa		< 0.00010	4.5	B low. V high	unknown	3	5	5	29	13	17
574	TRUE	Empty	Ch1	2120321	2121517	42 kDa		0.032	0.4	[]	unknown	23	14	18	14	4	2
580	TRUE	Empty	Ch1	2317346	2317678	12 kDa		0.018	0.3	B high. V low	unknown	10	26	24	2	11	8
773	TRUE	Empty	Ch1	301807	302931	41 kDa		< 0.00010	0.2	B high. V low	unknown	12	28	28	7	5	0
607	TRUE	Empty	Ch1	1882824	1883768	34 kDa		0.014	0.3	B high. V low	unknown	9	21	25	4	7	7
741	TRUE	Empty	Ch1	2821399	2822004	21 kDa		0.00013	0.2	B high. V low	unknown	4	28	27	2	6	4
569	TRUE	Empty	Ch1	2657848	2660265	90 kDa		0.037	0.4	[]	unknown	13	18	21	11	5	3
635	TRUE	Empty	Ch1	2183219	2184856	60 kDa		0.0064	0.3	B high. V low	unknown	13	19	22	13	3	0
282	TRUE	Empty	Ch2	580225	581016	28 kDa		< 0.00010	2.8	B low. V high	unknown	6	5	8	8	21	24
642	TRUE	Empty	Ch1	882049	882561	18 kDa		0.0044	0.3	B high. V low	unknown	12	21	25	4	9	4
366	TRUE	Empty	Ch1	1999156	2000160	37 kDa		0.0037	1.2	B low. V high	unknown	8	10	12	22	8	6
476	TRUE	Empty	Ch1	65482	66546	38 kDa		0.52	0.6	[]	unknown	14	18	14	15	8	5
636	TRUE	Empty	Ch1	2380192	2380656	17 kDa		0.0064	0.3	B high. V low	unknown	6	23	25	2	8	6
563	TRUE	Empty	Ch1	2557370	2558569	44 kDa		0.045	0.4	[]	unknown	17	17	17	15	4	0
875	TRUE	Empty	Ch1	464538	466226	65 kDa		< 0.00010	0.06	B high. V low	unknown	3	33	27	0	4	0
23	TRUE	Empty	Ch1	705566	707125	57 kDa		< 0.00010	INF	B low. V high	unknown	0	0	0	25	19	27
377	TRUE	Empty	Ch1	96859	97596	28 kDa		0.0087	1.1	B low. V high	unknown	11	12	11	24	6	7
839	TRUE	Empty	Ch1	1935133	1935777	23 kDa		< 0.00010	0.1	B high. V low	unknown	13	26	22	0	5	2
276	TRUE	Empty	Ch1	532234	533049	30 kDa		< 0.00010	3.1	B low. V high	unknown	4	5	7	11	20	19
626	TRUE	Empty	Ch1	1180700	1183555	106 kDa		0.012	0.3	B high. V low	unknown	8	19	22	9	3	3
827	TRUE	Empty	Ch1	2774973	2776370	52 kDa		< 0.00010	0.1	B high. V low	unknown	13	24	18	4	3	0
762	TRUE	Empty	Ch2	928532	931396	104 kDa		0.00011	0.2	B high. V low	unknown	9	23	22	2	6	2
450	TRUE	Empty	Ch1	1721780	1723210	50 kDa		0.3	0.7	[]	unknown	11	16	16	14	7	9
656	TRUE	Empty	Ch1	2079823	2080539	27 kDa		0.0032	0.3	B high. V low	unknown	8	23	26	5	7	4
275	TRUE	Empty	Ch1	1860514	1861533	38 kDa		< 0.00010	3.2	B low. V high	unknown	5	6	2	19	12	11
443	TRUE	Empty	Ch2	1527	2594	40 kDa		0.26	0.7	[]	unknown	9	14	11	25	0	0
840	TRUE	Empty	Ch2	371211	372659	53 kDa		< 0.00010	0.1	B high. V low	unknown	10	26	26	0	4	3
518	TRUE	Empty	Ch1	88714	89067	13 kDa		0.16	0.4	[]	unknown	6	19	22	0	12	9
467	TRUE	Empty	Ch1	1657953	1659047	40 kDa		0.42	0.7	[]	unknown	5	20	15	11	7	8
414	TRUE	Empty	Ch2	552808	554346	54 kDa		0.057	0.9	[]	unknown	6	10	15	9	11	9
802	TRUE	Empty	Ch1	1300999	1303884	105 kDa		< 0.00010	0.2	B high. V low	unknown	6	19	27	3	3	2
892	TRUE	Empty	Ch1	1978897	1980006	40 kDa		< 0.00010	0.03	B high. V low	unknown	12	26	23	0	2	0
433	TRUE	Empty	Ch1	2307033	2307419	14 kDa		0.14	0.8	[]	unknown	3	16	18	4	14	12
761	TRUE	Empty	Ch1	543711	544355	23 kDa		0.00011	0.2	B high. V low	unknown	3	22	29	2	4	4
883	TRUE	Empty	Ch2	232062	233765	62 kDa		< 0.00010	0.05	B high. V low	unknown	5	29	22	0	3	0
836	TRUE	Empty	Ch1	1811287	1812933	59 kDa		< 0.00010	0.1	B high. V low	unknown	8	25	25	3	4	0
680	TRUE	Empty	Ch1	237133	238800	62 kDa		0.0027	0.2	B high. V low	unknown	12	13	23	12	0	0
330	TRUE	Empty	Ch1	1447584	1450634	111 kDa		0.00035	1.5	B low. V high	unknown	10	5	9	25	4	7
312	TRUE	Empty	Ch2	496962	497645	25 kDa		< 0.00010	2	B low. V high	unknown	3	9	10	11	17	15
646	TRUE	Empty	Ch1	2412697	2413659	35 kDa		0.006	0.3	B high. V low	unknown	6	25	21	4	9	2
617	TRUE	Empty	Ch1	2314894	2315211	11 kDa		0.013	0.3	B high. V low	unknown	7	22	22	0	8	8
881	TRUE	Empty	Ch1	2109322	2112552	118 kDa		< 0.00010	0.06	B high. V low	unknown	16	19	17	3	0	0
520	TRUE	Empty	Ch1	2320391	2320702	12 kDa		0.16	0.4	[]	unknown	4	21	20	4	8	8
513	TRUE	Empty	Ch1	93840	94268	16 kDa		0.23	0.5	[]	unknown	6	19	17	8	8	4
528	TRUE	Empty	Ch1	18289	19446	42 kDa		0.14	0.4	[]	unknown	10	19	11	11	4	2
769	TRUE	Empty	Ch1	1952102	1953061	36 kDa		0.00015	0.2	B high. V low	unknown	11	21	18	2	7	0
844	TRUE	Empty	Ch1	2784621	2785745	41 kDa		< 0.00010	0.1	B high. V low	unknown	23	15	7	2	3	0
45	TRUE	Empty	Ch1	1597234	1597623	14 kDa		< 0.00010	INF	B low. V high	unknown	0	0	0	20	16	22
68	TRUE	Empty	Ch1	1898578	1899327	27 kDa		< 0.00010	INF	B low. V high	unknown	0	0	0	8	22	29
342	TRUE	Empty	Ch1	1531714	1532232	18 kDa		0.00056	1.5	B low. V high	unknown	13	8	3	12	10	13
511	TRUE	Empty	Ch1	2309520	2309876	13 kDa		0.26	0.5	[]	unknown	6	20	17	10	7	4
534	TRUE	Empty	Ch1	2986281	2987324	37 kDa		0.12	0.4	[]	unknown	13	13	15	6	6	5
810	TRUE	Empty	Ch1	310731	312194	52 kDa		< 0.00010	0.2	B high. V low	unknown	14	16	23	5	3	0
847	TRUE	Empty	Ch1	2569465	2570508	39 kDa		< 0.00010	0.1	B high. V low	unknown	9	27	20	0	6	0
230	TRUE	Empty	Ch1	22921	24879	72 kDa		< 0.00010	12	B low. V high	unknown	2	0	2	9	16	23
473	TRUE	Empty	Ch1	3004279	3005247	35 kDa		0.5	0.6	[]	unknown	13	15	9	20	3	0
74	TRUE	Empty	Ch1	2013219	2014019	30 kDa		< 0.00010	INF	B low. V high	unknown	0	0	0	4	26	29
959	TRUE	Empty	Ch1	1610675	1611799	40 kDa		< 0.00010	0	B high. V low	unknown	16	24	17	0	0	0
316	TRUE	Empty	Ch1	1086694	1087809	42 kDa		< 0.00010	1.8	B low. V high	unknown	4	6	9	14	10	10
363	TRUE	Empty	Ch1	2705253	2706359	40 kDa		0.005	1.2	B low. V high	unknown	5	9	11	8	11	12
360	TRUE	Empty	Ch1	381188	383005	64 kDa		0.0057	1.3	B low. V high	unknown	6	7	10	8	8	13
754	TRUE	Empty	Ch1	97696	98331	24 kDa		0.00039	0.2	B high. V low	unknown	8	16	23	5	4	0
317	TRUE	Empty	Ch1	925521	927158	61 kDa		< 0.00010	1.8	B low. V high	unknown	0	11	9	18	6	11
891	TRUE	Empty	Ch1	1226780	1228954	81 kDa		< 0.00010	0.04	B high. V low	unknown	18	19	15	2	0	0
348	TRUE	Empty	Ch1	286582	288402	65 kDa		0.0023	1.3	B low. V high	unknown	12	8	4	18	8	6
707	TRUE	Empty	Ch1	1299741	1300985	46 kDa		0.0014	0.2	B high. V low	unknown	5	21	22	5	4	2
798	TRUE	Empty	Ch1	2773587	2774531	35 kDa		< 0.00010	0.2	B high. V low	unknown	7	25	18	4	2	2
657	TRUE	Empty	Ch1	2281295	2281825	20 kDa		0.0096	0.3	B high. V low	unknown	3	20	20	0	8	4
582	TRUE	Empty	Ch1	2883339	2883827	17 kDa		0.042	0.3	[]	unknown	7	16	20	0	10	5
785	TRUE	Empty	Ch1	1808300	1809589	48 kDa		0.00012	0.2	B high. V low	unknown	9	22	17	8	0	0
666	TRUE	Empty	Ch1	412790	413392	23 kDa		0.0088	0.3	B high. V low	unknown	0	19	22	0	8	3
1067	TRUE	Empty	Ch2	631877	632530	24 kDa		< 0.00010	0	B high. V low	unknown	3	26	20	0	0	0
870	TRUE	Empty	Ch1	2316012	2316203	7 kDa		< 0.00010	0.07	B high. V low	unknown	5	26	24	0	4	0
315	TRUE	Empty	Ch1	1577024	1578772	65 kDa		0.00023	1.8	B low. V high	unknown	4	5	7	15	7	7
365	TRUE	Empty	Ch1	2780008	2781390	53 kDa		0.0093	1.2	B low. V high	unknown	10	7	5	20	3	4
645	TRUE	Empty	Ch2	386195	387226	38 kDa		0.01	0.3	B high. V low	unknown	3	17	25	5	4	4
832	TRUE	Empty	Ch2	209705	211867	81 kDa		< 0.00010	0.1	B high. V low	unknown	4	21	23	2	4	0
418	TRUE	Empty	Ch1	31620	32315	26 kDa		0.11	0.9	[]	unknown	4	11	12	10	7	7
268	TRUE	Empty	Ch1	761253	761990	28 kDa		< 0.00010	3.5	B low. V high	unknown	4	3	5	15	15	12
405	TRUE	Empty	Ch2	85957	86205	8 kDa		0.036	1	[]	unknown	3	10	16	2	11	16
845	TRUE	Empty	Ch2	284554	286926	87 kDa		< 0.00010	0.1	B high. V low	unknown	16	16	14	5	0	0
830	TRUE	Empty	Ch1	2472674	2474518	68 kDa		< 0.00010	0.1	B high. V low	unknown	9	20	19	2	2	2
678	TRUE	Empty	Ch1	1875825	1876676	31 kDa		0.0053	0.3	B high. V low	unknown	4	18	21	2	6	3
535	TRUE	Empty	Ch1	2256321	2256710	14 kDa		0.12	0.4	[]	unknown	2	21	16	0	9	7
888	TRUE	Empty	Ch1	1158608	1161214	98 kDa		< 0.00010	0.05	B high. V low	unknown	9	19	15	0	2	0
587	TRUE	Empty	Ch1	887346	889631	86 kDa		0.041	0.3	[]	unknown	10	14	17	14	0	0
884	TRUE	Empty	Ch2	135729	137909	81 kDa		< 0.00010	0.05	B high. V low	unknown	4	12	22	2	0	0
816	TRUE	Empty	Ch1	1968271	1968828	21 kDa		< 0.00010	0.1	B high. V low	unknown	3	23	24	0	4	3
557	TRUE	Empty	Ch1	2311533	2311967	15 kDa		0.087	0.4	[]	unknown	3	18	16	3	7	4
379	TRUE	Empty	Ch2	569509	570084	21 kDa		0.044	1	[]	unknown	0	10	12	6	9	8
779	TRUE	Empty	Ch1	2652433	2654499	76 kDa		0.0006	0.2	B high. V low	unknown	12	11	17	3	4	0
430	TRUE	Empty	Ch1	1446490	1447584	40 kDa		0.17	0.8	[]	unknown	6	12	10	9	8	6
442	TRUE	Empty	Ch1	304262	304876	22 kDa		0.25	0.8	[]	unknown	8	12	12	14	5	5
709	TRUE	Empty	Ch1	1624054	1624326	9 kDa		0.0021	0.2	B high. V low	unknown	9	13	22	0	8	2
887	TRUE	Empty	Ch2	752113	753354	46 kDa		< 0.00010	0.05	B high. V low	unknown	6	19	16	2	0	0
227	TRUE	Empty	Ch2	574154	576235	77 kDa		< 0.00010	21	B low. V high	unknown	2	0	0	14	7	22
749	TRUE	Empty	Ch1	2214306	2214962	23 kDa		0.00053	0.2	B high. V low	unknown	4	22	20	3	4	2
608	TRUE	Empty	Ch1	2776373	2777764	52 kDa		0.032	0.3	[]	unknown	7	13	20	8	2	3
611	TRUE	Empty	Ch1	2257598	2258857	45 kDa		0.045	0.3	[]	unknown	2	15	17	0	6	5
820	TRUE	Empty	Ch1	2881256	2881804	21 kDa		< 0.00010	0.1	B high. V low	unknown	6	20	18	2	4	0
673	TRUE	Empty	Ch2	966844	968037	43 kDa		0.01	0.3	B high. V low	unknown	0	16	22	0	6	4
639	TRUE	Empty	Ch1	291913	293127	45 kDa		0.027	0.3	[]	unknown	7	14	13	10	0	0
819	TRUE	Empty	Ch1	990893	991999	39 kDa		< 0.00010	0.1	B high. V low	unknown	2	24	18	0	4	2
229	TRUE	Empty	Ch1	1596591	1597181	22 kDa		< 0.00010	17	B low. V high	unknown	3	0	0	27	13	12
890	TRUE	Empty	Ch1	2059672	2060892	44 kDa		< 0.00010	0.04	B high. V low	unknown	0	29	20	0	2	0
494	TRUE	Empty	Ch1	2316203	2316613	16 kDa		0.39	0.5	[]	unknown	2	15	17	6	8	4
792	TRUE	Empty	Ch2	461803	463767	74 kDa		0.00023	0.2	B high. V low	unknown	6	19	18	3	2	2
818	TRUE	Empty	Ch1	525386	526354	34 kDa		< 0.00010	0.1	B high. V low	unknown	7	16	21	0	3	3
834	TRUE	Empty	Ch1	2272098	2273441	48 kDa		< 0.00010	0.1	B high. V low	unknown	7	17	17	5	0	0
652	TRUE	Empty	Ch1	1599664	1601655	73 kDa	TRUE	0.007	0.3	B high. V low	unknown	8	18	23	8	6	0
693	TRUE	Empty	Ch2	652998	654536	58 kDa		0.007	0.2	B high. V low	unknown	6	14	17	6	3	0
564	TRUE	Empty	Ch1	2144138	2146042	71 kDa		0.087	0.4	[]	unknown	4	21	10	10	3	0
757	TRUE	Empty	Ch1	2541777	2542604	31 kDa		0.00077	0.2	B high. V low	unknown	5	19	18	0	6	2
855	TRUE	Empty	Ch1	830395	831090	26 kDa		< 0.00010	0.1	B high. V low	unknown	11	14	16	0	2	2
860	TRUE	Empty	Ch1	82492	83010	19 kDa		< 0.00010	0.09	B high. V low	unknown	7	20	17	2	2	0
758	TRUE	Empty	Ch1	1989438	1990910	54 kDa		0.0015	0.2	B high. V low	unknown	4	20	13	0	4	3
1035	TRUE	Empty	Ch1	2894649	2895716	39 kDa		< 0.00010	0	B high. V low	unknown	5	24	20	0	0	0
889	TRUE	Empty	Ch1	1855476	1856384	33 kDa		< 0.00010	0.05	B high. V low	unknown	5	22	17	0	2	0
281	TRUE	Empty	Ch1	1694911	1695468	21 kDa		< 0.00010	2.9	B low. V high	unknown	2	5	5	7	15	13
644	TRUE	Empty	Ch1	2538058	2538528	18 kDa		0.018	0.3	B high. V low	unknown	4	18	16	3	6	2
331	TRUE	Empty	Ch2	404856	405509	23 kDa		0.0011	1.5	B low. V high	unknown	5	8	7	6	8	16
751	TRUE	Empty	Ch1	1798334	1799206	30 kDa		0.0021	0.2	B high. V low	unknown	6	16	14	3	4	0
692	TRUE	Empty	Ch1	155051	156349	46 kDa		0.007	0.2	B high. V low	unknown	6	15	16	6	3	0
691	TRUE	Empty	Ch1	85450	86835	50 kDa		0.007	0.2	B high. V low	unknown	3	16	18	4	5	0
790	TRUE	Empty	Ch1	1543944	1544438	18 kDa		0.0024	0.2	B high. V low	unknown	3	12	15	0	3	2
865	TRUE	Empty	Ch1	686597	687967	51 kDa		< 0.00010	0.08	B high. V low	unknown	7	14	16	3	0	0
664	TRUE	Empty	Ch1	1692235	1693935	63 kDa		0.013	0.3	B high. V low	unknown	11	14	12	10	0	0
329	TRUE	Empty	Ch1	2667472	2669097	61 kDa		0.0011	1.6	B low. V high	unknown	7	5	6	12	9	7
740	TRUE	Empty	Ch1	1813042	1813575	20 kDa		0.0019	0.2	B high. V low	unknown	5	15	19	0	5	3
724	TRUE	Empty	Ch1	2273552	2274121	22 kDa		0.0034	0.2	B high. V low	unknown	8	15	14	0	6	2
90	TRUE	Empty	Ch2	86291	87211	34 kDa		< 0.00010	INF	B low. V high	unknown	0	0	0	7	15	12
97	TRUE	Empty	Ch2	559009	560079	39 kDa		< 0.00010	INF	B low. V high	unknown	0	0	0	11	17	18
367	TRUE	Empty	Ch1	2361652	2364129	92 kDa		0.015	1.2	B low. V high	unknown	6	8	7	15	5	5
824	TRUE	Empty	Ch1	2482457	2483461	36 kDa		0.00015	0.1	B high. V low	unknown	4	19	15	0	5	0
524	TRUE	Empty	Ch1	91922	92359	16 kDa		0.25	0.4	[]	unknown	5	10	8	10	0	0
885	TRUE	Empty	Ch1	1542419	1543798	52 kDa		< 0.00010	0.05	B high. V low	unknown	6	18	16	0	2	0
861	TRUE	Empty	Ch1	2436585	2436857	10 kDa		< 0.00010	0.09	B high. V low	unknown	8	21	15	0	2	2
838	TRUE	Empty	Ch1	861238	861534	11 kDa		< 0.00010	0.1	B high. V low	unknown	8	19	16	0	5	0
813	TRUE	Empty	Ch1	312301	313854	58 kDa		0.00044	0.1	B high. V low	unknown	11	11	13	5	0	0
739	TRUE	Empty	Ch1	1626993	1628273	46 kDa		0.0019	0.2	B high. V low	unknown	9	14	16	5	3	0
375	TRUE	Empty	Ch1	146439	148109	63 kDa		0.045	1.1	[]	unknown	0	8	9	14	2	3
565	TRUE	Empty	Ch1	1786073	1787851	66 kDa		0.12	0.4	[]	unknown	5	7	15	10	0	0
371	TRUE	Empty	Ch1	2979585	2980112	18 kDa		0.022	1.1	B low. V high	unknown	4	9	8	9	6	9
632	TRUE	Empty	Ch1	35524	37356	67 kDa		0.041	0.3	[]	unknown	11	6	13	7	2	0
750	TRUE	Empty	Ch1	1258375	1259133	27 kDa		0.0021	0.2	B high. V low	unknown	3	16	17	3	4	0
246	TRUE	Empty	Ch1	1530934	1531698	28 kDa		< 0.00010	6	B low. V high	unknown	3	3	0	15	11	10
799	TRUE	Empty	Ch1	2680087	2680953	32 kDa		0.00044	0.2	B high. V low	unknown	10	15	13	6	0	0
821	TRUE	Empty	Ch1	1404331	1408806	170 kDa		0.00022	0.1	B high. V low	unknown	10	12	15	5	0	0
953	TRUE	Empty	Ch1	1419030	1420484	55 kDa		< 0.00010	0	B high. V low	unknown	7	17	14	0	0	0
103	TRUE	Empty	Ch2	726349	726606	9 kDa		< 0.00010	INF	B low. V high	unknown	0	0	0	2	15	26
804	TRUE	Empty	Ch1	1818941	1819954	37 kDa		0.00032	0.2	B high. V low	unknown	7	15	17	4	2	0
583	TRUE	Empty	Ch1	2318829	2319131	11 kDa		0.12	0.3	[]	unknown	0	11	12	0	5	3
1033	TRUE	Empty	Ch1	2862447	2863676	46 kDa		< 0.00010	0	B high. V low	unknown	5	14	21	0	0	0
793	TRUE	Empty	Ch1	1599054	1599404	13 kDa		0.00061	0.2	B high. V low	unknown	4	14	19	3	3	0
982	TRUE	Empty	Ch1	1971844	1972686	31 kDa		< 0.00010	0	B high. V low	unknown	3	21	20	0	0	0
258	TRUE	Empty	Ch1	828810	829481	24 kDa		< 0.00010	4	B low. V high	unknown	2	2	4	10	10	12
714	TRUE	Empty	Ch1	2175122	2175802	26 kDa		0.014	0.2	B high. V low	unknown	8	13	6	6	0	0
236	TRUE	Empty	Ch1	1296253	1297566	49 kDa		< 0.00010	7.7	B low. V high	unknown	0	4	0	19	5	7
732	TRUE	Empty	Ch1	2411050	2411292	9 kDa		0.0051	0.2	B high. V low	unknown	5	13	15	0	5	2
879	TRUE	Empty	Ch1	886117	887250	44 kDa		< 0.00010	0.06	B high. V low	unknown	9	11	14	2	0	0
886	TRUE	Empty	Ch1	162816	164003	44 kDa		< 0.00010	0.05	B high. V low	unknown	5	17	19	0	2	0
425	TRUE	Empty	Ch1	554552	556123	55 kDa		0.2	0.8	[]	unknown	5	7	7	8	4	4
357	TRUE	Empty	Ch2	106621	107073	16 kDa		0.013	1.3	B low. V high	unknown	4	8	5	13	5	4
266	TRUE	Empty	Ch1	1389612	1390010	14 kDa		< 0.00010	3.7	B low. V high	unknown	2	3	4	8	14	11
417	TRUE	Empty	Ch2	193680	195497	67 kDa		0.15	0.9	[]	unknown	5	5	9	14	3	0
784	TRUE	Empty	Ch1	1769270	1769764	19 kDa		0.00085	0.2	B high. V low	unknown	12	12	12	6	0	0
1018	TRUE	Empty	Ch1	2565417	2568221	104 kDa		< 0.00010	0	B high. V low	unknown	13	8	7	0	0	0
866	TRUE	Empty	Ch1	1861591	1862469	31 kDa		< 0.00010	0.08	B high. V low	unknown	6	16	15	0	3	0
627	TRUE	Empty	Ch2	348707	350581	67 kDa	TRUE	0.029	0.3	[]	unknown	16	12	8	11	0	0
234	TRUE	Empty	Ch1	458427	459236	29 kDa		< 0.00010	8.5	B low. V high	unknown	4	0	0	17	11	6
487	TRUE	Empty	Ch1	95004	95597	21 kDa		0.5	0.6	[]	unknown	8	8	7	6	3	4
746	TRUE	Empty	Ch1	2989332	2990801	55 kDa		0.0057	0.2	B high. V low	unknown	3	11	16	2	2	2
713	TRUE	Empty	Ch1	1727908	1728942	36 kDa		0.014	0.2	B high. V low	unknown	4	11	12	0	4	2
725	TRUE	Empty	Ch1	1729241	1729477	9 kDa		0.01	0.2	B high. V low	unknown	9	10	9	4	0	2
782	TRUE	Empty	Ch1	1758323	1758907	21 kDa		0.0033	0.2	B high. V low	unknown	4	14	11	2	3	0
612	TRUE	Empty	Ch2	147190	147909	26 kDa		0.054	0.3	[]	unknown	4	13	14	0	6	4
822	TRUE	Empty	Ch1	302987	304225	46 kDa		0.00084	0.1	B high. V low	unknown	4	13	13	2	2	0
871	TRUE	Empty	Ch1	1422371	1425001	98 kDa		< 0.00010	0.07	B high. V low	unknown	5	10	15	0	2	0
877	TRUE	Empty	Ch1	294519	296369	66 kDa		< 0.00010	0.06	B high. V low	unknown	9	10	14	0	2	0
70	TRUE	Empty	Ch1	1901568	1901984	15 kDa		< 0.00010	INF	B low. V high	unknown	0	0	0	6	11	19
408	TRUE	Empty	Ch2	329125	330672	57 kDa		0.08	1	[]	unknown	6	8	5	6	5	8
469	TRUE	Empty	Ch1	2309111	2309500	14 kDa		0.5	0.6	[]	unknown	3	10	9	0	8	6
842	TRUE	Empty	Ch1	1091547	1092494	35 kDa		0.00077	0.1	B high. V low	unknown	5	7	15	3	0	0
525	TRUE	Empty	Ch1	1960971	1961480	19 kDa		0.25	0.4	[]	unknown	3	8	12	10	0	0
722	TRUE	Empty	Ch1	1428745	1428963	8 kDa		0.0069	0.2	B high. V low	unknown	5	17	10	0	4	3
650	TRUE	Empty	Ch1	2835357	2836232	32 kDa		0.038	0.3	[]	unknown	4	8	16	5	3	0
452	TRUE	Empty	Ch2	529190	530641	52 kDa		0.41	0.7	[]	unknown	0	13	9	0	9	6
882	TRUE	Empty	Ch1	2221361	2222320	36 kDa		< 0.00010	0.06	B high. V low	unknown	8	15	13	0	2	0
902	TRUE	Empty	Ch1	171775	173115	48 kDa		< 0.00010	0	B high. V low	unknown	6	19	14	0	0	0
515	TRUE	Empty	Ch1	593634	594395	27 kDa		0.29	0.5	[]	unknown	14	5	5	3	3	5
828	TRUE	Empty	Ch1	556371	558041	64 kDa		0.00041	0.1	B high. V low	unknown	4	13	15	2	2	0
853	TRUE	Empty	Ch1	1948882	1949220	12 kDa		0.00025	0.1	B high. V low	unknown	7	12	11	0	3	0
765	TRUE	Empty	Ch1	2677954	2678487	20 kDa		0.0022	0.2	B high. V low	unknown	11	12	10	0	3	3
590	TRUE	Empty	Ch1	114085	114531	17 kDa		0.081	0.3	[]	unknown	2	15	10	0	7	2
361	TRUE	Empty	Ch1	1097237	1098217	36 kDa		0.021	1.2	B low. V high	unknown	12	4	0	20	0	0
939	TRUE	Empty	Ch1	857402	858385	37 kDa		< 0.00010	0	B high. V low	unknown	5	10	15	0	0	0
355	TRUE	Empty	Ch2	672613	675102	93 kDa		0.026	1.3	[]	unknown	6	5	2	10	3	4
354	TRUE	Empty	Ch1	1978162	1978632	16 kDa		0.014	1.3	B low. V high	unknown	0	5	11	7	11	3
675	TRUE	Empty	Ch2	934290	935426	42 kDa		0.042	0.3	[]	unknown	9	8	6	6	0	0
835	TRUE	Empty	Ch1	514731	515201	17 kDa		0.00029	0.1	B high. V low	unknown	5	14	14	2	2	0
314	TRUE	Empty	Ch2	120117	120752	24 kDa		0.0012	1.8	B low. V high	unknown	0	7	5	10	6	6
988	TRUE	Empty	Ch1	2058864	2059628	28 kDa		< 0.00010	0	B high. V low	unknown	4	13	8	0	0	0
969	TRUE	Empty	Ch1	1730475	1731398	33 kDa		< 0.00010	0	B high. V low	unknown	2	22	12	0	0	0
918	TRUE	Empty	Ch1	440755	442635	68 kDa		< 0.00010	0	B high. V low	unknown	5	15	14	0	0	0
436	TRUE	Empty	Ch1	94284	94676	15 kDa		0.25	0.8	[]	unknown	3	10	7	7	6	3
459	TRUE	Empty	Ch1	749169	749678	19 kDa		0.46	0.7	[]	unknown	4	8	6	9	3	0
781	TRUE	Empty	Ch1	1614362	1615126	29 kDa		0.0092	0.2	B high. V low	unknown	7	10	6	4	0	0
811	TRUE	Empty	Ch1	1481340	1482236	32 kDa		0.0017	0.1	B high. V low	unknown	5	14	9	4	0	0
441	TRUE	Empty	Ch2	195657	196763	42 kDa		0.29	0.8	[]	unknown	5	4	9	11	3	0
954	TRUE	Empty	Ch1	1420486	1421703	45 kDa		< 0.00010	0	B high. V low	unknown	7	14	8	0	0	0
352	TRUE	Empty	Ch1	98875	99444	21 kDa		0.014	1.3	B low. V high	unknown	5	5	5	12	4	4
432	TRUE	Empty	Ch2	681558	682592	38 kDa		0.27	0.8	[]	unknown	2	9	5	10	3	0
495	TRUE	Empty	Ch1	2312674	2313027	13 kDa		0.42	0.5	[]	unknown	2	8	13	0	7	5
764	TRUE	Empty	Ch1	564161	565087	34 kDa		0.013	0.2	B high. V low	unknown	5	8	9	2	2	0
874	TRUE	Empty	Ch1	2593992	2594519	20 kDa		< 0.00010	0.06	B high. V low	unknown	3	16	12	0	2	0
897	TRUE	Empty	Ch1	71375	71572	7 kDa		< 0.00010	0	B high. V low	unknown	13	5	8	0	0	0
727	TRUE	Empty	Ch2	926664	927971	47 kDa		0.01	0.2	B high. V low	unknown	2	12	14	6	0	0
970	TRUE	Empty	Ch1	1746789	1747871	39 kDa		< 0.00010	0	B high. V low	unknown	3	12	7	0	0	0
1026	TRUE	Empty	Ch1	2720351	2722519	82 kDa		< 0.00010	0	B high. V low	unknown	3	16	13	0	0	0
470	TRUE	Empty	Ch1	1098401	1099021	24 kDa		0.51	0.6	[]	unknown	7	8	4	12	0	0
239	TRUE	Empty	Ch1	2542888	2544432	58 kDa		< 0.00010	7.2	B low. V high	unknown	0	2	2	13	10	6
872	TRUE	Empty	Ch1	2995525	2996970	51 kDa		< 0.00010	0.07	B high. V low	unknown	6	12	12	2	0	0
856	TRUE	Empty	Ch1	2956917	2958272	49 kDa		0.00017	0.1	B high. V low	unknown	6	13	12	0	3	0
419	TRUE	Empty	Ch1	814671	816458	66 kDa		0.18	0.9	[]	unknown	4	6	7	7	3	5
851	TRUE	Empty	Ch1	1366288	1366956	25 kDa		0.00036	0.1	B high. V low	unknown	8	11	10	0	3	0
378	TRUE	Empty	Ch1	380339	380641	11 kDa		0.085	1.1	[]	unknown	0	7	7	7	4	4
674	TRUE	Empty	Ch1	1814807	1815334	20 kDa		0.042	0.3	[]	unknown	3	11	9	0	4	2
738	TRUE	Empty	Ch1	2661395	2662495	41 kDa		0.0077	0.2	B high. V low	unknown	8	8	13	4	2	0
446	TRUE	Empty	Ch1	1444071	1445699	60 kDa		0.37	0.7	[]	unknown	9	6	3	13	0	0
65	TRUE	Empty	Ch1	1894845	1895783	35 kDa		< 0.00010	INF	B low. V high	unknown	0	0	0	2	15	17
413	TRUE	Empty	Ch2	528513	529082	20 kDa		0.13	0.9	[]	unknown	8	7	2	10	3	3
519	TRUE	Empty	Ch1	2315224	2315595	14 kDa		0.31	0.4	[]	unknown	0	6	12	0	4	4
867	TRUE	Empty	Ch1	2280112	2281122	37 kDa		0.00043	0.08	B high. V low	unknown	0	14	11	0	2	0
894	TRUE	Empty	Ch1	15025	15981	35 kDa		< 0.00010	0	B high. V low	unknown	6	14	10	0	0	0
1001	TRUE	Empty	Ch1	2317689	2317967	10 kDa		< 0.00010	0	B high. V low	unknown	3	14	11	0	0	0
1002	TRUE	Empty	Ch1	2321173	2321916	27 kDa		< 0.00010	0	B high. V low	unknown	0	13	14	0	0	0
1063	TRUE	Empty	Ch2	557309	557965	25 kDa		< 0.00010	0	B high. V low	unknown	3	13	15	0	0	0
846	TRUE	Empty	Ch1	80869	82443	59 kDa		0.00053	0.1	B high. V low	unknown	0	15	13	0	3	0
1027	TRUE	Empty	Ch1	2745000	2745866	33 kDa		< 0.00010	0	B high. V low	unknown	8	6	12	0	0	0
529	TRUE	Empty	Ch2	495723	496904	44 kDa		0.26	0.4	[]	unknown	4	7	8	8	0	0
873	TRUE	Empty	Ch2	183820	185490	60 kDa		< 0.00010	0.07	B high. V low	unknown	10	9	11	2	0	0
993	TRUE	Empty	Ch1	2173399	2174916	59 kDa		< 0.00010	0	B high. V low	unknown	2	14	13	0	0	0
416	TRUE	Empty	Ch1	1752510	1754312	68 kDa		0.17	0.9	[]	unknown	6	4	4	7	2	4
424	TRUE	Empty	Ch1	2771656	2773428	67 kDa		0.24	0.9	[]	unknown	5	5	4	5	4	3
370	TRUE	Empty	Ch1	286195	286527	12 kDa		0.062	1.2	[]	unknown	0	8	5	7	4	4
318	TRUE	Empty	Ch1	812957	814678	63 kDa		0.012	1.7	B low. V high	unknown	4	4	0	14	0	0
688	TRUE	Empty	Ch1	2847892	2848353	16 kDa		0.078	0.2	[]	unknown	0	7	9	0	4	0
868	TRUE	Empty	Ch1	615342	615887	20 kDa		0.00029	0.08	B high. V low	unknown	0	15	11	0	2	0
797	TRUE	Empty	Ch1	2648360	2649340	35 kDa		0.0048	0.2	B high. V low	unknown	6	10	9	4	0	0
925	TRUE	Empty	Ch1	573129	573545	15 kDa		< 0.00010	0	B high. V low	unknown	0	14	11	0	0	0
1080	TRUE	Empty	Ch2	1064367	1066283	70 kDa	TRUE	< 0.00010	0	B high. V low	unknown	7	14	12	0	0	0
471	TRUE	Empty	Ch1	3010913	3011173	9 kDa		0.51	0.6	[]	unknown	0	8	11	0	6	6
857	TRUE	Empty	Ch1	838800	840497	62 kDa		0.0021	0.1	B high. V low	unknown	8	9	4	2	0	0
422	TRUE	Empty	Ch1	1430671	1432953	83 kDa		0.24	0.9	[]	unknown	5	7	2	12	0	0
245	TRUE	Empty	Ch1	484371	485162	29 kDa		< 0.00010	6.5	B low. V high	unknown	4	0	0	26	0	0
562	TRUE	Empty	Ch2	351502	352620	42 kDa		0.22	0.4	[]	unknown	6	5	5	4	2	0
683	TRUE	Empty	Ch1	300714	301796	39 kDa		0.032	0.2	[]	unknown	7	9	8	4	2	0
736	TRUE	Empty	Ch1	2966741	2967274	20 kDa		0.016	0.2	B high. V low	unknown	4	11	9	0	3	2
850	TRUE	Empty	Ch1	2937164	2937625	17 kDa		0.0045	0.1	B high. V low	unknown	4	7	8	2	0	0
899	TRUE	Empty	Ch1	109468	110349	33 kDa		< 0.00010	0	B high. V low	unknown	0	12	12	0	0	0
301	TRUE	Empty	Ch1	2713051	2714607	58 kDa		0.002	2.1	B low. V high	unknown	3	2	3	17	0	0
581	TRUE	Empty	Ch1	2200416	2202209	66 kDa		0.15	0.3	[]	unknown	12	3	5	7	0	0
302	TRUE	Empty	Ch1	2702131	2705241	112 kDa		0.0036	2	B low. V high	unknown	0	2	6	9	3	4
687	TRUE	Empty	Ch1	2558614	2559762	43 kDa		0.05	0.2	[]	unknown	6	7	7	5	0	0
31	TRUE	Empty	Ch1	965698	968769	116 kDa		< 0.00010	INF	B low. V high	unknown	0	0	0	12	0	0
708	TRUE	Empty	Ch1	956006	957637	59 kDa	TRUE	0.0061	0.2	B high. V low	unknown	9	14	12	4	4	0
862	TRUE	Empty	Ch1	2674813	2675694	32 kDa		0.0014	0.09	B high. V low	unknown	5	8	9	0	2	0
843	TRUE	Empty	Ch1	2533201	2534364	42 kDa		0.00077	0.1	B high. V low	unknown	4	11	12	3	0	0
817	TRUE	Empty	Ch1	2171660	2172916	46 kDa	TRUE	0.00031	0.1	B high. V low	unknown	11	13	12	5	0	0
1023	TRUE	Empty	Ch1	2700152	2701636	55 kDa		< 0.00010	0	B high. V low	unknown	5	10	11	0	0	0
9	TRUE	Empty	Ch1	398791	399438	25 kDa		< 0.00010	INF	B low. V high	unknown	0	0	0	16	5	8
468	TRUE	Empty	Ch1	1593337	1594626	47 kDa		0.52	0.6	[]	unknown	3	5	6	5	0	4
548	TRUE	Empty	Ch1	2909474	2911192	63 kDa		0.27	0.4	[]	unknown	4	6	5	4	2	0
283	TRUE	Empty	Ch1	2461083	2463107	73 kDa		0.0053	2.8	B low. V high	unknown	4	0	0	11	0	0
431	TRUE	Empty	Ch2	1000627	1001955	48 kDa		0.32	0.8	[]	unknown	4	3	4	9	0	0
530	TRUE	Empty	Ch2	914605	914958	13 kDa		0.26	0.4	[]	unknown	3	9	7	6	2	0
618	TRUE	Empty	Ch1	415764	416909	41 kDa		0.14	0.3	[]	unknown	5	5	6	2	3	0
864	TRUE	Empty	Ch2	447232	447810	21 kDa		0.00065	0.08	B high. V low	unknown	4	8	12	2	0	0
780	TRUE	Empty	Ch1	516815	517690	33 kDa		0.0092	0.2	B high. V low	unknown	9	7	7	4	0	0
247	TRUE	Empty	Ch2	1014544	1016382	67 kDa		< 0.00010	5.7	B low. V high	unknown	4	0	0	16	4	3
946	TRUE	Empty	Ch1	1144152	1144670	19 kDa		< 0.00010	0	B high. V low	unknown	2	15	9	0	0	0
475	TRUE	Empty	Ch2	493009	495129	80 kDa		0.56	0.6	[]	unknown	8	2	3	8	0	0
906	TRUE	Empty	Ch1	248627	249601	37 kDa		< 0.00010	0	B high. V low	unknown	5	10	15	0	0	0
326	TRUE	Empty	Ch1	2265841	2266335	18 kDa		0.02	1.6	B low. V high	unknown	0	4	4	6	5	2
552	TRUE	Empty	Ch1	2254808	2255737	34 kDa		0.22	0.4	[]	unknown	4	9	5	4	3	0
449	TRUE	Empty	Ch2	476698	478629	72 kDa		0.47	0.7	[]	unknown	4	2	4	7	0	0
859	TRUE	Empty	Ch1	2964760	2965566	30 kDa		0.0021	0.1	B high. V low	unknown	8	7	6	2	0	0
415	TRUE	Empty	Ch1	756185	757450	46 kDa		0.17	0.9	[]	unknown	8	4	2	10	3	0
602	TRUE	Empty	Ch1	1349274	1349717	16 kDa		0.12	0.3	[]	unknown	3	10	8	0	4	3
742	TRUE	Empty	Ch2	915298	915687	15 kDa		0.024	0.2	B high. V low	unknown	5	9	6	4	0	0
493	TRUE	Empty	Ch1	609419	611545	77 kDa		0.48	0.5	[]	unknown	6	4	5	8	0	0
1066	TRUE	Empty	Ch2	606689	607339	23 kDa		< 0.00010	0	B high. V low	unknown	6	11	11	0	0	0
943	TRUE	Empty	Ch1	1068821	1070305	56 kDa		< 0.00010	0	B high. V low	unknown	8	12	6	0	0	0
42	TRUE	Empty	Ch1	1547871	1548905	37 kDa		< 0.00010	INF	B low. V high	unknown	0	0	0	5	11	10
971	TRUE	Empty	Ch1	1751174	1752175	38 kDa		< 0.00010	0	B high. V low	unknown	8	8	13	0	0	0
299	TRUE	Empty	Ch1	1942140	1943399	48 kDa		0.0063	2.2	B low. V high	unknown	0	3	3	9	2	2
733	TRUE	Empty	Ch1	595587	597638	77 kDa		0.033	0.2	[]	unknown	4	8	7	4	0	0
858	TRUE	Empty	Ch1	1938656	1939231	21 kDa		0.0021	0.1	B high. V low	unknown	3	9	9	0	0	2
263	TRUE	Empty	Ch2	15	1373	50 kDa		0.00029	3.8	B low. V high	unknown	4	0	0	13	2	0
717	TRUE	Empty	Ch1	2683079	2684440	49 kDa		0.044	0.2	[]	unknown	6	5	7	4	0	0
848	TRUE	Empty	Ch1	282925	283374	17 kDa		0.0045	0.1	B high. V low	unknown	0	10	9	2	0	0
1008	TRUE	Empty	Ch1	2378968	2380002	37 kDa		< 0.00010	0	B high. V low	unknown	2	9	11	0	0	0
938	TRUE	Empty	Ch1	845066	845632	21 kDa		< 0.00010	0	B high. V low	unknown	6	9	10	0	0	0
825	TRUE	Empty	Ch1	2788283	2788849	20 kDa		0.0034	0.1	B high. V low	unknown	2	10	11	3	0	0
84	TRUE	Empty	Ch1	2734933	2737032	78 kDa		< 0.00010	INF	B low. V high	unknown	0	0	0	6	7	12
1046	TRUE	Empty	Ch2	245695	247665	75 kDa		< 0.00010	0	B high. V low	unknown	4	13	9	0	0	0
11	TRUE	Empty	Ch1	486858	489731	104 kDa		< 0.00010	INF	B low. V high	unknown	0	0	0	37	0	0
448	TRUE	Empty	Ch1	2563239	2563856	22 kDa		0.47	0.7	[]	unknown	2	3	5	7	0	0
15	TRUE	Empty	Ch1	511234	511848	23 kDa		< 0.00010	INF	B low. V high	unknown	0	0	0	10	6	8
682	TRUE	Empty	Ch1	174138	174593	17 kDa		0.078	0.2	[]	unknown	0	8	8	0	4	0
1070	TRUE	Empty	Ch2	743869	744519	24 kDa		< 0.00010	0	B high. V low	unknown	3	9	9	0	0	0
778	TRUE	Empty	Ch2	744946	745266	13 kDa		0.027	0.2	[]	unknown	0	8	9	0	3	0
989	TRUE	Empty	Ch1	2066134	2066907	29 kDa		< 0.00010	0	B high. V low	unknown	6	12	5	0	0	0
978	TRUE	Empty	Ch1	1884538	1885629	39 kDa		< 0.00010	0	B high. V low	unknown	0	10	12	0	0	0
949	TRUE	Empty	Ch1	1256675	1258378	62 kDa		< 0.00010	0	B high. V low	unknown	2	10	12	0	0	0
863	TRUE	Empty	Ch2	416141	417064	35 kDa		0.0014	0.09	B high. V low	unknown	0	10	12	0	2	0
262	TRUE	Empty	Ch1	2583744	2584745	36 kDa		< 0.00010	3.8	B low. V high	unknown	2	3	0	19	0	0
992	TRUE	Empty	Ch1	2158533	2160818	85 kDa		< 0.00010	0	B high. V low	unknown	10	6	6	0	0	0
922	TRUE	Empty	Ch1	518221	519324	42 kDa		< 0.00010	0	B high. V low	unknown	4	9	9	0	0	0
356	TRUE	Empty	Ch1	590867	593173	81 kDa		0.05	1.3	[]	unknown	2	3	5	8	2	3
486	TRUE	Empty	Ch1	2189853	2192603	102 kDa		0.6	0.6	[]	unknown	7	0	0	4	0	0
480	TRUE	Empty	Ch2	190341	191732	52 kDa		0.58	0.6	[]	unknown	4	7	4	9	0	0
567	TRUE	Empty	Ch1	2386104	2386625	19 kDa		0.18	0.4	[]	unknown	2	7	10	0	4	3
852	TRUE	Empty	Ch1	2669191	2670552	49 kDa		0.0031	0.1	B high. V low	unknown	8	5	7	2	0	0
660	TRUE	Empty	Ch1	587422	587934	19 kDa		0.085	0.3	[]	unknown	0	9	9	0	5	0
947	TRUE	Empty	Ch1	1164253	1164879	23 kDa		0.00021	0	B high. V low	unknown	3	9	6	0	0	0
695	TRUE	Empty	Ch1	938486	940117	60 kDa	TRUE	0.011	0.2	B high. V low	unknown	16	8	9	8	0	0
1048	TRUE	Empty	Ch2	300878	303238	89 kDa		< 0.00010	0	B high. V low	unknown	7	7	7	0	0	0
933	TRUE	Empty	Ch1	678174	678869	25 kDa		< 0.00010	0	B high. V low	unknown	0	14	9	0	0	0
104	TRUE	Empty	Ch2	736986	737504	19 kDa		< 0.00010	INF	B low. V high	unknown	0	0	0	0	12	14
456	TRUE	Empty	Ch1	379581	380246	26 kDa		0.49	0.7	[]	unknown	2	5	5	4	4	0
451	TRUE	Empty	Ch1	2063725	2064981	44 kDa		0.45	0.7	[]	unknown	4	5	4	0	4	5
661	TRUE	Empty	Ch1	3005571	3006089	19 kDa		0.085	0.3	[]	unknown	5	6	7	3	0	2
264	TRUE	Empty	Ch2	691696	693534	67 kDa		0.00029	3.8	B low. V high	unknown	2	0	2	6	5	4
1072	TRUE	Empty	Ch2	773201	774622	52 kDa	TRUE	< 0.00010	0	B high. V low	unknown	4	12	16	0	0	0
812	TRUE	Empty	Ch1	1980047	1980700	24 kDa		0.029	0.1	[]	unknown	0	6	8	2	0	0
578	TRUE	Empty	Ch1	2164916	2165542	24 kDa		0.18	0.4	[]	unknown	0	9	8	3	3	0
233	TRUE	Empty	Ch1	2971834	2973513	60 kDa		< 0.00010	9.5	B low. V high	unknown	2	0	0	9	3	7
1006	TRUE	Empty	Ch1	2374430	2377060	98 kDa		0.00033	0	B high. V low	unknown	3	6	8	0	0	0
806	TRUE	Empty	Ch1	558533	563071	166 kDa		0.041	0.2	[]	unknown	8	5	0	2	0	0
728	TRUE	Empty	Ch1	740124	742394	84 kDa		0.07	0.2	[]	unknown	5	2	7	3	0	0
619	TRUE	Empty	Ch2	774713	775729	37 kDa		0.14	0.3	[]	unknown	6	6	4	5	0	0
485	TRUE	Empty	Ch1	2186046	2188262	84 kDa		0.6	0.6	[]	unknown	5	0	2	4	0	0
1034	TRUE	Empty	Ch1	2892946	2893434	18 kDa		< 0.00010	0	B high. V low	unknown	3	10	7	0	0	0
351	TRUE	Empty	Ch2	554358	555734	49 kDa		0.054	1.3	[]	unknown	3	2	4	3	6	3
514	TRUE	Empty	Ch1	2716855	2717802	34 kDa		0.39	0.5	[]	unknown	3	6	4	2	2	2
503	TRUE	Empty	Ch1	1081918	1082652	28 kDa		0.48	0.5	[]	unknown	4	3	3	5	0	0
462	TRUE	Empty	Ch1	1277551	1278525	36 kDa		0.49	0.7	[]	unknown	0	6	6	3	2	3
298	TRUE	Empty	Ch1	1761404	1762618	45 kDa		0.0063	2.2	B low. V high	unknown	0	2	4	10	0	3
547	TRUE	Empty	Ch1	527480	528334	32 kDa		0.27	0.4	[]	unknown	0	7	8	3	3	0
344	TRUE	Empty	Ch1	2008865	2009413	20 kDa		0.033	1.4	[]	unknown	0	4	5	0	6	7
596	TRUE	Empty	Ch1	2356376	2356900	20 kDa		0.14	0.3	[]	unknown	4	8	6	0	3	3
259	TRUE	Empty	Ch1	1297568	1298206	23 kDa		0.00013	4	B low. V high	unknown	0	4	0	9	3	4
428	TRUE	Empty	Ch2	187754	189664	72 kDa		0.29	0.8	[]	unknown	8	0	4	8	2	0
919	TRUE	Empty	Ch1	450496	451854	50 kDa		0.0014	0	B high. V low	unknown	6	4	4	0	0	0
1071	TRUE	Empty	Ch2	764449	766107	63 kDa		0.00033	0	B high. V low	unknown	4	8	5	0	0	0
685	TRUE	Empty	Ch1	1152224	1153234	37 kDa		0.078	0.2	[]	unknown	5	6	5	4	0	0
1014	TRUE	Empty	Ch1	2512708	2513949	47 kDa		0.00021	0	B high. V low	unknown	4	6	8	0	0	0
389	TRUE	Empty	Ch1	534030	534950	33 kDa		0.2	1	[]	unknown	0	3	6	9	0	0
1011	TRUE	Empty	Ch1	2464723	2465586	32 kDa		< 0.00010	0	B high. V low	unknown	3	10	8	0	0	0
1036	TRUE	Empty	Ch1	2930721	2932127	52 kDa		0.00053	0	B high. V low	unknown	6	4	6	0	0	0
560	TRUE	Empty	Ch1	1733459	1733629	6 kDa		0.22	0.4	[]	unknown	0	8	8	0	6	0
972	TRUE	Empty	Ch1	1771598	1772731	40 kDa		< 0.00010	0	B high. V low	unknown	4	11	7	0	0	0
981	TRUE	Empty	Ch1	1968882	1969613	26 kDa		< 0.00010	0	B high. V low	unknown	5	9	8	0	0	0
271	TRUE	Empty	Ch2	424297	434088	341 kDa		0.00061	3.5	B low. V high	unknown	4	0	0	14	0	0
483	TRUE	Empty	Ch1	3010581	3010892	12 kDa		0.58	0.6	[]	unknown	4	5	3	2	3	2
359	TRUE	Empty	Ch1	463034	464458	50 kDa		0.1	1.3	[]	unknown	5	2	0	7	2	0
931	TRUE	Empty	Ch1	618055	618384	12 kDa		0.00033	0	B high. V low	unknown	2	7	8	0	0	0
669	TRUE	Empty	Ch1	376496	376990	18 kDa		0.1	0.3	[]	unknown	2	4	9	2	2	0
1058	TRUE	Empty	Ch2	474288	476324	76 kDa		0.00053	0	B high. V low	unknown	2	6	8	0	0	0
927	TRUE	Empty	Ch1	583476	584843	51 kDa		0.014	0	B high. V low	unknown	7	2	0	0	0	0
966	TRUE	Empty	Ch1	1679481	1680359	32 kDa		0.00086	0	B high. V low	unknown	3	7	5	0	0	0
776	TRUE	Empty	Ch1	1271230	1272207	37 kDa		0.027	0.2	[]	unknown	7	5	5	3	0	0
985	TRUE	Empty	Ch1	1983645	1984778	40 kDa		< 0.00010	0	B high. V low	unknown	4	9	8	0	0	0
22	TRUE	Empty	Ch1	701989	702585	21 kDa		< 0.00010	INF	B low. V high	unknown	0	0	0	3	7	12
1042	TRUE	Empty	Ch2	154046	155017	36 kDa		< 0.00010	0	B high. V low	unknown	7	7	9	0	0	0
261	TRUE	Empty	Ch2	1098929	1099936	36 kDa		0.00013	4	B low. V high	unknown	4	0	0	16	0	0
347	TRUE	Empty	Ch1	2903147	2904004	32 kDa		0.058	1.4	[]	unknown	2	6	0	2	4	5
248	TRUE	Empty	Ch1	2939900	2940565	25 kDa		< 0.00010	5.7	B low. V high	unknown	0	3	0	2	6	9
934	TRUE	Empty	Ch1	688665	689780	42 kDa		0.00013	0	B high. V low	unknown	4	5	10	0	0	0
4	TRUE	Empty	Ch1	119547	121880	87 kDa		0.0075	INF	B low. V high	unknown	0	0	0	5	0	0
777	TRUE	Empty	Ch2	437861	439297	52 kDa		0.027	0.2	[]	unknown	6	6	5	3	0	0
701	TRUE	Empty	Ch1	2914572	2915861	49 kDa		0.059	0.2	[]	unknown	3	6	8	4	0	0
1060	TRUE	Empty	Ch2	530858	531763	34 kDa		< 0.00010	0	B high. V low	unknown	0	9	12	0	0	0
768	TRUE	Empty	Ch1	2849242	2851191	72 kDa		0.081	0.2	[]	unknown	11	0	0	2	0	0
704	TRUE	Empty	Ch1	2241769	2243280	55 kDa		0.094	0.2	[]	unknown	13	0	0	3	0	0
444	TRUE	Empty	Ch1	2792549	2794330	66 kDa		0.42	0.7	[]	unknown	5	3	3	2	3	3
454	TRUE	Empty	Ch1	45492	45707	8 kDa		0.49	0.7	[]	unknown	2	5	5	0	3	5
895	TRUE	Empty	Ch1	15995	16726	27 kDa		0.00033	0	B high. V low	unknown	3	7	7	0	0	0
961	TRUE	Empty	Ch1	1618391	1618669	11 kDa		0.0035	0	B high. V low	unknown	0	7	5	0	0	0
729	TRUE	Empty	Ch1	1408803	1409525	27 kDa		0.07	0.2	[]	unknown	0	7	7	3	0	0
1062	TRUE	Empty	Ch2	551853	552227	14 kDa		0.00033	0	B high. V low	unknown	4	8	5	0	0	0
242	TRUE	Empty	Ch1	183286	184197	35 kDa		< 0.00010	7	B low. V high	unknown	0	0	2	5	4	5
532	TRUE	Empty	Ch1	2034303	2035334	36 kDa		0.34	0.4	[]	unknown	5	4	3	5	0	0
937	TRUE	Empty	Ch1	816578	817534	34 kDa		< 0.00010	0	B high. V low	unknown	4	8	8	0	0	0
808	TRUE	Empty	Ch1	1616022	1616717	25 kDa		0.041	0.2	[]	unknown	0	6	7	2	0	0
292	TRUE	Empty	Ch2	96666	97796	42 kDa		0.0059	2.4	B low. V high	unknown	3	2	0	12	0	0
1025	TRUE	Empty	Ch1	2717897	2719252	49 kDa		0.00033	0	B high. V low	unknown	4	9	4	0	0	0
849	TRUE	Empty	Ch1	1206597	1207463	34 kDa		0.0045	0.1	B high. V low	unknown	5	8	6	2	0	0
979	TRUE	Empty	Ch1	1903442	1904368	34 kDa		0.00053	0	B high. V low	unknown	7	4	5	0	0	0
957	TRUE	Empty	Ch1	1585586	1589053	130 kDa		0.009	0	B high. V low	unknown	6	0	4	0	0	0
960	TRUE	Empty	Ch1	1613099	1614073	36 kDa		0.00033	0	B high. V low	unknown	4	6	7	0	0	0
807	TRUE	Empty	Ch1	1569357	1569857	20 kDa		0.041	0.2	[]	unknown	0	6	7	0	2	0
598	TRUE	Empty	Ch1	2682410	2682832	15 kDa		0.22	0.3	[]	unknown	2	5	5	0	2	2
829	TRUE	Empty	Ch1	2329840	2330439	21 kDa		0.014	0.1	B high. V low	unknown	6	6	4	2	0	0
731	TRUE	Empty	Ch2	353483	353785	11 kDa		0.07	0.2	[]	unknown	0	7	7	0	3	0
328	TRUE	Empty	Ch1	2457874	2458314	16 kDa		0.036	1.6	[]	unknown	4	3	0	7	4	0
601	TRUE	Empty	Ch1	927563	929452	68 kDa	TRUE	0.18	0.3	[]	unknown	8	0	7	5	0	0
86	TRUE	Empty	Ch1	2805925	2806620	26 kDa		< 0.00010	INF	B low. V high	unknown	0	0	0	6	5	4
706	TRUE	Empty	Ch1	2922632	2923006	14 kDa		0.094	0.2	[]	unknown	0	6	7	0	3	0
577	TRUE	Empty	Ch2	441424	441828	14 kDa		0.22	0.4	[]	unknown	0	7	7	0	3	2
788	TRUE	Empty	Ch1	1148941	1151067	80 kDa		0.058	0.2	[]	unknown	5	2	5	2	0	0
251	TRUE	Empty	Ch1	468341	471451	113 kDa		0.00021	4.7	B low. V high	unknown	3	0	0	9	3	2
1028	TRUE	Empty	Ch1	2746030	2746746	26 kDa		0.0056	0	B high. V low	unknown	0	5	6	0	0	0
668	TRUE	Empty	Ch1	111657	113030	53 kDa		0.1	0.3	[]	unknown	8	2	5	4	0	0
1010	TRUE	Empty	Ch1	2445948	2448269	85 kDa		0.009	0	B high. V low	unknown	2	3	5	0	0	0
748	TRUE	Empty	Ch2	515004	515948	36 kDa		0.051	0.2	[]	unknown	8	3	4	3	0	0
573	TRUE	Empty	Ch2	658613	660376	65 kDa	TRUE	0.15	0.4	[]	unknown	8	6	8	8	0	0
5	TRUE	Empty	Ch1	122120	124411	85 kDa		< 0.00010	INF	B low. V high	unknown	0	0	0	10	0	5
1073	TRUE	Empty	Ch2	828527	829003	18 kDa		0.0035	0	B high. V low	unknown	0	6	6	0	0	0
373	TRUE	Empty	Ch2	369736	370599	31 kDa		0.16	1.1	[]	unknown	3	4	0	8	0	0
976	TRUE	Empty	Ch1	1827354	1828439	39 kDa		0.00053	0	B high. V low	unknown	2	6	8	0	0	0
945	TRUE	Empty	Ch1	1129595	1130146	20 kDa		0.00086	0	B high. V low	unknown	5	4	6	0	0	0
786	TRUE	Empty	Ch1	1863873	1865744	68 kDa	TRUE	0.019	0.2	B high. V low	unknown	9	9	0	3	0	0
1076	TRUE	Empty	Ch2	1041958	1042392	16 kDa		0.00013	0	B high. V low	unknown	4	7	8	0	0	0
932	TRUE	Empty	Ch1	647469	648812	51 kDa		0.00013	0	B high. V low	unknown	3	6	10	0	0	0
935	TRUE	Empty	Ch1	746251	747030	29 kDa		0.00013	0	B high. V low	unknown	4	8	7	0	0	0
445	TRUE	Empty	Ch2	198358	201477	115 kDa		0.42	0.7	[]	unknown	11	0	0	8	0	0
1031	TRUE	Empty	Ch1	2824059	2825855	64 kDa		0.0056	0	B high. V low	unknown	0	5	6	0	0	0
337	TRUE	Empty	Ch1	2797872	2799110	47 kDa		0.13	1.5	[]	unknown	2	2	0	4	2	0
325	TRUE	Empty	Ch1	1668305	1668793	17 kDa		0.038	1.7	[]	unknown	3	3	0	10	0	0
730	TRUE	Empty	Ch1	1818407	1818859	17 kDa		0.07	0.2	[]	unknown	0	5	9	0	3	0
114	TRUE	Empty	Ch2	1105665	1106012	13 kDa		< 0.00010	INF	B low. V high	unknown	0	0	0	2	11	4
705	TRUE	Empty	Ch1	2444358	2445080	27 kDa		0.094	0.2	[]	unknown	0	7	6	3	0	0
823	TRUE	Empty	Ch1	1200416	1201324	33 kDa		0.02	0.1	B high. V low	unknown	4	6	5	2	0	0
501	TRUE	Empty	Ch1	276277	277041	27 kDa		0.46	0.5	[]	unknown	0	7	5	0	3	3
554	TRUE	Empty	Ch1	500083	501333	45 kDa		0.27	0.4	[]	unknown	4	6	3	5	0	0
703	TRUE	Empty	Ch1	2121548	2122810	46 kDa		0.094	0.2	[]	unknown	7	4	2	3	0	0
805	TRUE	Empty	Ch1	425081	428974	141 kDa		0.041	0.2	[]	unknown	8	3	2	2	0	0
1041	TRUE	Empty	Ch2	152821	154038	46 kDa		0.0056	0	B high. V low	unknown	0	7	4	0	0	0
1079	TRUE	Empty	Ch2	1055492	1055701	8 kDa		0.00086	0	B high. V low	unknown	0	10	5	0	0	0
999	TRUE	Empty	Ch1	2268607	2268894	11 kDa		0.0035	0	B high. V low	unknown	2	5	5	0	0	0
295	TRUE	Empty	Ch2	155077	156108	39 kDa		0.021	2.2	B low. V high	unknown	4	0	0	9	0	0
492	TRUE	Empty	Ch2	362429	364165	64 kDa	TRUE	0.51	0.5	[]	unknown	13	0	0	7	0	0
313	TRUE	Empty	Ch1	1366041	1366274	9 kDa		0.021	1.8	B low. V high	unknown	0	3	3	3	4	4
119	TRUE	Empty	Ch1	216316	216576	9 kDa		0.14	INF	[]	unknown	0	0	0	2	0	0
321	TRUE	Empty	Ch1	2586611	2588245	63 kDa		0.072	1.7	[]	unknown	2	2	0	7	0	0
372	TRUE	Empty	Ch1	430200	430844	23 kDa		0.16	1.1	[]	unknown	5	2	0	5	3	0
1005	TRUE	Empty	Ch1	2353733	2355208	54 kDa		0.0022	0	B high. V low	unknown	4	5	4	0	0	0
1015	TRUE	Empty	Ch1	2550837	2552090	46 kDa		0.0022	0	B high. V low	unknown	2	4	7	0	0	0
1191	TRUE	Empty	Ch1	1878771	1879859	40 kDa		0.15	0	[]	unknown	4	0	0	0	0	0
1069	TRUE	Empty	Ch2	646503	646940	17 kDa		0.00053	0	B high. V low	unknown	4	6	6	0	0	0
570	TRUE	Empty	Ch1	306242	307726	56 kDa		0.28	0.4	[]	unknown	6	2	3	4	0	0
747	TRUE	Empty	Ch1	1570098	1572032	74 kDa		0.051	0.2	[]	unknown	8	4	3	3	0	0
789	TRUE	Empty	Ch1	2662553	2663887	50 kDa		0.058	0.2	[]	unknown	3	4	5	2	0	0
1000	TRUE	Empty	Ch1	2278451	2279806	49 kDa		0.0022	0	B high. V low	unknown	4	5	4	0	0	0
831	TRUE	Empty	Ch2	191956	192591	24 kDa		0.014	0.1	B high. V low	unknown	0	9	7	0	2	0
955	TRUE	Empty	Ch1	1524507	1525727	45 kDa		0.00021	0	B high. V low	unknown	0	11	7	0	0	0
1065	TRUE	Empty	Ch2	605165	605572	15 kDa		0.0014	0	B high. V low	unknown	0	8	6	0	0	0
320	TRUE	Empty	Ch1	1214546	1215919	50 kDa		0.072	1.7	[]	unknown	2	0	2	4	0	3
571	TRUE	Empty	Ch1	1298342	1299475	42 kDa		0.28	0.4	[]	unknown	2	4	5	4	0	0
274	TRUE	Empty	Ch2	234775	235611	31 kDa		0.0046	3.3	B low. V high	unknown	0	0	3	8	2	0
633	TRUE	Empty	Ch1	1177103	1177585	18 kDa		0.22	0.3	[]	unknown	0	6	4	0	3	0
488	TRUE	Empty	Ch1	851615	852181	21 kDa		0.56	0.6	[]	unknown	4	0	5	2	3	0
767	TRUE	Empty	Ch1	2099531	2100226	25 kDa		0.081	0.2	[]	unknown	0	5	6	2	0	0
600	TRUE	Empty	Ch2	1073654	1074370	26 kDa		0.22	0.3	[]	unknown	3	4	5	4	0	0
572	TRUE	Empty	Ch1	1975697	1976080	15 kDa		0.28	0.4	[]	unknown	5	4	2	4	0	0
540	TRUE	Empty	Ch1	1468772	1471153	91 kDa		0.35	0.4	[]	unknown	3	5	2	4	0	0
472	TRUE	Empty	Ch1	2961782	2964604	104 kDa		0.58	0.6	[]	unknown	3	3	2	5	0	0
766	TRUE	Empty	Ch1	2048925	2050553	61 kDa		0.081	0.2	[]	unknown	7	2	2	2	0	0
46	TRUE	Empty	Ch1	1597623	1599020	51 kDa		< 0.00010	INF	B low. V high	unknown	0	0	0	4	4	4
429	TRUE	Empty	Ch2	290994	292130	41 kDa		0.4	0.8	[]	unknown	3	0	3	5	0	0
689	TRUE	Empty	Ch2	570303	572984	98 kDa		0.13	0.2	[]	unknown	10	2	0	3	0	0
338	TRUE	Empty	Ch2	207280	208722	53 kDa		0.13	1.5	[]	unknown	2	2	0	6	0	0
968	TRUE	Empty	Ch1	1716122	1717567	52 kDa		0.0035	0	B high. V low	unknown	5	4	3	0	0	0
996	TRUE	Empty	Ch1	2215216	2216445	44 kDa		0.0056	0	B high. V low	unknown	6	2	3	0	0	0
13	TRUE	Empty	Ch1	501498	501824	12 kDa		< 0.00010	INF	B low. V high	unknown	0	0	0	0	5	6
502	TRUE	Empty	Ch1	548189	549853	62 kDa		0.48	0.5	[]	unknown	8	0	2	5	0	0
1037	TRUE	Empty	Ch1	2932132	2933226	40 kDa		0.0022	0	B high. V low	unknown	0	6	7	0	0	0
991	TRUE	Empty	Ch1	2114191	2115000	29 kDa		0.0056	0	B high. V low	unknown	0	5	6	0	0	0
107	TRUE	Empty	Ch2	977536	980292	102 kDa		< 0.00010	INF	B low. V high	unknown	0	0	0	15	0	0
305	TRUE	Empty	Ch1	1535162	1535845	25 kDa		0.075	2	[]	unknown	0	3	0	4	0	2
923	TRUE	Empty	Ch1	540357	541205	31 kDa		0.0014	0	B high. V low	unknown	6	4	4	0	0	0
603	TRUE	Empty	Ch2	982518	984164	60 kDa	TRUE	0.18	0.3	[]	unknown	8	0	7	5	0	0
595	TRUE	Empty	Ch1	2266338	2267063	27 kDa		0.28	0.3	[]	unknown	3	3	3	3	0	0
744	TRUE	Empty	Ch1	1958579	1959367	28 kDa		0.11	0.2	[]	unknown	0	7	3	2	0	0
1016	TRUE	Empty	Ch1	2555623	2556558	34 kDa		0.0022	0	B high. V low	unknown	4	6	3	0	0	0
73	TRUE	Empty	Ch1	1926869	1929520	98 kDa		0.02	INF	B low. V high	unknown	0	0	0	4	0	0
1038	TRUE	Empty	Ch1	3021503	3022357	32 kDa		0.009	0	B high. V low	unknown	4	3	3	0	0	0
327	TRUE	Empty	Ch1	2783197	2784612	53 kDa		0.069	1.6	[]	unknown	5	0	0	4	2	2
1030	TRUE	Empty	Ch1	2801684	2802883	44 kDa		0.0056	0	B high. V low	unknown	2	4	5	0	0	0
980	TRUE	Empty	Ch1	1959906	1960961	37 kDa		0.00086	0	B high. V low	unknown	3	7	5	0	0	0
962	TRUE	Empty	Ch1	1620736	1621413	24 kDa		0.0056	0	B high. V low	unknown	2	5	4	0	0	0
368	TRUE	Empty	Ch1	1702202	1704052	67 kDa		0.18	1.2	[]	unknown	6	0	0	7	0	0
974	TRUE	Empty	Ch1	1777041	1777928	32 kDa		0.014	0	B high. V low	unknown	3	3	3	0	0	0
81	TRUE	Empty	Ch1	2346376	2348985	94 kDa		< 0.00010	INF	B low. V high	unknown	0	0	0	11	2	2
1043	TRUE	Empty	Ch2	220680	221318	22 kDa		0.00033	0	B high. V low	unknown	5	6	6	0	0	0
37	TRUE	Empty	Ch1	1329348	1331084	63 kDa		< 0.00010	INF	B low. V high	unknown	0	0	0	3	2	10
907	TRUE	Empty	Ch1	259261	259983	27 kDa		0.00086	0	B high. V low	unknown	2	7	6	0	0	0
293	TRUE	Empty	Ch1	2199428	2200324	34 kDa		0.039	2.3	[]	unknown	3	0	0	7	0	0
910	TRUE	Empty	Ch1	283664	284722	39 kDa		0.0014	0	B high. V low	unknown	0	6	8	0	0	0
965	TRUE	Empty	Ch1	1678395	1679393	37 kDa		0.0056	0	B high. V low	unknown	0	5	6	0	0	0
1022	TRUE	Empty	Ch1	2644735	2646576	65 kDa		0.009	0	B high. V low	unknown	0	5	5	0	0	0
715	TRUE	Empty	Ch1	87071	87319	9 kDa		0.15	0.2	[]	unknown	0	6	3	0	0	2
561	TRUE	Empty	Ch1	1835257	1835760	18 kDa		0.36	0.4	[]	unknown	4	2	2	3	0	0
463	TRUE	Empty	Ch1	1533631	1534701	40 kDa		0.55	0.7	[]	unknown	0	4	2	4	0	0
1224	TRUE	Empty	Ch1	2305029	2305649	22 kDa		0.037	0	[]	unknown	2	0	5	0	0	0
35	TRUE	Empty	Ch1	1194216	1195031	30 kDa		0.0004	INF	B low. V high	unknown	0	0	0	3	2	3
1225	TRUE	Empty	Ch1	2314007	2314312	12 kDa		0.095	0	[]	unknown	0	5	0	0	0	0
270	TRUE	Empty	Ch1	1906730	1907266	20 kDa		0.017	3.5	B low. V high	unknown	0	0	2	5	0	2
458	TRUE	Empty	Ch1	539826	540347	20 kDa		0.55	0.7	[]	unknown	0	3	3	4	0	0
394	TRUE	Empty	Ch1	1664776	1665747	37 kDa		0.48	1	[]	unknown	2	0	0	2	0	0
309	TRUE	Empty	Ch2	441983	443296	49 kDa		0.15	2	[]	unknown	0	0	2	2	0	2
91	TRUE	Empty	Ch2	243217	244848	60 kDa	TRUE	< 0.00010	INF	B low. V high	unknown	0	0	0	5	0	5
280	TRUE	Empty	Ch2	322932	323606	26 kDa		0.036	3	[]	unknown	0	0	2	6	0	0
809	TRUE	Empty	Ch1	2633599	2634390	29 kDa		0.041	0.2	[]	unknown	3	7	3	2	0	0
559	TRUE	Empty	Ch1	747413	749059	62 kDa		0.36	0.4	[]	unknown	2	2	4	3	0	0
1061	TRUE	Empty	Ch2	538454	539020	21 kDa		0.0022	0	B high. V low	unknown	2	6	5	0	0	0
948	TRUE	Empty	Ch1	1176030	1177091	39 kDa		0.00086	0	B high. V low	unknown	5	4	6	0	0	0
684	TRUE	Empty	Ch1	880208	881818	58 kDa	TRUE	0.13	0.2	[]	unknown	12	0	0	3	0	0
423	TRUE	Empty	Ch1	1946354	1947952	59 kDa		0.35	0.9	[]	unknown	4	3	0	6	0	0
1024	TRUE	Empty	Ch1	2701763	2702014	10 kDa		0.0022	0	B high. V low	unknown	0	8	5	0	0	0
984	TRUE	Empty	Ch1	1982383	1983633	45 kDa		0.0022	0	B high. V low	unknown	3	5	5	0	0	0
951	TRUE	Empty	Ch1	1377945	1379681	66 kDa		0.014	0	B high. V low	unknown	0	6	3	0	0	0
912	TRUE	Empty	Ch1	293164	293547	14 kDa		0.0014	0	B high. V low	unknown	0	7	7	0	0	0
1007	TRUE	Empty	Ch1	2378074	2378895	29 kDa		0.0035	0	B high. V low	unknown	0	5	7	0	0	0
893	TRUE	Empty	Ch1	913	1185	11 kDa		0.0014	0	B high. V low	unknown	0	6	8	0	0	0
49	TRUE	Empty	Ch1	1695485	1695790	11 kDa		< 0.00010	INF	B low. V high	unknown	0	0	0	0	5	9
87	TRUE	Empty	Ch1	2822017	2823393	47 kDa		0.0004	INF	B low. V high	unknown	0	0	0	4	2	2
254	TRUE	Empty	Ch2	740996	742090	41 kDa		0.0036	4.5	B low. V high	unknown	0	0	2	4	2	3
18	TRUE	Empty	Ch1	574948	575577	23 kDa		0.0075	INF	B low. V high	unknown	0	0	0	5	0	0
278	TRUE	Empty	Ch1	1445696	1446274	22 kDa		0.036	3	[]	unknown	2	0	0	6	0	0
716	TRUE	Empty	Ch1	1141488	1141811	12 kDa		0.15	0.2	[]	unknown	4	3	2	0	2	0
718	TRUE	Empty	Ch2	766983	767990	36 kDa		0.15	0.2	[]	unknown	0	6	3	2	0	0
904	TRUE	Empty	Ch1	194671	196260	59 kDa		0.0035	0	B high. V low	unknown	4	5	3	0	0	0
1145	TRUE	Empty	Ch1	1033870	1037799	150 kDa		0.037	0	[]	unknown	3	2	2	0	0	0
662	TRUE	Empty	Ch1	2252028	2253404	51 kDa		0.17	0.3	[]	unknown	6	2	3	3	0	0
743	TRUE	Empty	Ch1	519392	520816	54 kDa		0.11	0.2	[]	unknown	2	4	4	2	0	0
277	TRUE	Empty	Ch1	1669338	1670213	32 kDa		0.0096	3	B low. V high	unknown	3	0	0	4	2	3
597	TRUE	Empty	Ch1	2559826	2561214	54 kDa		0.28	0.3	[]	unknown	2	3	4	3	0	0
975	TRUE	Empty	Ch1	1781889	1782356	17 kDa		0.0022	0	B high. V low	unknown	3	4	6	0	0	0
1047	TRUE	Empty	Ch2	255430	255660	9 kDa		0.0035	0	B high. V low	unknown	2	6	4	0	0	0
108	TRUE	Empty	Ch2	1017035	1018234	44 kDa		0.00015	INF	B low. V high	unknown	0	0	0	9	0	0
983	TRUE	Empty	Ch1	1977692	1978162	18 kDa		0.0022	0	B high. V low	unknown	5	5	3	0	0	0
1068	TRUE	Empty	Ch2	638648	640351	62 kDa		0.014	0	B high. V low	unknown	5	2	2	0	0	0
455	TRUE	Empty	Ch1	203173	204507	50 kDa		0.55	0.7	[]	unknown	3	0	3	4	0	0
1097	TRUE	Empty	Ch1	188150	190204	77 kDa		0.24	0	[]	unknown	3	0	0	0	0	0
896	TRUE	Empty	Ch1	45019	45462	16 kDa		0.0035	0	B high. V low	unknown	0	7	5	0	0	0
963	TRUE	Empty	Ch1	1648743	1649603	31 kDa		0.0022	0	B high. V low	unknown	3	6	4	0	0	0
941	TRUE	Empty	Ch1	875780	876808	39 kDa		0.00086	0	B high. V low	unknown	2	8	5	0	0	0
1004	TRUE	Empty	Ch1	2350185	2351201	37 kDa		0.0014	0	B high. V low	unknown	2	7	5	0	0	0
267	TRUE	Empty	Ch1	2638123	2638725	23 kDa		0.0022	3.7	B low. V high	unknown	0	3	0	9	2	0
1064	TRUE	Empty	Ch2	573034	573921	33 kDa		0.0035	0	B high. V low	unknown	0	5	7	0	0	0
1055	TRUE	Empty	Ch2	443440	444012	21 kDa		0.0022	0	B high. V low	unknown	0	6	7	0	0	0
1083	TRUE	Empty	Ch1	8687	9397	26 kDa		0.037	0	[]	unknown	0	0	7	0	0	0
346	TRUE	Empty	Ch1	459940	460974	38 kDa		0.12	1.4	[]	unknown	0	3	2	5	0	2
306	TRUE	Empty	Ch1	1606964	1609846	106 kDa		0.075	2	[]	unknown	3	0	0	4	0	2
303	TRUE	Empty	Ch1	196365	197636	48 kDa		0.15	2	[]	unknown	0	0	2	2	2	0
1135	TRUE	Empty	Ch1	844741	845061	12 kDa		0.39	0	[]	unknown	2	0	0	0	0	0
686	TRUE	Empty	Ch1	2395527	2396042	18 kDa		0.21	0.2	[]	unknown	0	3	5	0	2	0
521	TRUE	Empty	Ch1	2635634	2637058	54 kDa		0.42	0.4	[]	unknown	2	3	4	4	0	0
599	TRUE	Empty	Ch2	133334	135523	84 kDa		0.37	0.3	[]	unknown	0	0	6	2	0	0
109	TRUE	Empty	Ch2	1022394	1022852	17 kDa		< 0.00010	INF	B low. V high	unknown	0	0	0	2	2	7
507	TRUE	Empty	Ch2	185625	187739	79 kDa		0.59	0.5	[]	unknown	2	2	0	2	0	0
745	TRUE	Empty	Ch1	2845438	2846325	32 kDa		0.11	0.2	[]	unknown	2	5	3	2	0	0
649	TRUE	Empty	Ch1	1335448	1337193	65 kDa		0.28	0.3	[]	unknown	5	2	0	2	0	0
1003	TRUE	Empty	Ch1	2328697	2329677	35 kDa		0.0035	0	B high. V low	unknown	3	5	4	0	0	0
911	TRUE	Empty	Ch1	284951	286090	43 kDa		0.023	0	B high. V low	unknown	0	3	5	0	0	0
1051	TRUE	Empty	Ch2	346827	348644	67 kDa		0.0035	0	B high. V low	unknown	3	6	3	0	0	0
990	TRUE	Empty	Ch1	2112569	2113657	39 kDa		0.014	0	B high. V low	unknown	4	2	3	0	0	0
1081	TRUE	Empty	Ch2	1082134	1083075	35 kDa		0.014	0	B high. V low	unknown	6	3	0	0	0	0
79	TRUE	Empty	Ch1	2286004	2287719	64 kDa		< 0.00010	INF	B low. V high	unknown	0	0	0	9	2	0
1045	TRUE	Empty	Ch2	239063	241042	72 kDa	TRUE	0.009	0	B high. V low	unknown	10	0	0	0	0	0
34	TRUE	Empty	Ch1	1062588	1064042	52 kDa		< 0.00010	INF	B low. V high	unknown	0	0	0	8	2	2
1054	TRUE	Empty	Ch2	440046	440531	18 kDa		0.0035	0	B high. V low	unknown	0	6	6	0	0	0
1056	TRUE	Empty	Ch2	459009	459299	11 kDa		0.0022	0	B high. V low	unknown	2	5	6	0	0	0
72	TRUE	Empty	Ch1	1907526	1908659	43 kDa		0.00015	INF	B low. V high	unknown	0	0	0	6	3	0
944	TRUE	Empty	Ch1	1122817	1123152	13 kDa		0.009	0	B high. V low	unknown	0	6	4	0	0	0
56	TRUE	Empty	Ch1	1843454	1843765	11 kDa		< 0.00010	INF	B low. V high	unknown	0	0	0	0	5	7
52	TRUE	Empty	Ch1	1760587	1761210	23 kDa		0.0004	INF	B low. V high	unknown	0	0	0	3	3	2
403	TRUE	Empty	Ch1	2709202	2709609	14 kDa		0.35	1	[]	unknown	4	0	0	4	0	0
99	TRUE	Empty	Ch2	592611	592862	10 kDa		0.02	INF	B low. V high	unknown	0	0	0	4	0	0
594	TRUE	Empty	Ch1	1904587	1905192	21 kDa		0.28	0.3	[]	unknown	2	4	3	3	0	0
272	TRUE	Empty	Ch2	657274	657747	17 kDa		0.017	3.5	B low. V high	unknown	2	0	0	5	2	0
279	TRUE	Empty	Ch2	107415	108632	42 kDa		0.036	3	[]	unknown	2	0	0	4	0	2
964	TRUE	Empty	Ch1	1668860	1669183	12 kDa		0.023	0	B high. V low	unknown	0	4	4	0	0	0
648	TRUE	Empty	Ch1	107711	108628	34 kDa		0.28	0.3	[]	unknown	4	3	0	2	0	0
527	TRUE	Empty	Ch1	2747114	2747755	23 kDa		0.45	0.4	[]	unknown	3	2	2	3	0	0
393	TRUE	Empty	Ch1	1547078	1547752	25 kDa		0.31	1	[]	unknown	0	3	2	5	0	0
915	TRUE	Empty	Ch1	356822	357526	27 kDa		0.023	0	B high. V low	unknown	5	0	3	0	0	0
1012	TRUE	Empty	Ch1	2495228	2495686	17 kDa		0.014	0	B high. V low	unknown	3	3	3	0	0	0
438	TRUE	Empty	Ch1	2072870	2074150	46 kDa		0.46	0.8	[]	unknown	3	2	0	4	0	0
690	TRUE	Empty	Ch2	1005385	1006509	42 kDa		0.21	0.2	[]	unknown	3	0	5	2	0	0
898	TRUE	Empty	Ch1	104257	104790	20 kDa		0.014	0	B high. V low	unknown	4	0	5	0	0	0
349	TRUE	Empty	Ch1	2860465	2861781	49 kDa		0.24	1.3	[]	unknown	3	0	0	4	0	0
477	TRUE	Empty	Ch1	744341	744604	10 kDa		0.63	0.6	[]	unknown	0	0	5	0	3	0
112	TRUE	Empty	Ch2	1027442	1028341	34 kDa		< 0.00010	INF	B low. V high	unknown	0	0	0	10	0	0
908	TRUE	Empty	Ch1	261826	262740	34 kDa		0.009	0	B high. V low	unknown	5	0	5	0	0	0
80	TRUE	Empty	Ch1	2310178	2311512	49 kDa		0.02	INF	B low. V high	unknown	0	0	0	4	0	0
189	TRUE	Empty	Ch1	2918597	2919532	34 kDa		0.14	INF	[]	unknown	0	0	0	2	0	0
59	TRUE	Empty	Ch1	1854216	1855352	41 kDa	TRUE	< 0.00010	INF	B low. V high	unknown	0	0	0	12	15	18
905	TRUE	Empty	Ch1	229433	230545	40 kDa		0.0035	0	B high. V low	unknown	2	5	5	0	0	0
930	TRUE	Empty	Ch1	611672	612220	20 kDa		0.0022	0	B high. V low	unknown	2	5	6	0	0	0
987	TRUE	Empty	Ch1	2042773	2045847	118 kDa		0.009	0	B high. V low	unknown	2	4	4	0	0	0
914	TRUE	Empty	Ch1	298677	299105	16 kDa		0.0056	0	B high. V low	unknown	0	5	6	0	0	0
1052	TRUE	Empty	Ch2	372673	373389	26 kDa		0.0056	0	B high. V low	unknown	0	6	5	0	0	0
924	TRUE	Empty	Ch1	567581	569095	56 kDa		0.0056	0	B high. V low	unknown	7	4	0	0	0	0
128	TRUE	Empty	Ch1	642612	643196	22 kDa		0.14	INF	[]	unknown	0	0	0	2	0	0
916	TRUE	Empty	Ch1	429894	430097	7 kDa		0.009	0	B high. V low	unknown	0	5	5	0	0	0
427	TRUE	Empty	Ch1	2969423	2970862	53 kDa		0.4	0.8	[]	unknown	6	0	0	5	0	0
260	TRUE	Empty	Ch2	632746	635904	115 kDa		0.0079	4	B low. V high	unknown	2	0	0	8	0	0
20	TRUE	Empty	Ch1	655552	656523	36 kDa		0.0011	INF	B low. V high	unknown	0	0	0	7	0	0
110	TRUE	Empty	Ch2	1022852	1023961	40 kDa		0.00015	INF	B low. V high	unknown	0	0	0	9	0	0
478	TRUE	Empty	Ch1	1180080	1180688	22 kDa		0.63	0.6	[]	unknown	3	0	2	0	0	3
55	TRUE	Empty	Ch1	1841696	1843438	64 kDa		0.02	INF	B low. V high	unknown	0	0	0	0	2	2
396	TRUE	Empty	Ch1	1923563	1926283	96 kDa		0.48	1	[]	unknown	2	0	0	2	0	0
16	TRUE	Empty	Ch1	515257	516774	57 kDa		0.0075	INF	B low. V high	unknown	0	0	0	3	0	2
593	TRUE	Empty	Ch1	1768791	1769270	18 kDa		0.37	0.3	[]	unknown	0	2	4	2	0	0
387	TRUE	Empty	Ch1	467283	468341	39 kDa		0.35	1	[]	unknown	0	4	0	4	0	0
1057	TRUE	Empty	Ch2	463768	464697	34 kDa		0.023	0	B high. V low	unknown	2	3	3	0	0	0
1040	TRUE	Empty	Ch2	141025	143733	104 kDa		0.023	0	B high. V low	unknown	3	2	3	0	0	0
1013	TRUE	Empty	Ch1	2510893	2512704	67 kDa		0.009	0	B high. V low	unknown	4	2	4	0	0	0
1019	TRUE	Empty	Ch1	2588874	2589656	29 kDa		0.014	0	B high. V low	unknown	2	3	4	0	0	0
506	TRUE	Empty	Ch1	2577931	2580312	89 kDa		0.59	0.5	[]	unknown	2	2	0	2	0	0
439	TRUE	Empty	Ch1	2873837	2875177	51 kDa		0.46	0.8	[]	unknown	3	0	2	4	0	0
101	TRUE	Empty	Ch2	660782	662149	48 kDa		0.0028	INF	B low. V high	unknown	0	0	0	3	0	3
1146	TRUE	Empty	Ch1	1141825	1142274	18 kDa		0.24	0	[]	unknown	3	0	0	0	0	0
285	TRUE	Empty	Ch2	273527	275386	69 kDa		0.019	2.7	B low. V high	unknown	3	0	0	6	0	2
1165	TRUE	Empty	Ch1	1486894	1488030	41 kDa		0.059	0	[]	unknown	0	6	0	0	0	0
1208	TRUE	Empty	Ch1	2075124	2077583	89 kDa		0.037	0	[]	unknown	4	3	0	0	0	0
382	TRUE	Empty	Ch1	149020	152409	128 kDa		0.41	1	[]	unknown	3	0	0	3	0	0
1231	TRUE	Empty	Ch1	2387762	2388322	20 kDa		0.037	0	[]	unknown	4	0	3	0	0	0
1113	TRUE	Empty	Ch1	528467	530476	73 kDa		0.059	0	[]	unknown	3	0	3	0	0	0
460	TRUE	Empty	Ch1	954671	955894	44 kDa		0.55	0.7	[]	unknown	3	3	0	4	0	0
997	TRUE	Empty	Ch1	2227054	2228145	39 kDa		0.0056	0	B high. V low	unknown	2	4	5	0	0	0
958	TRUE	Empty	Ch1	1594984	1595523	21 kDa		0.009	0	B high. V low	unknown	0	4	6	0	0	0
105	TRUE	Empty	Ch2	742302	743462	42 kDa		< 0.00010	INF	B low. V high	unknown	0	0	0	0	4	7
1020	TRUE	Empty	Ch1	2600433	2600717	11 kDa		0.0056	0	B high. V low	unknown	0	6	5	0	0	0
44	TRUE	Empty	Ch1	1564551	1565537	37 kDa		< 0.00010	INF	B low. V high	unknown	0	0	0	8	0	2
304	TRUE	Empty	Ch1	1394992	1397760	104 kDa		0.075	2	[]	unknown	3	0	0	6	0	0
50	TRUE	Empty	Ch1	1711921	1712841	34 kDa		0.0004	INF	B low. V high	unknown	0	0	0	6	0	2
106	TRUE	Empty	Ch2	760869	761600	27 kDa		0.00015	INF	B low. V high	unknown	0	0	0	9	0	0
1074	TRUE	Empty	Ch2	835055	835456	15 kDa		0.009	0	B high. V low	unknown	0	5	5	0	0	0
310	TRUE	Empty	Ch2	635906	636910	36 kDa		0.075	2	[]	unknown	3	0	0	6	0	0
967	TRUE	Empty	Ch1	1704169	1705182	37 kDa		0.023	0	B high. V low	unknown	0	5	3	0	0	0
26	TRUE	Empty	Ch1	714203	715687	53 kDa		0.00015	INF	B low. V high	unknown	0	0	0	9	0	0
319	TRUE	Empty	Ch1	95597	96862	48 kDa		0.072	1.7	[]	unknown	4	0	0	7	0	0
1120	TRUE	Empty	Ch1	599040	599681	24 kDa		0.095	0	[]	unknown	0	2	3	0	0	0
8	TRUE	Empty	Ch1	288417	289364	34 kDa		0.0075	INF	B low. V high	unknown	0	0	0	5	0	0
76	TRUE	Empty	Ch1	2147885	2148637	27 kDa		0.02	INF	B low. V high	unknown	0	0	0	4	0	0
3	TRUE	Empty	Ch1	89188	90246	38 kDa		0.0075	INF	B low. V high	unknown	0	0	0	3	2	0
1127	TRUE	Empty	Ch1	670285	670881	22 kDa		0.037	0	[]	unknown	0	3	4	0	0	0
1308	TRUE	Empty	Ch2	974511	975422	34 kDa		0.059	0	[]	unknown	0	3	3	0	0	0
1044	TRUE	Empty	Ch2	237465	238517	39 kDa		0.023	0	B high. V low	unknown	5	3	0	0	0	0
1266	TRUE	Empty	Ch1	2836236	2836952	27 kDa		0.037	0	[]	unknown	3	2	2	0	0	0
541	TRUE	Empty	Ch1	1846444	1847910	55 kDa		0.47	0.4	[]	unknown	3	0	2	2	0	0
526	TRUE	Empty	Ch1	2575847	2576257	15 kDa		0.45	0.4	[]	unknown	0	4	3	3	0	0
437	TRUE	Empty	Ch1	757572	758666	40 kDa		0.46	0.8	[]	unknown	0	3	2	4	0	0
1122	TRUE	Empty	Ch1	612297	613172	33 kDa		0.037	0	[]	unknown	0	4	3	0	0	0
1128	TRUE	Empty	Ch1	691636	692373	28 kDa		0.037	0	[]	unknown	3	2	2	0	0	0
336	TRUE	Empty	Ch1	2177374	2177982	23 kDa		0.13	1.5	[]	unknown	0	2	2	6	0	0
651	TRUE	Empty	Ch2	874194	874604	14 kDa		0.28	0.3	[]	unknown	3	0	4	2	0	0
127	TRUE	Empty	Ch1	638724	639212	18 kDa		0.053	INF	[]	unknown	0	0	0	3	0	0
995	TRUE	Empty	Ch1	2207905	2208876	36 kDa		0.023	0	B high. V low	unknown	0	4	4	0	0	0
1116	TRUE	Empty	Ch1	552947	554083	41 kDa		0.059	0	[]	unknown	0	3	3	0	0	0
1049	TRUE	Empty	Ch2	320981	321901	35 kDa		0.014	0	B high. V low	unknown	5	0	4	0	0	0
1229	TRUE	Empty	Ch1	2377419	2377958	20 kDa		0.24	0	[]	unknown	0	0	3	0	0	0
952	TRUE	Empty	Ch1	1385653	1385886	8 kDa		0.023	0	B high. V low	unknown	0	3	5	0	0	0
928	TRUE	Empty	Ch1	587945	588424	17 kDa		0.014	0	B high. V low	unknown	0	3	6	0	0	0
1184	TRUE	Empty	Ch1	1824718	1825245	18 kDa		0.037	0	[]	unknown	0	4	3	0	0	0
162	TRUE	Empty	Ch1	1777942	1779429	55 kDa		0.14	INF	[]	unknown	0	0	0	2	0	0
1133	TRUE	Empty	Ch1	841516	842724	44 kDa		0.037	0	[]	unknown	4	3	0	0	0	0
909	TRUE	Empty	Ch1	262977	263666	26 kDa		0.0056	0	B high. V low	unknown	4	5	2	0	0	0
1053	TRUE	Empty	Ch2	383819	384679	31 kDa		0.0056	0	B high. V low	unknown	2	5	4	0	0	0
973	TRUE	Empty	Ch1	1775125	1775844	27 kDa		0.023	0	B high. V low	unknown	0	4	4	0	0	0
1216	TRUE	Empty	Ch1	2209817	2211046	45 kDa		0.15	0	[]	unknown	2	2	0	0	0	0
1265	TRUE	Empty	Ch1	2834520	2835167	24 kDa		0.037	0	[]	unknown	5	2	0	0	0	0
901	TRUE	Empty	Ch1	167195	167668	17 kDa		0.009	0	B high. V low	unknown	0	5	5	0	0	0
1032	TRUE	Empty	Ch1	2858964	2860457	55 kDa		0.023	0	B high. V low	unknown	0	4	4	0	0	0
1078	TRUE	Empty	Ch2	1052537	1053541	37 kDa		0.009	0	B high. V low	unknown	0	6	4	0	0	0
88	TRUE	Empty	Ch1	2970859	2971509	25 kDa		0.0028	INF	B low. V high	unknown	0	0	0	6	0	0
7	TRUE	Empty	Ch1	247747	248472	28 kDa		0.0004	INF	B low. V high	unknown	0	0	0	8	0	0
32	TRUE	Empty	Ch1	974141	974779	24 kDa		< 0.00010	INF	B low. V high	unknown	0	0	0	0	5	5
138	TRUE	Empty	Ch1	1005772	1006965	45 kDa		0.14	INF	[]	unknown	0	0	0	2	0	0
426	TRUE	Empty	Ch1	679387	680250	31 kDa		0.4	0.8	[]	unknown	6	0	0	5	0	0
341	TRUE	Empty	Ch2	607610	608020	15 kDa		0.13	1.5	[]	unknown	4	0	0	6	0	0
48	TRUE	Empty	Ch1	1636241	1637239	37 kDa		0.0004	INF	B low. V high	unknown	0	0	0	8	0	0
33	TRUE	Empty	Ch1	978365	979336	35 kDa		0.00015	INF	B low. V high	unknown	0	0	0	9	0	0
85	TRUE	Empty	Ch1	2755317	2755799	19 kDa		0.0004	INF	B low. V high	unknown	0	0	0	4	2	2
479	TRUE	Empty	Ch1	2380823	2381257	16 kDa		0.63	0.6	[]	unknown	0	3	2	3	0	0
1288	TRUE	Empty	Ch2	354308	354769	18 kDa		0.39	0	[]	unknown	2	0	0	0	0	0
122	TRUE	Empty	Ch1	316005	316598	21 kDa		0.14	INF	[]	unknown	0	0	0	0	0	2
591	TRUE	Empty	Ch1	688025	688642	23 kDa		0.37	0.3	[]	unknown	2	2	2	2	0	0
1029	TRUE	Empty	Ch1	2749782	2750372	23 kDa		0.023	0	B high. V low	unknown	3	2	3	0	0	0
994	TRUE	Empty	Ch1	2204388	2204960	21 kDa		0.023	0	B high. V low	unknown	4	2	2	0	0	0
1009	TRUE	Empty	Ch1	2399952	2400959	37 kDa		0.014	0	B high. V low	unknown	4	3	2	0	0	0
1243	TRUE	Empty	Ch1	2629433	2630809	50 kDa		0.059	0	[]	unknown	4	0	2	0	0	0
290	TRUE	Empty	Ch1	2202789	2203739	36 kDa		0.074	2.5	[]	unknown	2	0	0	5	0	0
164	TRUE	Empty	Ch1	1828669	1829601	35 kDa		0.053	INF	[]	unknown	0	0	0	3	0	0
1204	TRUE	Empty	Ch1	2033685	2033993	11 kDa		0.037	0	[]	unknown	0	3	4	0	0	0
121	TRUE	Empty	Ch1	230651	231643	?		0.14	INF	[]	unknown	0	0	0	0	0	2
940	TRUE	Empty	Ch1	866023	866910	32 kDa		0.023	0	B high. V low	unknown	0	2	6	0	0	0
36	TRUE	Empty	Ch1	1231361	1232494	41 kDa		0.0075	INF	B low. V high	unknown	0	0	0	5	0	0
1247	TRUE	Empty	Ch1	2671471	2673366	70 kDa		0.39	0	[]	unknown	2	0	0	0	0	0
1144	TRUE	Empty	Ch1	950920	952461	58 kDa		0.059	0	[]	unknown	6	0	0	0	0	0
1094	TRUE	Empty	Ch1	168161	168790	23 kDa		0.095	0	[]	unknown	0	3	2	0	0	0
1240	TRUE	Empty	Ch1	2603202	2604995	67 kDa		0.095	0	[]	unknown	0	3	2	0	0	0
269	TRUE	Empty	Ch1	1534719	1535159	16 kDa		0.017	3.5	B low. V high	unknown	2	0	0	5	0	2
1238	TRUE	Empty	Ch1	2580677	2581306	23 kDa		0.095	0	[]	unknown	0	2	3	0	0	0
60	TRUE	Empty	Ch1	1865935	1866999	39 kDa		0.02	INF	B low. V high	unknown	0	0	0	4	0	0
1248	TRUE	Empty	Ch1	2688022	2690193	78 kDa		0.095	0	[]	unknown	5	0	0	0	0	0
1050	TRUE	Empty	Ch2	332911	333672	28 kDa		0.014	0	B high. V low	unknown	4	2	3	0	0	0
508	TRUE	Empty	Ch2	590825	591346	20 kDa		0.54	0.5	[]	unknown	0	4	2	3	0	0
998	TRUE	Empty	Ch1	2267119	2268582	55 kDa		0.009	0	B high. V low	unknown	4	2	4	0	0	0
1075	TRUE	Empty	Ch2	1006502	1008418	74 kDa		0.014	0	B high. V low	unknown	3	2	4	0	0	0
1077	TRUE	Empty	Ch2	1049585	1050580	37 kDa		0.009	0	B high. V low	unknown	4	4	2	0	0	0
950	TRUE	Empty	Ch1	1358339	1359529	44 kDa		0.009	0	B high. V low	unknown	3	3	4	0	0	0
1249	TRUE	Empty	Ch1	2741962	2742864	31 kDa		0.095	0	[]	unknown	0	2	3	0	0	0
545	TRUE	Empty	Ch2	84068	85414	50 kDa		0.47	0.4	[]	unknown	0	0	5	2	0	0
1087	TRUE	Empty	Ch1	25031	26056	38 kDa		0.095	0	[]	unknown	0	3	2	0	0	0
1294	TRUE	Empty	Ch2	509578	510747	44 kDa		0.15	0	[]	unknown	2	0	2	0	0	0
308	TRUE	Empty	Ch1	2722657	2724828	82 kDa		0.15	2	[]	unknown	2	0	0	4	0	0
1125	TRUE	Empty	Ch1	623772	624632	32 kDa		0.037	0	[]	unknown	5	0	2	0	0	0
40	TRUE	Empty	Ch1	1440824	1442533	64 kDa		0.0028	INF	B low. V high	unknown	0	0	0	6	0	0
1170	TRUE	Empty	Ch1	1601825	1602976	44 kDa		0.059	0	[]	unknown	3	0	3	0	0	0
1275	TRUE	Empty	Ch1	3000985	3001422	16 kDa		0.095	0	[]	unknown	2	3	0	0	0	0
362	TRUE	Empty	Ch1	620930	621991	39 kDa		0.22	1.2	[]	unknown	4	0	0	5	0	0
1185	TRUE	Empty	Ch1	1833719	1834129	15 kDa		0.059	0	[]	unknown	3	0	3	0	0	0
210	TRUE	Empty	Ch2	712928	715882	109 kDa		0.14	INF	[]	unknown	0	0	0	2	0	0
900	TRUE	Empty	Ch1	110360	111154	29 kDa		0.023	0	B high. V low	unknown	0	4	4	0	0	0
942	TRUE	Empty	Ch1	1059147	1060445	48 kDa	TRUE	0.014	0	B high. V low	unknown	9	0	0	0	0	0
1148	TRUE	Empty	Ch1	1173001	1173834	31 kDa		0.39	0	[]	unknown	2	0	0	0	0	0
148	TRUE	Empty	Ch1	1360284	1363382	115 kDa		0.053	INF	[]	unknown	0	0	0	3	0	0
956	TRUE	Empty	Ch1	1529699	1530760	39 kDa		0.014	0	B high. V low	unknown	0	6	3	0	0	0
913	TRUE	Empty	Ch1	296383	296721	12 kDa		0.009	0	B high. V low	unknown	0	5	5	0	0	0
1059	TRUE	Empty	Ch2	500591	501763	41 kDa		0.009	0	B high. V low	unknown	0	4	6	0	0	0
400	TRUE	Empty	Ch1	2288618	2289169	20 kDa		0.35	1	[]	unknown	4	0	0	4	0	0
294	TRUE	Empty	Ch1	2748829	2749776	36 kDa		0.039	2.3	[]	unknown	3	0	0	7	0	0
936	TRUE	Empty	Ch1	803210	804016	28 kDa		0.023	0	B high. V low	unknown	0	5	3	0	0	0
19	TRUE	Empty	Ch1	603147	604445	47 kDa		0.0028	INF	B low. V high	unknown	0	0	0	0	0	6
100	TRUE	Empty	Ch2	611531	612184	24 kDa		0.0028	INF	B low. V high	unknown	0	0	0	6	0	0
1107	TRUE	Empty	Ch1	289534	290337	29 kDa		0.095	0	[]	unknown	2	3	0	0	0	0
409	TRUE	Empty	Ch2	497872	499614	60 kDa		0.48	1	[]	unknown	0	0	2	0	0	2
1241	TRUE	Empty	Ch1	2626561	2627070	19 kDa		0.15	0	[]	unknown	0	0	4	0	0	0
1239	TRUE	Empty	Ch1	2586303	2586551	9 kDa		0.24	0	[]	unknown	0	3	0	0	0	0
398	TRUE	Empty	Ch1	2255749	2256216	17 kDa		0.48	1	[]	unknown	0	0	2	2	0	0
41	TRUE	Empty	Ch1	1516694	1518097	48 kDa		0.0011	INF	B low. V high	unknown	0	0	0	3	2	2
986	TRUE	Empty	Ch1	1986766	1987230	18 kDa		0.023	0	B high. V low	unknown	2	3	3	0	0	0
903	TRUE	Empty	Ch1	190948	191451	18 kDa		0.023	0	B high. V low	unknown	2	2	4	0	0	0
1143	TRUE	Empty	Ch1	940972	942267	47 kDa		0.059	0	[]	unknown	0	3	3	0	0	0
1274	TRUE	Empty	Ch1	2975501	2977228	64 kDa		0.15	0	[]	unknown	4	0	0	0	0	0
392	TRUE	Empty	Ch1	1414674	1415684	38 kDa	TRUE	0.48	1	[]	unknown	0	0	2	2	0	0
307	TRUE	Empty	Ch1	2531496	2532488	36 kDa		0.15	2	[]	unknown	2	0	0	4	0	0
1157	TRUE	Empty	Ch1	1326331	1326939	23 kDa		0.037	0	[]	unknown	0	3	4	0	0	0
395	TRUE	Empty	Ch1	1666933	1667745	29 kDa		0.41	1	[]	unknown	3	0	0	3	0	0
212	TRUE	Empty	Ch2	738405	740978	97 kDa		0.053	INF	[]	unknown	0	0	0	3	0	0
288	TRUE	Empty	Ch1	1765601	1766083	18 kDa		0.074	2.5	[]	unknown	0	2	0	5	0	0
98	TRUE	Empty	Ch2	568369	569358	37 kDa		0.0075	INF	B low. V high	unknown	0	0	0	5	0	0
2	TRUE	Empty	Ch1	83080	84360	47 kDa		0.0075	INF	B low. V high	unknown	0	0	0	5	0	0
130	TRUE	Empty	Ch1	685979	686506	21 kDa		0.14	INF	[]	unknown	0	0	0	2	0	0
1300	TRUE	Empty	Ch2	654642	656204	57 kDa	TRUE	0.037	0	[]	unknown	0	0	7	0	0	0
1218	TRUE	Empty	Ch1	2217173	2218894	63 kDa		0.39	0	[]	unknown	2	0	0	0	0	0
215	TRUE	Empty	Ch2	855955	856959	37 kDa	TRUE	0.053	INF	[]	unknown	0	0	0	3	0	0
402	TRUE	Empty	Ch1	2463153	2464070	34 kDa		0.41	1	[]	unknown	3	0	0	3	0	0
157	TRUE	Empty	Ch1	1699972	1701972	73 kDa		0.053	INF	[]	unknown	0	0	0	3	0	0
542	TRUE	Empty	Ch1	1939549	1941993	89 kDa		0.47	0.4	[]	unknown	3	2	0	2	0	0
1105	TRUE	Empty	Ch1	260275	261675	52 kDa		0.059	0	[]	unknown	4	0	2	0	0	0
977	TRUE	Empty	Ch1	1839764	1840564	29 kDa		0.014	0	B high. V low	unknown	3	3	3	0	0	0
926	TRUE	Empty	Ch1	576635	578956	83 kDa		0.014	0	B high. V low	unknown	3	4	2	0	0	0
1017	TRUE	Empty	Ch1	2561851	2562399	21 kDa		0.014	0	B high. V low	unknown	4	3	2	0	0	0
1156	TRUE	Empty	Ch1	1318783	1319442	25 kDa		0.15	0	[]	unknown	2	2	0	0	0	0
391	TRUE	Empty	Ch1	1215919	1216638	27 kDa		0.48	1	[]	unknown	2	0	0	2	0	0
1131	TRUE	Empty	Ch1	811824	812789	37 kDa		0.39	0	[]	unknown	0	2	0	0	0	0
1169	TRUE	Empty	Ch1	1575096	1575854	28 kDa		0.095	0	[]	unknown	2	3	0	0	0	0
1129	TRUE	Empty	Ch1	745003	746160	41 kDa		0.059	0	[]	unknown	0	2	4	0	0	0
1254	TRUE	Empty	Ch1	2759241	2760308	40 kDa		0.15	0	[]	unknown	4	0	0	0	0	0
188	TRUE	Empty	Ch1	2819136	2821178	76 kDa		0.14	INF	[]	unknown	0	0	0	2	0	0
289	TRUE	Empty	Ch1	1996699	1997469	29 kDa		0.074	2.5	[]	unknown	0	0	2	5	0	0
1278	TRUE	Empty	Ch2	5055	6059	37 kDa		0.095	0	[]	unknown	2	3	0	0	0	0
1285	TRUE	Empty	Ch2	271540	272583	38 kDa		0.095	0	[]	unknown	0	0	5	0	0	0
1223	TRUE	Empty	Ch1	2263769	2264743	35 kDa		0.095	0	[]	unknown	0	0	5	0	0	0
1253	TRUE	Empty	Ch1	2756715	2757209	18 kDa		0.037	0	[]	unknown	0	4	3	0	0	0
53	TRUE	Empty	Ch1	1762621	1763097	18 kDa		0.02	INF	B low. V high	unknown	0	0	0	4	0	0
1	TRUE	Empty	Ch1	54508	55443	34 kDa		0.0028	INF	B low. V high	unknown	0	0	0	3	3	0
917	TRUE	Empty	Ch1	436089	436538	16 kDa		0.023	0	B high. V low	unknown	0	5	3	0	0	0
1281	TRUE	Empty	Ch2	101478	101762	11 kDa		0.15	0	[]	unknown	0	4	0	0	0	0
385	TRUE	Empty	Ch1	420614	422173	55 kDa		0.41	1	[]	unknown	3	0	0	3	0	0
921	TRUE	Empty	Ch1	461210	461770	21 kDa		0.023	0	B high. V low	unknown	0	4	4	0	0	0
29	TRUE	Empty	Ch1	759736	761244	55 kDa		0.02	INF	B low. V high	unknown	0	0	0	4	0	0
186	TRUE	Empty	Ch1	2771082	2771642	20 kDa		0.14	INF	[]	unknown	0	0	0	0	2	0
334	TRUE	Empty	Ch1	2039742	2040683	36 kDa		0.28	1.5	[]	unknown	2	0	0	3	0	0
1215	TRUE	Empty	Ch1	2205421	2207073	62 kDa		0.24	0	[]	unknown	0	0	3	0	0	0
546	TRUE	Empty	Ch2	255940	256824	33 kDa		0.47	0.4	[]	unknown	0	2	3	2	0	0
543	TRUE	Empty	Ch1	2757320	2758357	38 kDa		0.47	0.4	[]	unknown	2	0	3	2	0	0
457	TRUE	Empty	Ch1	444986	445870	33 kDa		0.62	0.7	[]	unknown	3	0	0	2	0	0
1309	TRUE	Empty	Ch2	999546	1000376	30 kDa		0.095	0	[]	unknown	0	2	3	0	0	0
1161	TRUE	Empty	Ch1	1412676	1413380	27 kDa		0.095	0	[]	unknown	0	2	3	0	0	0
1220	TRUE	Empty	Ch1	2237137	2238360	46 kDa		0.24	0	[]	unknown	3	0	0	0	0	0
196	TRUE	Empty	Ch2	104497	105408	34 kDa		0.053	INF	[]	unknown	0	0	0	3	0	0
1197	TRUE	Empty	Ch1	1950281	1950604	11 kDa		0.15	0	[]	unknown	0	4	0	0	0	0
1099	TRUE	Empty	Ch1	212346	213197	33 kDa		0.15	0	[]	unknown	0	2	2	0	0	0
222	TRUE	Empty	Ch2	1042418	1043323	34 kDa		0.053	INF	[]	unknown	0	0	0	3	0	0
335	TRUE	Empty	Ch1	2067071	2068441	49 kDa		0.28	1.5	[]	unknown	2	0	0	3	0	0
1108	TRUE	Empty	Ch1	309183	310523	50 kDa		0.037	0	[]	unknown	3	2	2	0	0	0
1021	TRUE	Empty	Ch1	2627088	2628035	34 kDa		0.023	0	B high. V low	unknown	2	2	4	0	0	0
929	TRUE	Empty	Ch1	608112	609419	46 kDa		0.023	0	B high. V low	unknown	3	2	3	0	0	0
592	TRUE	Empty	Ch1	1184538	1186199	60 kDa		0.37	0.3	[]	unknown	0	3	3	2	0	0
1246	TRUE	Empty	Ch1	2670562	2670996	16 kDa		0.059	0	[]	unknown	2	2	2	0	0	0
544	TRUE	Empty	Ch1	2823547	2824062	19 kDa		0.47	0.4	[]	unknown	0	2	3	0	2	0
1297	TRUE	Empty	Ch2	582597	583265	25 kDa		0.095	0	[]	unknown	0	2	3	0	0	0
1219	TRUE	Empty	Ch1	2225392	2226942	56 kDa		0.39	0	[]	unknown	2	0	0	0	0	0
1115	TRUE	Empty	Ch1	551730	552944	44 kDa		0.037	0	[]	unknown	0	4	3	0	0	0
1183	TRUE	Empty	Ch1	1819938	1821083	42 kDa		0.037	0	[]	unknown	0	3	4	0	0	0
30	TRUE	Empty	Ch1	843655	844602	36 kDa		0.0028	INF	B low. V high	unknown	0	0	0	0	2	4
1196	TRUE	Empty	Ch1	1945524	1946282	28 kDa		0.037	0	[]	unknown	0	4	3	0	0	0
287	TRUE	Empty	Ch1	1017121	1019025	73 kDa		0.074	2.5	[]	unknown	2	0	0	5	0	0
1201	TRUE	Empty	Ch1	1985422	1986669	47 kDa		0.037	0	[]	unknown	4	3	0	0	0	0
1260	TRUE	Empty	Ch1	2806720	2808009	45 kDa		0.095	0	[]	unknown	5	0	0	0	0	0
77	TRUE	Empty	Ch1	2194296	2195588	48 kDa		0.0011	INF	B low. V high	unknown	0	0	0	5	2	0
14	TRUE	Empty	Ch1	505509	506225	27 kDa		0.0075	INF	B low. V high	unknown	0	0	0	5	0	0
82	TRUE	Empty	Ch1	2664268	2665014	27 kDa		0.0075	INF	B low. V high	unknown	0	0	0	5	0	0
201	TRUE	Empty	Ch2	379176	379559	14 kDa		0.053	INF	[]	unknown	0	0	0	3	0	0
1112	TRUE	Empty	Ch1	502020	502967	36 kDa		0.15	0	[]	unknown	0	4	0	0	0	0
350	TRUE	Empty	Ch2	483329	483811	18 kDa		0.24	1.3	[]	unknown	3	0	0	4	0	0
406	TRUE	Empty	Ch2	94562	96142	60 kDa		0.41	1	[]	unknown	3	0	0	3	0	0
1104	TRUE	Empty	Ch1	245605	246780	44 kDa		0.059	0	[]	unknown	0	3	3	0	0	0
920	TRUE	Empty	Ch1	456026	456871	32 kDa		0.023	0	B high. V low	unknown	0	4	4	0	0	0
1160	TRUE	Empty	Ch1	1409506	1410843	51 kDa		0.095	0	[]	unknown	0	2	3	0	0	0
1039	TRUE	Empty	Ch2	10595	11014	15 kDa		0.023	0	B high. V low	unknown	0	5	3	0	0	0
1085	TRUE	Empty	Ch1	10475	11581	41 kDa		0.15	0	[]	unknown	4	0	0	0	0	0
75	TRUE	Empty	Ch1	2018270	2019376	40 kDa		0.0075	INF	B low. V high	unknown	0	0	0	5	0	0
1234	TRUE	Empty	Ch1	2528864	2530264	51 kDa		0.059	0	[]	unknown	6	0	0	0	0	0
38	TRUE	Empty	Ch1	1337207	1340737	133 kDa		0.0011	INF	B low. V high	unknown	0	0	0	7	0	0
111	TRUE	Empty	Ch2	1025663	1026379	27 kDa		0.02	INF	B low. V high	unknown	0	0	0	4	0	0
135	TRUE	Empty	Ch1	948417	949790	52 kDa		0.053	INF	[]	unknown	0	0	0	3	0	0
1193	TRUE	Empty	Ch1	1902604	1903260	24 kDa		0.095	0	[]	unknown	0	3	2	0	0	0
390	TRUE	Empty	Ch1	1092624	1093376	28 kDa		0.48	1	[]	unknown	0	0	2	2	0	0
1179	TRUE	Empty	Ch1	1731468	1732418	34 kDa		0.095	0	[]	unknown	0	2	3	0	0	0
1124	TRUE	Empty	Ch1	620028	620771	27 kDa		0.15	0	[]	unknown	2	0	2	0	0	0
1290	TRUE	Empty	Ch2	366975	368108	39 kDa		0.39	0	[]	unknown	2	0	0	0	0	0
126	TRUE	Empty	Ch1	629512	630513	36 kDa	TRUE	0.053	INF	[]	unknown	0	0	0	3	0	0
1257	TRUE	Empty	Ch1	2767013	2767795	30 kDa		0.39	0	[]	unknown	0	0	2	0	0	0
466	TRUE	Empty	Ch1	1991584	1992489	32 kDa		0.62	0.7	[]	unknown	3	0	0	2	0	0
465	TRUE	Empty	Ch1	1714460	1715677	44 kDa		0.62	0.7	[]	unknown	3	0	0	2	0	0
397	TRUE	Empty	Ch1	2134858	2135808	35 kDa		0.48	1	[]	unknown	2	0	0	2	0	0
1271	TRUE	Empty	Ch1	2937635	2938099	17 kDa		0.39	0	[]	unknown	2	0	0	0	0	0
1250	TRUE	Empty	Ch1	2747841	2748818	37 kDa		0.095	0	[]	unknown	3	0	2	0	0	0
167	TRUE	Empty	Ch1	2003562	2004809	45 kDa		0.053	INF	[]	unknown	0	0	0	3	0	0
388	TRUE	Empty	Ch1	473829	475070	45 kDa		0.48	1	[]	unknown	0	2	0	2	0	0
217	TRUE	Empty	Ch2	932300	932980	25 kDa		0.14	INF	[]	unknown	0	0	0	2	0	0
1188	TRUE	Empty	Ch1	1843841	1845274	52 kDa		0.39	0	[]	unknown	2	0	0	0	0	0
174	TRUE	Empty	Ch1	2240475	2241575	41 kDa		0.14	INF	[]	unknown	0	0	0	2	0	0
1258	TRUE	Empty	Ch1	2768844	2769881	38 kDa		0.24	0	[]	unknown	3	0	0	0	0	0
383	TRUE	Empty	Ch1	266031	267533	57 kDa		0.48	1	[]	unknown	0	2	0	2	0	0
1141	TRUE	Empty	Ch1	906328	906984	24 kDa		0.15	0	[]	unknown	2	0	2	0	0	0
62	TRUE	Empty	Ch1	1881307	1881924	24 kDa		0.02	INF	B low. V high	unknown	0	0	0	2	0	2
1280	TRUE	Empty	Ch2	9066	10568	54 kDa		0.39	0	[]	unknown	2	0	0	0	0	0
1298	TRUE	Empty	Ch2	612336	613571	45 kDa		0.24	0	[]	unknown	0	0	3	0	0	0
1100	TRUE	Empty	Ch1	228492	229415	33 kDa		0.095	0	[]	unknown	0	2	3	0	0	0
1302	TRUE	Empty	Ch2	754753	755187	16 kDa		0.059	0	[]	unknown	0	3	3	0	0	0
1195	TRUE	Empty	Ch1	1932280	1933266	37 kDa		0.15	0	[]	unknown	2	2	0	0	0	0
1164	TRUE	Empty	Ch1	1485329	1486039	25 kDa		0.059	0	[]	unknown	0	2	4	0	0	0
96	TRUE	Empty	Ch2	549324	550262	35 kDa		0.0075	INF	B low. V high	unknown	0	0	0	2	0	3
332	TRUE	Empty	Ch1	164071	165516	54 kDa		0.28	1.5	[]	unknown	0	0	2	3	0	0
386	TRUE	Empty	Ch1	446174	447625	54 kDa		0.41	1	[]	unknown	3	0	0	3	0	0
1311	TRUE	Empty	Ch2	1066585	1067541	35 kDa		0.095	0	[]	unknown	3	2	0	0	0	0
1171	TRUE	Empty	Ch1	1610024	1610518	19 kDa		0.24	0	[]	unknown	3	0	0	0	0	0
123	TRUE	Empty	Ch1	409448	409807	13 kDa		0.053	INF	[]	unknown	0	0	0	3	0	0
1261	TRUE	Empty	Ch1	2808068	2809660	57 kDa		0.15	0	[]	unknown	2	0	2	0	0	0
92	TRUE	Empty	Ch2	393331	394407	39 kDa		0.02	INF	B low. V high	unknown	0	0	0	4	0	0
150	TRUE	Empty	Ch1	1411754	1412575	30 kDa		0.14	INF	[]	unknown	0	0	0	2	0	0
187	TRUE	Empty	Ch1	2791429	2792541	42 kDa		0.14	INF	[]	unknown	0	0	0	2	0	0
464	TRUE	Empty	Ch1	1670407	1670997	23 kDa		0.62	0.7	[]	unknown	3	0	0	2	0	0
1268	TRUE	Empty	Ch1	2864852	2866693	69 kDa		0.39	0	[]	unknown	0	2	0	0	0	0
461	TRUE	Empty	Ch1	971205	972713	56 kDa		0.62	0.7	[]	unknown	3	0	0	2	0	0
399	TRUE	Empty	Ch1	2282243	2286007	137 kDa		0.48	1	[]	unknown	2	0	0	2	0	0
1192	TRUE	Empty	Ch1	1879889	1881148	46 kDa		0.095	0	[]	unknown	0	2	3	0	0	0
504	TRUE	Empty	Ch1	2260080	2260571	18 kDa		0.59	0.5	[]	unknown	4	0	0	2	0	0
1109	TRUE	Empty	Ch1	351512	353128	59 kDa		0.095	0	[]	unknown	0	2	3	0	0	0
202	TRUE	Empty	Ch2	472796	473623	30 kDa		0.053	INF	[]	unknown	0	0	0	3	0	0
340	TRUE	Empty	Ch2	479856	481817	74 kDa		0.28	1.5	[]	unknown	2	0	0	3	0	0
1134	TRUE	Empty	Ch1	842828	843538	27 kDa		0.39	0	[]	unknown	0	2	0	0	0	0
1175	TRUE	Empty	Ch1	1684384	1685598	45 kDa		0.037	0	[]	unknown	0	3	4	0	0	0
339	TRUE	Empty	Ch2	297649	298380	27 kDa		0.28	1.5	[]	unknown	2	0	0	3	0	0
1132	TRUE	Empty	Ch1	825398	826504	42 kDa		0.059	0	[]	unknown	4	2	0	0	0	0
1151	TRUE	Empty	Ch1	1223364	1223726	13 kDa		0.059	0	[]	unknown	0	3	3	0	0	0
1101	TRUE	Empty	Ch1	230651	231643	36 kDa		0.15	0	[]	unknown	0	2	2	0	0	0
1264	TRUE	Empty	Ch1	2829914	2832427	93 kDa		0.39	0	[]	unknown	2	0	0	0	0	0
6	TRUE	Empty	Ch1	129716	130729	38 kDa		0.02	INF	B low. V high	unknown	0	0	0	4	0	0
12	TRUE	Empty	Ch1	495693	497906	83 kDa		0.0028	INF	B low. V high	unknown	0	0	0	6	0	0
160	TRUE	Empty	Ch1	1763094	1763648	21 kDa		0.14	INF	[]	unknown	0	0	0	2	0	0
1187	TRUE	Empty	Ch1	1840657	1841703	38 kDa		0.15	0	[]	unknown	2	0	2	0	0	0
185	TRUE	Empty	Ch1	2758419	2759198	30 kDa		0.14	INF	[]	unknown	0	0	0	2	0	0
1189	TRUE	Empty	Ch1	1848142	1848552	15 kDa		0.39	0	[]	unknown	2	0	0	0	0	0
173	TRUE	Empty	Ch1	2219379	2221184	68 kDa		0.14	INF	[]	unknown	0	0	0	2	0	0
401	TRUE	Empty	Ch1	2427910	2429712	65 kDa		0.48	1	[]	unknown	2	0	0	2	0	0
505	TRUE	Empty	Ch1	2265297	2265860	21 kDa		0.59	0.5	[]	unknown	2	2	0	2	0	0
1307	TRUE	Empty	Ch2	812709	812981	10 kDa		0.15	0	[]	unknown	2	2	0	0	0	0
1301	TRUE	Empty	Ch2	753496	754584	39 kDa		0.095	0	[]	unknown	0	3	2	0	0	0
1126	TRUE	Empty	Ch1	641073	642215	43 kDa		0.15	0	[]	unknown	0	2	2	0	0	0
1287	TRUE	Empty	Ch2	340814	341749	33 kDa		0.39	0	[]	unknown	2	0	0	0	0	0
410	TRUE	Empty	Ch2	1071901	1073493	59 kDa		0.48	1	[]	unknown	2	0	0	2	0	0
1194	TRUE	Empty	Ch1	1905750	1906175	16 kDa		0.095	0	[]	unknown	2	0	3	0	0	0
1244	TRUE	Empty	Ch1	2634951	2635217	10 kDa		0.39	0	[]	unknown	2	0	0	0	0	0
1291	TRUE	Empty	Ch2	373386	374888	57 kDa		0.24	0	[]	unknown	0	0	3	0	0	0
118	TRUE	Empty	Ch1	211521	212336	30 kDa		0.14	INF	[]	unknown	0	0	0	2	0	0
1259	TRUE	Empty	Ch1	2799737	2800660	35 kDa		0.39	0	[]	unknown	2	0	0	0	0	0
1242	TRUE	Empty	Ch1	2628091	2629371	47 kDa		0.39	0	[]	unknown	2	0	0	0	0	0
66	TRUE	Empty	Ch1	1896970	1897755	28 kDa		0.02	INF	B low. V high	unknown	0	0	0	0	2	2
221	TRUE	Empty	Ch2	1039672	1040205	20 kDa		0.053	INF	[]	unknown	0	0	0	3	0	0
1236	TRUE	Empty	Ch1	2564008	2564670	24 kDa		0.24	0	[]	unknown	0	0	3	0	0	0
1214	TRUE	Empty	Ch1	2185131	2185946	31 kDa		0.39	0	[]	unknown	0	0	2	0	0	0
219	TRUE	Empty	Ch2	1030329	1031351	39 kDa		0.14	INF	[]	unknown	0	0	0	2	0	0
132	TRUE	Empty	Ch1	820151	821482	50 kDa		0.14	INF	[]	unknown	0	0	0	2	0	0
1162	TRUE	Empty	Ch1	1425678	1426958	46 kDa		0.39	0	[]	unknown	0	0	2	0	0	0
1270	TRUE	Empty	Ch1	2920701	2921417	27 kDa		0.059	0	[]	unknown	0	3	3	0	0	0
1245	TRUE	Empty	Ch1	2651501	2652418	35 kDa		0.15	0	[]	unknown	0	2	2	0	0	0
1092	TRUE	Empty	Ch1	104865	105533	25 kDa		0.39	0	[]	unknown	0	2	0	0	0	0
180	TRUE	Empty	Ch1	2436889	2439006	80 kDa		0.053	INF	[]	unknown	0	0	0	3	0	0
171	TRUE	Empty	Ch1	2178844	2180433	60 kDa		0.14	INF	[]	unknown	0	0	0	2	0	0
89	TRUE	Empty	Ch2	79717	81858	81 kDa		0.02	INF	B low. V high	unknown	0	0	0	4	0	0
102	TRUE	Empty	Ch2	684810	685865	40 kDa		0.02	INF	B low. V high	unknown	0	0	0	4	0	0
1096	TRUE	Empty	Ch1	179320	180258	35 kDa		0.095	0	[]	unknown	0	0	5	0	0	0
27	TRUE	Empty	Ch1	715702	716055	13 kDa		0.02	INF	B low. V high	unknown	0	0	0	0	0	4
1279	TRUE	Empty	Ch2	6070	6990	32 kDa		0.24	0	[]	unknown	0	0	3	0	0	0
1200	TRUE	Empty	Ch1	1981834	1982283	17 kDa		0.095	0	[]	unknown	5	0	0	0	0	0
1233	TRUE	Empty	Ch1	2451935	2452762	30 kDa		0.24	0	[]	unknown	3	0	0	0	0	0
149	TRUE	Empty	Ch1	1364456	1365487	38 kDa		0.14	INF	[]	unknown	0	0	0	2	0	0
95	TRUE	Empty	Ch2	540754	543111	91 kDa		0.02	INF	B low. V high	unknown	0	0	0	4	0	0
28	TRUE	Empty	Ch1	723368	724606	44 kDa		0.0075	INF	B low. V high	unknown	0	0	0	5	0	0
61	TRUE	Empty	Ch1	1867316	1868866	58 kDa		0.0075	INF	B low. V high	unknown	0	0	0	5	0	0
78	TRUE	Empty	Ch1	2259438	2260076	24 kDa		0.02	INF	B low. V high	unknown	0	0	0	4	0	0
113	TRUE	Empty	Ch2	1080724	1081938	43 kDa		0.0075	INF	B low. V high	unknown	0	0	0	5	0	0
145	TRUE	Empty	Ch1	1269491	1270180	26 kDa		0.14	INF	[]	unknown	0	0	0	2	0	0
142	TRUE	Empty	Ch1	1096682	1097158	18 kDa		0.14	INF	[]	unknown	0	0	0	2	0	0
1277	TRUE	Empty	Ch1	3015834	3016649	31 kDa		0.39	0	[]	unknown	0	0	2	0	0	0
1199	TRUE	Empty	Ch1	1980705	1981808	40 kDa		0.39	0	[]	unknown	2	0	0	0	0	0
1306	TRUE	Empty	Ch2	810367	810636	10 kDa		0.39	0	[]	unknown	2	0	0	0	0	0
170	TRUE	Empty	Ch1	2178074	2178844	29 kDa		0.053	INF	[]	unknown	0	0	0	3	0	0
1227	TRUE	Empty	Ch1	2351329	2352009	25 kDa		0.24	0	[]	unknown	0	0	3	0	0	0
1174	TRUE	Empty	Ch1	1681153	1682865	62 kDa		0.39	0	[]	unknown	2	0	0	0	0	0
1209	TRUE	Empty	Ch1	2129927	2131288	48 kDa		0.24	0	[]	unknown	3	0	0	0	0	0
1276	TRUE	Empty	Ch1	3009339	3010310	35 kDa		0.39	0	[]	unknown	0	2	0	0	0	0
208	TRUE	Empty	Ch2	656438	657052	23 kDa		0.14	INF	[]	unknown	0	0	0	2	0	0
1272	TRUE	Empty	Ch1	2938489	2939439	36 kDa		0.15	0	[]	unknown	2	2	0	0	0	0
1190	TRUE	Empty	Ch1	1862747	1863289	20 kDa		0.15	0	[]	unknown	0	2	2	0	0	0
1182	TRUE	Empty	Ch1	1776314	1777048	27 kDa		0.24	0	[]	unknown	0	0	3	0	0	0
161	TRUE	Empty	Ch1	1763649	1765604	73 kDa		0.14	INF	[]	unknown	0	0	0	2	0	0
200	TRUE	Empty	Ch2	319193	320209	38 kDa		0.053	INF	[]	unknown	0	0	0	3	0	0
1221	TRUE	Empty	Ch1	2246846	2247823	36 kDa		0.095	0	[]	unknown	0	2	3	0	0	0
1177	TRUE	Empty	Ch1	1723654	1724421	29 kDa		0.15	0	[]	unknown	0	2	2	0	0	0
1304	TRUE	Empty	Ch2	785494	786702	45 kDa		0.15	0	[]	unknown	2	0	2	0	0	0
384	TRUE	Empty	Ch1	297184	298473	47 kDa		0.48	1	[]	unknown	2	0	0	2	0	0
333	TRUE	Empty	Ch1	537534	538448	34 kDa		0.28	1.5	[]	unknown	2	0	0	3	0	0
407	TRUE	Empty	Ch2	250529	251686	43 kDa		0.48	1	[]	unknown	2	0	0	2	0	0
404	TRUE	Empty	Ch1	2760442	2761149	27 kDa		0.48	1	[]	unknown	2	0	0	2	0	0
1252	TRUE	Empty	Ch1	2754923	2755090	6 kDa		0.095	0	[]	unknown	0	2	3	0	0	0
43	TRUE	Empty	Ch1	1553091	1555211	77 kDa	TRUE	0.0075	INF	B low. V high	unknown	0	0	0	5	0	0
168	TRUE	Empty	Ch1	2058159	2058782	23 kDa		0.053	INF	[]	unknown	0	0	0	3	0	0
1136	TRUE	Empty	Ch1	855511	856629	43 kDa		0.24	0	[]	unknown	3	0	0	0	0	0
143	TRUE	Empty	Ch1	1168638	1171277	96 kDa		0.053	INF	[]	unknown	0	0	0	3	0	0
17	TRUE	Empty	Ch1	550049	551635	58 kDa		0.02	INF	B low. V high	unknown	0	0	0	4	0	0
152	TRUE	Empty	Ch1	1526635	1528839	82 kDa		0.053	INF	[]	unknown	0	0	0	3	0	0
197	TRUE	Empty	Ch2	112841	113401	20 kDa		0.053	INF	[]	unknown	0	0	0	3	0	0
183	TRUE	Empty	Ch1	2459575	2461086	56 kDa		0.14	INF	[]	unknown	0	0	0	2	0	0
1168	TRUE	Empty	Ch1	1572177	1573448	49 kDa		0.15	0	[]	unknown	4	0	0	0	0	0
1142	TRUE	Empty	Ch1	930291	932180	72 kDa		0.15	0	[]	unknown	4	0	0	0	0	0
131	TRUE	Empty	Ch1	707118	707891	30 kDa		0.14	INF	[]	unknown	0	0	0	2	0	0
1130	TRUE	Empty	Ch1	804016	805206	43 kDa		0.24	0	[]	unknown	0	3	0	0	0	0
116	TRUE	Empty	Ch1	60744	61745	37 kDa		0.053	INF	[]	unknown	0	0	0	3	0	0
1123	TRUE	Empty	Ch1	618414	619001	21 kDa		0.39	0	[]	unknown	0	2	0	0	0	0
10	TRUE	Empty	Ch1	459273	459950	24 kDa		0.02	INF	B low. V high	unknown	0	0	0	4	0	0
191	TRUE	Empty	Ch1	2977237	2978460	45 kDa		0.053	INF	[]	unknown	0	0	0	3	0	0
155	TRUE	Empty	Ch1	1583624	1584832	43 kDa		0.053	INF	[]	unknown	0	0	0	3	0	0
140	TRUE	Empty	Ch1	1085853	1086710	32 kDa		0.14	INF	[]	unknown	0	0	0	2	0	0
190	TRUE	Empty	Ch1	2967398	2969410	77 kDa		0.14	INF	[]	unknown	0	0	0	2	0	0
1282	TRUE	Empty	Ch2	113499	115064	57 kDa	TRUE	0.15	0	[]	unknown	4	0	0	0	0	0
147	TRUE	Empty	Ch1	1325024	1326214	44 kDa		0.053	INF	[]	unknown	0	0	0	3	0	0
47	TRUE	Empty	Ch1	1616790	1617959	45 kDa		0.0075	INF	B low. V high	unknown	0	0	0	5	0	0
1181	TRUE	Empty	Ch1	1770812	1771588	29 kDa		0.15	0	[]	unknown	4	0	0	0	0	0
1111	TRUE	Empty	Ch1	452074	453639	60 kDa		0.24	0	[]	unknown	3	0	0	0	0	0
21	TRUE	Empty	Ch1	663959	664924	33 kDa		0.0075	INF	B low. V high	unknown	0	0	0	5	0	0
93	TRUE	Empty	Ch2	413777	415849	77 kDa		0.02	INF	B low. V high	unknown	0	0	0	4	0	0
94	TRUE	Empty	Ch2	532661	534292	62 kDa		0.02	INF	B low. V high	unknown	0	0	0	4	0	0
206	TRUE	Empty	Ch2	557968	558852	34 kDa		0.14	INF	[]	unknown	0	0	0	2	0	0
1150	TRUE	Empty	Ch1	1222883	1223353	18 kDa		0.39	0	[]	unknown	0	0	2	0	0	0
1114	TRUE	Empty	Ch1	538863	539411	20 kDa		0.39	0	[]	unknown	0	0	2	0	0	0
1082	TRUE	Empty	Ch1	7816	8634	29 kDa		0.39	0	[]	unknown	0	0	2	0	0	0
1102	TRUE	Empty	Ch1	241163	241474	12 kDa		0.39	0	[]	unknown	0	2	0	0	0	0
1211	TRUE	Empty	Ch1	2149700	2150218	19 kDa		0.39	0	[]	unknown	0	2	0	0	0	0
1090	TRUE	Empty	Ch1	53137	53889	27 kDa		0.39	0	[]	unknown	0	2	0	0	0	0
1176	TRUE	Empty	Ch1	1695850	1696563	26 kDa		0.39	0	[]	unknown	0	0	2	0	0	0
1217	TRUE	Empty	Ch1	2216677	2217171	18 kDa		0.39	0	[]	unknown	2	0	0	0	0	0
1163	TRUE	Empty	Ch1	1480375	1481211	30 kDa		0.39	0	[]	unknown	0	0	2	0	0	0
115	TRUE	Empty	Ch1	47982	48608	22 kDa		0.14	INF	[]	unknown	0	0	0	2	0	0
1232	TRUE	Empty	Ch1	2450638	2451225	21 kDa		0.15	0	[]	unknown	0	2	2	0	0	0
1296	TRUE	Empty	Ch2	567481	567792	11 kDa		0.15	0	[]	unknown	0	2	2	0	0	0
1299	TRUE	Empty	Ch2	651680	652600	33 kDa		0.15	0	[]	unknown	0	2	2	0	0	0
1310	TRUE	Empty	Ch2	1052091	1052537	17 kDa		0.15	0	[]	unknown	0	2	2	0	0	0
1256	TRUE	Empty	Ch1	2765356	2765736	15 kDa		0.15	0	[]	unknown	0	2	2	0	0	0
1286	TRUE	Empty	Ch2	307693	307980	10 kDa		0.39	0	[]	unknown	0	2	0	0	0	0
1147	TRUE	Empty	Ch1	1164980	1165453	17 kDa		0.39	0	[]	unknown	0	2	0	0	0	0
1158	TRUE	Empty	Ch1	1368335	1369918	59 kDa		0.39	0	[]	unknown	2	0	0	0	0	0
158	TRUE	Empty	Ch1	1709866	1710870	37 kDa		0.14	INF	[]	unknown	0	0	0	0	0	2
133	TRUE	Empty	Ch1	898815	900077	46 kDa		0.14	INF	[]	unknown	0	0	0	2	0	0
1153	TRUE	Empty	Ch1	1252178	1253689	57 kDa		0.39	0	[]	unknown	2	0	0	0	0	0
1152	TRUE	Empty	Ch1	1244160	1245779	61 kDa		0.24	0	[]	unknown	0	0	3	0	0	0
199	TRUE	Empty	Ch2	272671	273375	26 kDa		0.053	INF	[]	unknown	0	0	0	3	0	0
1273	TRUE	Empty	Ch1	2958736	2959854	41 kDa		0.39	0	[]	unknown	2	0	0	0	0	0
1117	TRUE	Empty	Ch1	566398	566994	21 kDa		0.24	0	[]	unknown	3	0	0	0	0	0
1283	TRUE	Empty	Ch2	120848	122236	50 kDa		0.39	0	[]	unknown	2	0	0	0	0	0
1140	TRUE	Empty	Ch1	890080	890817	27 kDa		0.39	0	[]	unknown	0	0	2	0	0	0
1098	TRUE	Empty	Ch1	208442	210688	84 kDa		0.24	0	[]	unknown	3	0	0	0	0	0
1213	TRUE	Empty	Ch1	2168690	2171536	109 kDa		0.24	0	[]	unknown	3	0	0	0	0	0
1267	TRUE	Empty	Ch1	2836955	2837830	32 kDa		0.39	0	[]	unknown	2	0	0	0	0	0
1088	TRUE	Empty	Ch1	34757	35461	26 kDa		0.39	0	[]	unknown	2	0	0	0	0	0
1089	TRUE	Empty	Ch1	47130	47933	30 kDa		0.24	0	[]	unknown	0	0	3	0	0	0
1139	TRUE	Empty	Ch1	879011	879586	22 kDa		0.39	0	[]	unknown	0	0	2	0	0	0
1186	TRUE	Empty	Ch1	1834200	1835249	40 kDa		0.39	0	[]	unknown	2	0	0	0	0	0
120	TRUE	Empty	Ch1	224575	226059	53 kDa		0.14	INF	[]	unknown	0	0	0	2	0	0
181	TRUE	Empty	Ch1	2454081	2455292	45 kDa		0.14	INF	[]	unknown	0	0	0	2	0	0
1230	TRUE	Empty	Ch1	2381387	2382361	36 kDa		0.39	0	[]	unknown	0	0	2	0	0	0
136	TRUE	Empty	Ch1	949787	950806	37 kDa		0.053	INF	[]	unknown	0	0	0	3	0	0
1235	TRUE	Empty	Ch1	2549995	2550825	31 kDa		0.39	0	[]	unknown	0	2	0	0	0	0
159	TRUE	Empty	Ch1	1713411	1714355	35 kDa		0.14	INF	[]	unknown	0	0	0	2	0	0
207	TRUE	Empty	Ch2	588794	590611	70 kDa		0.053	INF	[]	unknown	0	0	0	3	0	0
178	TRUE	Empty	Ch1	2416405	2417799	53 kDa		0.14	INF	[]	unknown	0	0	0	2	0	0
203	TRUE	Empty	Ch2	478773	479765	36 kDa		0.14	INF	[]	unknown	0	0	0	2	0	0
1284	TRUE	Empty	Ch2	201499	202197	25 kDa		0.39	0	[]	unknown	2	0	0	0	0	0
1222	TRUE	Empty	Ch1	2248697	2251606	109 kDa		0.39	0	[]	unknown	2	0	0	0	0	0
1091	TRUE	Empty	Ch1	56617	59202	96 kDa		0.24	0	[]	unknown	3	0	0	0	0	0
1207	TRUE	Empty	Ch1	2054616	2056871	86 kDa		0.15	0	[]	unknown	4	0	0	0	0	0
83	TRUE	Empty	Ch1	2727276	2729030	63 kDa		0.02	INF	B low. V high	unknown	0	0	0	4	0	0
1118	TRUE	Empty	Ch1	590338	590754	15 kDa		0.15	0	[]	unknown	4	0	0	0	0	0
195	TRUE	Empty	Ch2	68638	69738	42 kDa		0.053	INF	[]	unknown	0	0	0	3	0	0
1149	TRUE	Empty	Ch1	1197029	1198849	66 kDa		0.24	0	[]	unknown	3	0	0	0	0	0
39	TRUE	Empty	Ch1	1356804	1358258	55 kDa		0.02	INF	B low. V high	unknown	0	0	0	4	0	0
1210	TRUE	Empty	Ch1	2131285	2132772	54 kDa		0.15	0	[]	unknown	4	0	0	0	0	0
1293	TRUE	Empty	Ch2	507493	509475	76 kDa		0.39	0	[]	unknown	2	0	0	0	0	0
153	TRUE	Empty	Ch1	1557842	1558618	28 kDa		0.14	INF	[]	unknown	0	0	0	2	0	0
1206	TRUE	Empty	Ch1	2053025	2054398	49 kDa		0.39	0	[]	unknown	0	0	2	0	0	0
1159	TRUE	Empty	Ch1	1374847	1375752	33 kDa		0.39	0	[]	unknown	0	2	0	0	0	0
1086	TRUE	Empty	Ch1	13923	14345	16 kDa		0.39	0	[]	unknown	0	0	2	0	0	0
163	TRUE	Empty	Ch1	1817541	1818041	19 kDa		0.14	INF	[]	unknown	0	0	0	2	0	0
117	TRUE	Empty	Ch1	192404	194461	77 kDa		0.14	INF	[]	unknown	0	0	0	2	0	0
184	TRUE	Empty	Ch1	2673366	2673998	24 kDa		0.14	INF	[]	unknown	0	0	0	2	0	0
129	TRUE	Empty	Ch1	653766	654608	31 kDa		0.14	INF	[]	unknown	0	0	0	2	0	0
1303	TRUE	Empty	Ch2	757880	758380	19 kDa		0.39	0	[]	unknown	0	2	0	0	0	0
125	TRUE	Empty	Ch1	544482	545444	36 kDa		0.14	INF	[]	unknown	0	0	0	2	0	0
211	TRUE	Empty	Ch2	732877	735543	101 kDa		0.14	INF	[]	unknown	0	0	0	2	0	0
151	TRUE	Empty	Ch1	1520254	1520553	11 kDa		0.14	INF	[]	unknown	0	0	0	2	0	0
141	TRUE	Empty	Ch1	1094305	1096677	86 kDa		0.14	INF	[]	unknown	0	0	0	2	0	0
1269	TRUE	Empty	Ch1	2897493	2898641	43 kDa		0.39	0	[]	unknown	2	0	0	0	0	0
1172	TRUE	Empty	Ch1	1639509	1639970	17 kDa		0.39	0	[]	unknown	2	0	0	0	0	0
172	TRUE	Empty	Ch1	2197752	2198726	37 kDa		0.14	INF	[]	unknown	0	0	0	2	0	0
1154	TRUE	Empty	Ch1	1262676	1263836	42 kDa		0.39	0	[]	unknown	0	2	0	0	0	0
1166	TRUE	Empty	Ch1	1529053	1529625	22 kDa		0.39	0	[]	unknown	0	2	0	0	0	0
1178	TRUE	Empty	Ch1	1725379	1726017	24 kDa		0.39	0	[]	unknown	0	0	2	0	0	0
1103	TRUE	Empty	Ch1	241552	242037	18 kDa		0.39	0	[]	unknown	0	2	0	0	0	0
1237	TRUE	Empty	Ch1	2576461	2577000	21 kDa		0.39	0	[]	unknown	0	0	2	0	0	0
1255	TRUE	Empty	Ch1	2763782	2765365	60 kDa		0.39	0	[]	unknown	2	0	0	0	0	0
1263	TRUE	Empty	Ch1	2825931	2826929	36 kDa		0.39	0	[]	unknown	0	2	0	0	0	0
1137	TRUE	Empty	Ch1	862911	863567	25 kDa		0.39	0	[]	unknown	0	2	0	0	0	0
1289	TRUE	Empty	Ch2	361593	362123	20 kDa		0.39	0	[]	unknown	0	0	2	0	0	0
1305	TRUE	Empty	Ch2	788880	790529	61 kDa		0.39	0	[]	unknown	0	0	2	0	0	0
1095	TRUE	Empty	Ch1	170913	171749	30 kDa		0.39	0	[]	unknown	0	2	0	0	0	0
1202	TRUE	Empty	Ch1	2006640	2006960	12 kDa		0.39	0	[]	unknown	0	2	0	0	0	0
1295	TRUE	Empty	Ch2	552237	552515	11 kDa		0.39	0	[]	unknown	2	0	0	0	0	0
1212	TRUE	Empty	Ch1	2163031	2163618	22 kDa		0.39	0	[]	unknown	0	2	0	0	0	0
1155	TRUE	Empty	Ch1	1309462	1310133	25 kDa		0.39	0	[]	unknown	2	0	0	0	0	0
205	TRUE	Empty	Ch2	555853	557334	56 kDa		0.14	INF	[]	unknown	0	0	0	2	0	0
139	TRUE	Empty	Ch1	1030390	1031973	61 kDa		0.14	INF	[]	unknown	0	0	0	2	0	0
137	TRUE	Empty	Ch1	989379	990827	54 kDa		0.14	INF	[]	unknown	0	0	0	2	0	0
1203	TRUE	Empty	Ch1	2024018	2027644	136 kDa		0.39	0	[]	unknown	2	0	0	0	0	0
193	TRUE	Empty	Ch1	3001544	3004108	92 kDa		0.14	INF	[]	unknown	0	0	0	2	0	0
176	TRUE	Empty	Ch1	2355263	2356348	39 kDa		0.14	INF	[]	unknown	0	0	0	2	0	0
1262	TRUE	Empty	Ch1	2810574	2812133	59 kDa		0.24	0	[]	unknown	0	0	3	0	0	0
192	TRUE	Empty	Ch1	2987381	2988271	33 kDa		0.053	INF	[]	unknown	0	0	0	3	0	0
220	TRUE	Empty	Ch2	1037486	1038070	22 kDa		0.053	INF	[]	unknown	0	0	0	3	0	0
165	TRUE	Empty	Ch1	1963955	1965313	49 kDa		0.053	INF	[]	unknown	0	0	0	3	0	0
1121	TRUE	Empty	Ch1	606294	607025	27 kDa		0.39	0	[]	unknown	2	0	0	0	0	0
1226	TRUE	Empty	Ch1	2337060	2337929	33 kDa		0.39	0	[]	unknown	2	0	0	0	0	0
144	TRUE	Empty	Ch1	1232487	1233746	47 kDa		0.14	INF	[]	unknown	0	0	0	2	0	0
194	TRUE	Empty	Ch2	62289	63503	45 kDa		0.14	INF	[]	unknown	0	0	0	2	0	0
1167	TRUE	Empty	Ch1	1540039	1541043	37 kDa		0.39	0	[]	unknown	2	0	0	0	0	0
1180	TRUE	Empty	Ch1	1769803	1770819	38 kDa		0.24	0	[]	unknown	3	0	0	0	0	0
1198	TRUE	Empty	Ch1	1972791	1975421	102 kDa		0.24	0	[]	unknown	3	0	0	0	0	0
209	TRUE	Empty	Ch2	690790	691692	32 kDa		0.053	INF	[]	unknown	0	0	0	3	0	0
156	TRUE	Empty	Ch1	1604695	1606287	58 kDa		0.14	INF	[]	unknown	0	0	0	2	0	0
1173	TRUE	Empty	Ch1	1665772	1666050	11 kDa		0.39	0	[]	unknown	0	2	0	0	0	0
213	TRUE	Empty	Ch2	747657	748511	30 kDa		0.053	INF	[]	unknown	0	0	0	3	0	0
179	TRUE	Empty	Ch1	2422451	2423758	45 kDa		0.053	INF	[]	unknown	0	0	0	3	0	0
1228	TRUE	Empty	Ch1	2364203	2365096	33 kDa		0.24	0	[]	unknown	3	0	0	0	0	0
146	TRUE	Empty	Ch1	1272235	1273011	29 kDa		0.14	INF	[]	unknown	0	0	0	2	0	0
1093	TRUE	Empty	Ch1	135135	137540	90 kDa		0.39	0	[]	unknown	2	0	0	0	0	0
154	TRUE	Empty	Ch1	1581700	1582944	45 kDa		0.14	INF	[]	unknown	0	0	0	2	0	0
166	TRUE	Empty	Ch1	1987268	1988560	45 kDa		0.14	INF	[]	unknown	0	0	0	2	0	0
1205	TRUE	Empty	Ch1	2036763	2037854	41 kDa		0.39	0	[]	unknown	2	0	0	0	0	0
169	TRUE	Empty	Ch1	2175945	2177207	44 kDa		0.14	INF	[]	unknown	0	0	0	2	0	0
182	TRUE	Empty	Ch1	2455261	2456271	38 kDa		0.14	INF	[]	unknown	0	0	0	2	0	0
1251	TRUE	Empty	Ch1	2750531	2751730	43 kDa		0.39	0	[]	unknown	2	0	0	0	0	0
1106	TRUE	Empty	Ch1	281459	282772	48 kDa		0.39	0	[]	unknown	2	0	0	0	0	0
1110	TRUE	Empty	Ch1	409062	409370	12 kDa		0.39	0	[]	unknown	0	2	0	0	0	0
124	TRUE	Empty	Ch1	434437	436023	56 kDa		0.14	INF	[]	unknown	0	0	0	2	0	0
1084	TRUE	Empty	Ch1	9423	10460	38 kDa		0.39	0	[]	unknown	2	0	0	0	0	0
218	TRUE	Empty	Ch2	1024616	1025098	19 kDa		0.14	INF	[]	unknown	0	0	0	2	0	0
198	TRUE	Empty	Ch2	202270	203760	53 kDa		0.14	INF	[]	unknown	0	0	0	2	0	0
1292	TRUE	Empty	Ch2	381665	382048	14 kDa		0.39	0	[]	unknown	2	0	0	0	0	0
214	TRUE	Empty	Ch2	768531	769265	29 kDa		0.14	INF	[]	unknown	0	0	0	2	0	0
175	TRUE	Empty	Ch1	2324572	2326401	70 kDa		0.14	INF	[]	unknown	0	0	0	2	0	0
134	TRUE	Empty	Ch1	923337	925463	78 kDa		0.14	INF	[]	unknown	0	0	0	2	0	0
1138	TRUE	Empty	Ch1	863660	864835	42 kDa		0.39	0	[]	unknown	2	0	0	0	0	0
1312	TRUE	Empty	Ch2	1100238	1101590	50 kDa		0.39	0	[]	unknown	2	0	0	0	0	0
1119	TRUE	Empty	Ch1	597796	598872	38 kDa		0.39	0	[]	unknown	2	0	0	0	0	0
177	TRUE	Empty	Ch1	2357087	2358802	62 kDa		0.14	INF	[]	unknown	0	0	0	2	0	0
216	TRUE	Empty	Ch2	913561	914523	38 kDa		0.14	INF	[]	unknown	0	0	0	2	0	0
204	TRUE	Empty	Ch2	489769	492546	105 kDa		0.14	INF	[]	unknown	0	0	0	2	0	0
