# Supplementary material for: Vesicles From Vibrio cholerae Contain AT-Rich DNA and Shorter mRNAs That Do Not Correlate With Their Protein Products
Source: Front Microbiol. 2019 Nov 22;10:2708. doi: 10.3389/fmicb.2019.02708 (PMC6883915; doi:10.3389/fmicb.2019.02708)
Supplement: Supplementary file 8 [file Data_Sheet_7.zip › Vibrio_cholerae_O395_TCP2_annotation.gff]

##gff-version 3
CP000626.1	FIG	CDS	15	1373	.	+	0	ID=fig|345073.35.peg.1;Name=Glycerol-3-phosphate transporter
CP000626.1	FIG	CDS	1527	2594	.	+	0	ID=fig|345073.35.peg.2;Name=Glycerophosphoryl diester phosphodiesterase (EC 3.1.4.46);Ontology_term=KEGG_ENZYME:3.1.4.46
CP000626.1	FIG	CDS	2647	3327	.	-	1	ID=fig|345073.35.peg.3;Name=Predicted N-ribosylNicotinamide CRP-like regulator
CP000626.1	FIG	CDS	3467	4198	.	-	2	ID=fig|345073.35.peg.4;Name=N-Ribosylnicotinamide phosphorylase (EC 2.4.2.1);Ontology_term=KEGG_ENZYME:2.4.2.1
CP000626.1	FIG	CDS	4195	4929	.	-	1	ID=fig|345073.35.peg.5;Name=Ribosyl nicotinamide transporter%2C PnuC-like
CP000626.1	FIG	CDS	5055	6059	.	-	0	ID=fig|345073.35.peg.6;Name=Ribose operon repressor
CP000626.1	FIG	CDS	6070	6990	.	-	1	ID=fig|345073.35.peg.7;Name=Ribokinase (EC 2.7.1.15);Ontology_term=KEGG_ENZYME:2.7.1.15
CP000626.1	FIG	CDS	7129	8007	.	-	1	ID=fig|345073.35.peg.8;Name=Ribose ABC transport system%2C periplasmic ribose-binding protein RbsB (TC 3.A.1.2.1)
CP000626.1	FIG	CDS	8068	9051	.	-	1	ID=fig|345073.35.peg.9;Name=Ribose ABC transport system%2C permease protein RbsC (TC 3.A.1.2.1)
CP000626.1	FIG	CDS	9066	10568	.	-	0	ID=fig|345073.35.peg.10;Name=Ribose ABC transport system%2C ATP-binding protein RbsA (TC 3.A.1.2.1)
CP000626.1	FIG	CDS	10595	11014	.	-	2	ID=fig|345073.35.peg.11;Name=Ribose ABC transport system%2C high affinity permease RbsD (TC 3.A.1.2.1)
CP000626.1	FIG	CDS	11298	11558	.	+	0	ID=fig|345073.35.peg.12;Name=FIG01200579: hypothetical protein
CP000626.1	FIG	CDS	12071	15124	.	-	2	ID=fig|345073.35.peg.13;Name=VgrG-3 protein
CP000626.1	FIG	CDS	15377	16639	.	-	2	ID=fig|345073.35.peg.14;Name=Type VI secretion-related protein VasL
CP000626.1	FIG	CDS	16690	19716	.	-	1	ID=fig|345073.35.peg.15;Name=IcmF-related protein
CP000626.1	FIG	CDS	19706	20182	.	-	2	ID=fig|345073.35.peg.16;Name=IcmF-related protein
CP000626.1	FIG	CDS	20243	21652	.	-	2	ID=fig|345073.35.peg.17;Name=Uncharacterized protein ImpA
CP000626.1	FIG	CDS	21662	22318	.	-	2	ID=fig|345073.35.peg.18;Name=Type VI secretion protein VasI
CP000626.1	FIG	CDS	22315	23907	.	-	1	ID=fig|345073.35.peg.19;Name=Sigma-54 dependent transcriptional regulator
CP000626.1	FIG	CDS	23910	26519	.	-	0	ID=fig|345073.35.peg.20;Name=ClpB protein
CP000626.1	FIG	CDS	26545	27318	.	-	1	ID=fig|345073.35.peg.21;Name=Outer membrane protein ImpK/VasF%2C OmpA/MotB domain
CP000626.1	FIG	CDS	27321	27800	.	-	0	ID=fig|345073.35.peg.22;Name=Uncharacterized protein ImpJ/VasE
CP000626.1	FIG	CDS	27752	28657	.	-	2	ID=fig|345073.35.peg.23;Name=Uncharacterized protein ImpJ/VasE
CP000626.1	FIG	CDS	28664	29140	.	-	2	ID=fig|345073.35.peg.24;Name=Type VI secretion lipoprotein/VasD
CP000626.1	FIG	CDS	29143	30630	.	-	1	ID=fig|345073.35.peg.25;Name=Uncharacterized protein ImpI/VasC
CP000626.1	FIG	CDS	30633	31649	.	-	0	ID=fig|345073.35.peg.26;Name=Uncharacterized protein ImpH/VasB
CP000626.1	FIG	CDS	31613	33382	.	-	2	ID=fig|345073.35.peg.27;Name=Protein ImpG/VasA
CP000626.1	FIG	CDS	33388	33813	.	-	1	ID=fig|345073.35.peg.28;Name=Uncharacterized protein similar to VCA0109
CP000626.1	FIG	CDS	33816	35294	.	-	0	ID=fig|345073.35.peg.29;Name=Uncharacterized protein ImpC
CP000626.1	FIG	CDS	35335	35646	.	-	1	ID=fig|345073.35.peg.30;Name=Uncharacterized protein ImpB
CP000626.1	FIG	CDS	35666	35842	.	-	2	ID=fig|345073.35.peg.31;Name=Uncharacterized protein ImpB
CP000626.1	FIG	CDS	36274	37278	.	-	1	ID=fig|345073.35.peg.32;Name=FIG01200140: hypothetical protein
CP000626.1	FIG	CDS	37262	37546	.	-	2	ID=fig|345073.35.peg.33;Name=Uropathogenic specific protein
CP000626.1	FIG	CDS	38318	39997	.	+	2	ID=fig|345073.35.peg.34;Name=Ribosomal large subunit pseudouridine synthase A (EC 4.2.1.70);Ontology_term=KEGG_ENZYME:4.2.1.70
CP000626.1	FIG	CDS	40039	41817	.	-	1	ID=fig|345073.35.peg.35;Name=Putative sulfate permease
CP000626.1	FIG	CDS	42007	42657	.	+	1	ID=fig|345073.35.peg.36;Name=hydrolase%2C haloacid dehalogenase-like family
CP000626.1	FIG	CDS	42851	44389	.	+	2	ID=fig|345073.35.peg.37;Name=Rtn protein
CP000626.1	FIG	CDS	44404	44760	.	+	1	ID=fig|345073.35.peg.38;Name=Phage shock protein E
CP000626.1	FIG	CDS	44797	45837	.	-	1	ID=fig|345073.35.peg.39;Name=Uncharacterized oxidoreductase ydgJ (EC 1.-.-.-);Ontology_term=KEGG_ENZYME:1.-.-.-
CP000626.1	FIG	CDS	45868	47175	.	-	1	ID=fig|345073.35.peg.40;Name=Nicotinate phosphoribosyltransferase (EC 2.4.2.11);Ontology_term=KEGG_ENZYME:2.4.2.11
CP000626.1	FIG	CDS	47574	48290	.	+	0	ID=fig|345073.35.peg.41;Name=Nudix-related transcriptional regulator NrtR
CP000626.1	FIG	CDS	48303	49526	.	-	0	ID=fig|345073.35.peg.42;Name=FIG01200308: hypothetical protein
CP000626.1	FIG	CDS	49569	50243	.	-	0	ID=fig|345073.35.peg.43;Name=FIG01200758: hypothetical protein
CP000626.1	FIG	CDS	50536	50721	.	-	1	ID=fig|345073.35.peg.44;Name=Transcriptional regulator%2C HxlR family
CP000626.1	FIG	CDS	51120	51293	.	-	0	ID=fig|345073.35.peg.45;Name=FIG01202475: hypothetical protein
CP000626.1	FIG	CDS	51393	52022	.	+	0	ID=fig|345073.35.peg.46;Name=Cob(I)alamin adenosyltransferase (EC 2.5.1.17);Ontology_term=KEGG_ENZYME:2.5.1.17
CP000626.1	FIG	CDS	52193	52489	.	-	2	ID=fig|345073.35.peg.47;Name=HTH DNA-binding protein
CP000626.1	FIG	CDS	52719	53612	.	+	0	ID=fig|345073.35.peg.48;Name=Permease of the drug/metabolite transporter (DMT) superfamily
CP000626.1	FIG	CDS	53877	55178	.	+	0	ID=fig|345073.35.peg.49;Name=Proton/glutamate symport protein @ Sodium/glutamate symport protein
CP000626.1	FIG	CDS	55307	55441	.	-	2	ID=fig|345073.35.peg.50;Name=hypothetical protein
CP000626.1	FIG	CDS	55545	55895	.	-	0	ID=fig|345073.35.peg.51;Name=FIG01199964: hypothetical protein
CP000626.1	FIG	CDS	56026	57228	.	-	1	ID=fig|345073.35.peg.52;Name=Permease of the major facilitator superfamily
CP000626.1	FIG	CDS	57408	57854	.	+	0	ID=fig|345073.35.peg.53;Name=Redox-sensitive transcriptional activator SoxR
CP000626.1	FIG	CDS	57896	59107	.	-	2	ID=fig|345073.35.peg.54;Name=Multidrug resistance protein D
CP000626.1	FIG	CDS	59197	60084	.	+	1	ID=fig|345073.35.peg.55;Name=Transcriptional regulator%2C LysR family
CP000626.1	FIG	CDS	60352	62187	.	+	1	ID=fig|345073.35.peg.56;Name=diguanylate cyclase/phosphodiesterase (GGDEF & EAL domains) with PAS/PAC sensor(s)
CP000626.1	FIG	CDS	62289	63503	.	-	0	ID=fig|345073.35.peg.57;Name=Cell wall endopeptidase%2C family M23/M37
CP000626.1	FIG	CDS	63773	64072	.	-	2	ID=fig|345073.35.peg.58;Name=1%2C4-alpha-glucan branching enzyme (EC 2.4.1.18);Ontology_term=KEGG_ENZYME:2.4.1.18
CP000626.1	FIG	CDS	64410	66071	.	+	0	ID=fig|345073.35.peg.59;Name=Sulfate permease
CP000626.1	FIG	CDS	66507	67883	.	+	0	ID=fig|345073.35.peg.60;Name=Predicted arginine uptake transporter
CP000626.1	FIG	CDS	68047	68235	.	-	1	ID=fig|345073.35.peg.61;Name=hypothetical protein
CP000626.1	FIG	CDS	68276	68641	.	+	2	ID=fig|345073.35.peg.62;Name=FIG01199925: hypothetical protein
CP000626.1	FIG	CDS	68638	69738	.	+	1	ID=fig|345073.35.peg.63;Name=Transcriptional regulator CdgA
CP000626.1	FIG	CDS	69785	70540	.	-	2	ID=fig|345073.35.peg.64;Name=Phosphate transport ATP-binding protein PstB (TC 3.A.1.7.1)
CP000626.1	FIG	CDS	70569	71432	.	-	0	ID=fig|345073.35.peg.65;Name=Phosphate transport system permease protein PstA (TC 3.A.1.7.1)
CP000626.1	FIG	CDS	71438	72358	.	-	2	ID=fig|345073.35.peg.66;Name=Phosphate transport system permease protein PstC (TC 3.A.1.7.1)
CP000626.1	FIG	CDS	72436	73257	.	-	1	ID=fig|345073.35.peg.67;Name=Phosphate ABC transporter%2C periplasmic phosphate-binding protein PstS (TC 3.A.1.7.1)
CP000626.1	FIG	CDS	73628	75271	.	+	2	ID=fig|345073.35.peg.68;Name=Methyl-accepting chemotaxis protein
CP000626.1	FIG	CDS	75405	75965	.	-	0	ID=fig|345073.35.peg.69;Name=Hypothetical protein in cluster with HutR%2C VCA0067 homolog
CP000626.1	FIG	CDS	75962	77404	.	-	2	ID=fig|345073.35.peg.70;Name=Hypothetical protein in cluster with HutR%2C VCA0066 homolog
CP000626.1	FIG	CDS	77401	79707	.	-	1	ID=fig|345073.35.peg.71;Name=Hypothetical with regulatory P domain of a subtilisin-like proprotein convertase
CP000626.1	FIG	CDS	79717	81858	.	-	1	ID=fig|345073.35.peg.72;Name=TonB-dependent heme receptor HutR
CP000626.1	FIG	CDS	81858	83855	.	-	0	ID=fig|345073.35.peg.73;Name=Protease II (EC 3.4.21.83);Ontology_term=KEGG_ENZYME:3.4.21.83
CP000626.1	FIG	CDS	84068	85414	.	-	2	ID=fig|345073.35.peg.74;Name=ATP-dependent RNA helicase VCA0061
CP000626.1	FIG	CDS	85472	85621	.	-	2	ID=fig|345073.35.peg.75;Name=FIG01200370: hypothetical protein
CP000626.1	FIG	CDS	85957	86205	.	+	1	ID=fig|345073.35.peg.76;Name=Outer membrane lipoprotein
CP000626.1	FIG	CDS	86291	87211	.	-	2	ID=fig|345073.35.peg.77;Name=FIG01199739: hypothetical protein
CP000626.1	FIG	CDS	87220	88629	.	-	1	ID=fig|345073.35.peg.78;Name=Deoxyribodipyrimidine photolyase (EC 4.1.99.3);Ontology_term=KEGG_ENZYME:4.1.99.3
CP000626.1	FIG	CDS	88639	89436	.	-	1	ID=fig|345073.35.peg.79;Name=Transcriptional regulator%2C MerR family%2C associated with photolyase
CP000626.1	FIG	CDS	89426	90379	.	-	2	ID=fig|345073.35.peg.80;Name=COG1683: Uncharacterized conserved protein / FIG143828: Hypothetical protein YbgA
CP000626.1	FIG	CDS	90701	91411	.	+	2	ID=fig|345073.35.peg.81;Name=Purine nucleoside phosphorylase (EC 2.4.2.1);Ontology_term=KEGG_ENZYME:2.4.2.1
CP000626.1	FIG	CDS	91476	92945	.	+	0	ID=fig|345073.35.peg.82;Name=FIG01200538: hypothetical protein
CP000626.1	FIG	CDS	93280	94581	.	+	1	ID=fig|345073.35.peg.83;Name=FIG01199782: hypothetical protein
CP000626.1	FIG	CDS	94562	96142	.	+	2	ID=fig|345073.35.peg.84;Name=GGDEF family protein
CP000626.1	FIG	CDS	96277	96666	.	+	1	ID=fig|345073.35.peg.85;Name=GTPase (EC 3.6.1.-);Ontology_term=KEGG_ENZYME:3.6.1.-
CP000626.1	FIG	CDS	96666	97796	.	+	0	ID=fig|345073.35.peg.86;Name=Membrane fusion component of tripartite multidrug resistance system
CP000626.1	FIG	CDS	97991	101110	.	-	2	ID=fig|345073.35.peg.87;Name=Protease-related protein
CP000626.1	FIG	CDS	101170	101301	.	+	1	ID=fig|345073.35.peg.88;Name=hypothetical protein
CP000626.1	FIG	CDS	101478	101762	.	-	0	ID=fig|345073.35.peg.89;Name=Predicted acetyltransferase
CP000626.1	FIG	CDS	101894	102652	.	+	2	ID=fig|345073.35.peg.90;Name=hypothetical protein
CP000626.1	FIG	CDS	102731	103957	.	-	2	ID=fig|345073.35.peg.91;Name=Sodium/glutamate symporter
CP000626.1	FIG	CDS	104497	105408	.	+	1	ID=fig|345073.35.peg.92;Name=Arginine/ornithine antiporter ArcD
CP000626.1	FIG	CDS	105610	106029	.	+	1	ID=fig|345073.35.peg.93;Name=FIG01200128: hypothetical protein
CP000626.1	FIG	CDS	106026	106607	.	+	0	ID=fig|345073.35.peg.94;Name=Cytochrome oxidase biogenesis protein Sco1/SenC/PrrC%2C putative copper metallochaperone
CP000626.1	FIG	CDS	106621	107073	.	+	1	ID=fig|345073.35.peg.95;Name=Copper metallochaperone%2C bacterial analog of Cox17 protein
CP000626.1	FIG	CDS	107415	108632	.	+	0	ID=fig|345073.35.peg.96;Name=Sodium/dicarboxylate symporter
CP000626.1	FIG	CDS	108686	109438	.	-	2	ID=fig|345073.35.peg.97;Name=Phosphatidylglycerophosphatase B (EC 3.1.3.27);Ontology_term=KEGG_ENZYME:3.1.3.27
CP000626.1	FIG	CDS	109668	110498	.	+	0	ID=fig|345073.35.peg.98;Name=FIG01199628: hypothetical protein
CP000626.1	FIG	CDS	110558	112432	.	-	2	ID=fig|345073.35.peg.99;Name=Putative phosphatase
CP000626.1	FIG	CDS	112841	113401	.	+	2	ID=fig|345073.35.peg.100;Name=FIG01202832: hypothetical protein
CP000626.1	FIG	CDS	113499	115064	.	+	0	ID=fig|345073.35.peg.101;Name=N-acetylglucosamine regulated methyl-accepting chemotaxis protein
CP000626.1	FIG	CDS	115185	116021	.	-	0	ID=fig|345073.35.peg.102;Name=Arginase/agmatinase/formimionoglutamate hydrolase%2C arginase family
CP000626.1	FIG	CDS	116028	116762	.	-	0	ID=fig|345073.35.peg.103;Name=Transcriptional regulator%2C IclR family
CP000626.1	FIG	CDS	117139	119676	.	-	1	ID=fig|345073.35.peg.104;Name=Chitinase (EC 3.2.1.14);Ontology_term=KEGG_ENZYME:3.2.1.14
CP000626.1	FIG	CDS	120117	120752	.	+	0	ID=fig|345073.35.peg.105;Name=FIG01204112: hypothetical protein
CP000626.1	FIG	CDS	120848	122236	.	-	2	ID=fig|345073.35.peg.106;Name=Di-and tricarboxylate transporter
CP000626.1	FIG	CDS	122514	123506	.	+	0	ID=fig|345073.35.peg.107;Name=Transporter
CP000626.1	FIG	CDS	123637	124662	.	+	1	ID=fig|345073.35.peg.108;Name=Fucose 4-O-acetylase
CP000626.1	FIG	CDS	124835	125236	.	-	2	ID=fig|345073.35.peg.109;Name=glutathione S-transfersae-related protein
CP000626.1	FIG	CDS	125339	126067	.	-	2	ID=fig|345073.35.peg.110;Name=FIG01200431: hypothetical protein
CP000626.1	FIG	CDS	126068	129325	.	-	2	ID=fig|345073.35.peg.111;Name=membrane protein%2C putative
CP000626.1	FIG	CDS	129322	130209	.	-	1	ID=fig|345073.35.peg.112;Name=membrane protein%2C putative
CP000626.1	FIG	CDS	130209	132293	.	-	0	ID=fig|345073.35.peg.113;Name=VgrG-3 protein
CP000626.1	FIG	CDS	132421	132939	.	-	1	ID=fig|345073.35.peg.114;Name=hcp protein
CP000626.1	FIG	CDS	133334	135523	.	-	2	ID=fig|345073.35.peg.115;Name=1%2C4-alpha-glucan (glycogen) branching enzyme%2C GH-13-type (EC 2.4.1.18);Ontology_term=KEGG_ENZYME:2.4.1.18
CP000626.1	FIG	CDS	135729	137909	.	-	0	ID=fig|345073.35.peg.116;Name=4-alpha-glucanotransferase (amylomaltase) (EC 2.4.1.25);Ontology_term=KEGG_ENZYME:2.4.1.25
CP000626.1	FIG	CDS	137995	140448	.	-	1	ID=fig|345073.35.peg.117;Name=Glycogen phosphorylase (EC 2.4.1.1);Ontology_term=KEGG_ENZYME:2.4.1.1
CP000626.1	FIG	CDS	141025	143733	.	+	1	ID=fig|345073.35.peg.118;Name=Transcriptional activator of maltose regulon%2C MalT
CP000626.1	FIG	CDS	143800	144156	.	-	1	ID=fig|345073.35.peg.119;Name=FIG01201833: hypothetical protein
CP000626.1	FIG	CDS	144435	146096	.	+	0	ID=fig|345073.35.peg.120;Name=Methyl-accepting chemotaxis protein
CP000626.1	FIG	CDS	146200	147075	.	-	1	ID=fig|345073.35.peg.121;Name=2-hydroxy-3-oxopropionate reductase (EC 1.1.1.60);Ontology_term=KEGG_ENZYME:1.1.1.60
CP000626.1	FIG	CDS	147190	147909	.	-	1	ID=fig|345073.35.peg.122;Name=FIG000859: hypothetical protein YebC
CP000626.1	FIG	CDS	147997	148206	.	-	1	ID=fig|345073.35.peg.123;Name=FIG018429: hypothetical protein
CP000626.1	FIG	CDS	148369	148566	.	-	1	ID=fig|345073.35.peg.124;Name=FIG01200711: hypothetical protein
CP000626.1	FIG	CDS	148911	149390	.	+	0	ID=fig|345073.35.peg.125;Name=FIG01200755: hypothetical protein
CP000626.1	FIG	CDS	149610	151586	.	-	0	ID=fig|345073.35.peg.126;Name=FIG00920344: hypothetical protein
CP000626.1	FIG	CDS	152821	154038	.	+	1	ID=fig|345073.35.peg.127;Name=Chromosome (plasmid) partitioning protein ParA
CP000626.1	FIG	CDS	154046	155017	.	+	2	ID=fig|345073.35.peg.128;Name=Chromosome (plasmid) partitioning protein ParB
CP000626.1	FIG	CDS	155077	156108	.	-	1	ID=fig|345073.35.peg.129;Name=ABC transporter%2C periplasmic spermidine putrescine-binding protein PotD (TC 3.A.1.11.1)
CP000626.1	FIG	CDS	156329	158362	.	+	2	ID=fig|345073.35.peg.130;Name=Predicted P-loop ATPase fused to an acetyltransferase COG1444
CP000626.1	FIG	CDS	158536	159138	.	+	1	ID=fig|345073.35.peg.131;Name=Thermostable hemolysin delta-VPH
CP000626.1	FIG	CDS	159149	160672	.	+	2	ID=fig|345073.35.peg.132;Name=Long-chain-fatty-acid--CoA ligase (EC 6.2.1.3) / long-chain acyl-CoA synthetase;Ontology_term=KEGG_ENZYME:6.2.1.3
CP000626.1	FIG	CDS	160715	161398	.	+	2	ID=fig|345073.35.peg.133;Name=Long-chain-fatty-acid--CoA ligase (EC 6.2.1.3) / long-chain acyl-CoA synthetase;Ontology_term=KEGG_ENZYME:6.2.1.3
CP000626.1	FIG	CDS	161408	162205	.	+	2	ID=fig|345073.35.peg.134;Name=Oxidoreductase%2C short-chain dehydrogenase/reductase family
CP000626.1	FIG	CDS	162233	162865	.	+	2	ID=fig|345073.35.peg.135;Name=FIG01200150: hypothetical protein
CP000626.1	FIG	CDS	162870	163526	.	+	0	ID=fig|345073.35.peg.136;Name=Two-component system response regulator QseB
CP000626.1	FIG	CDS	163588	164931	.	+	1	ID=fig|345073.35.peg.137;Name=Signal transduction histidine kinase
CP000626.1	FIG	CDS	165083	166591	.	-	2	ID=fig|345073.35.peg.138;Name=putative membrane protein
CP000626.1	FIG	CDS	166989	168371	.	-	0	ID=fig|345073.35.peg.139;Name=Methyl coenzyme M reductase system component A2
CP000626.1	FIG	CDS	168368	169159	.	-	2	ID=fig|345073.35.peg.140;Name=Dipeptide transport system permease protein DppC (TC 3.A.1.5.2)
CP000626.1	FIG	CDS	169161	170117	.	-	0	ID=fig|345073.35.peg.141;Name=ABC transporter%2C permease protein
CP000626.1	FIG	CDS	170110	171639	.	-	1	ID=fig|345073.35.peg.142;Name=Oligopeptide ABC transporter%2C periplasmic oligopeptide-binding protein OppA (TC 3.A.1.5.1)
CP000626.1	FIG	CDS	171909	172178	.	+	0	ID=fig|345073.35.peg.143;Name=Anti-anti-sigma regulatory factor
CP000626.1	FIG	CDS	172189	172548	.	+	1	ID=fig|345073.35.peg.144;Name=Chemotaxis regulator - transmits chemoreceptor signals to flagelllar motor components CheY
CP000626.1	FIG	CDS	172597	174759	.	+	1	ID=fig|345073.35.peg.145;Name=Signal transduction histidine kinase CheA (EC 2.7.3.-);Ontology_term=KEGG_ENZYME:2.7.3.-
CP000626.1	FIG	CDS	174768	175295	.	+	0	ID=fig|345073.35.peg.146;Name=Positive regulator of CheA protein activity (CheW)
CP000626.1	FIG	CDS	175292	175753	.	+	2	ID=fig|345073.35.peg.147;Name=Positive regulator of CheA protein activity (CheW)
CP000626.1	FIG	CDS	175767	177803	.	+	0	ID=fig|345073.35.peg.148;Name=Methyl-accepting chemotaxis protein I (serine chemoreceptor protein)
CP000626.1	FIG	CDS	177818	178648	.	+	2	ID=fig|345073.35.peg.149;Name=Chemotaxis protein methyltransferase CheR (EC 2.1.1.80);Ontology_term=KEGG_ENZYME:2.1.1.80
CP000626.1	FIG	CDS	178635	179288	.	+	0	ID=fig|345073.35.peg.150;Name=Chemotaxis protein CheD
CP000626.1	FIG	CDS	179285	180325	.	+	2	ID=fig|345073.35.peg.151;Name=Chemotaxis response regulator protein-glutamate methylesterase CheB (EC 3.1.1.61);Ontology_term=KEGG_ENZYME:3.1.1.61
CP000626.1	FIG	CDS	180368	181522	.	+	2	ID=fig|345073.35.peg.152;Name=Methyl-accepting chemotaxis protein
CP000626.1	FIG	CDS	181532	181831	.	+	2	ID=fig|345073.35.peg.153;Name=Anti-sigma F factor antagonist (spoIIAA-2)%3B Anti-sigma B factor antagonist RsbV
CP000626.1	FIG	CDS	181864	183561	.	+	1	ID=fig|345073.35.peg.154;Name=Serine phosphatase RsbU%2C regulator of sigma subunit / Serine-protein kinase RsbW (EC 2.7.11.1);Ontology_term=KEGG_ENZYME:2.7.11.1
CP000626.1	FIG	CDS	183820	185490	.	+	1	ID=fig|345073.35.peg.155;Name=Predicted polymerase%2C ortholog to Borrelia burgdorferi BB0267
CP000626.1	FIG	CDS	185625	187739	.	-	0	ID=fig|345073.35.peg.156;Name=Type I secretion system ATPase%2C LssB family LapB
CP000626.1	FIG	CDS	187754	189664	.	-	2	ID=fig|345073.35.peg.157;Name=Membrane bound c-di-GMP receptor LapD
CP000626.1	FIG	CDS	189670	190332	.	-	1	ID=fig|345073.35.peg.158;Name=T1SS associated transglutaminase-like cysteine proteinase LapP
CP000626.1	FIG	CDS	190341	191732	.	-	0	ID=fig|345073.35.peg.159;Name=Type I secretion system%2C membrane fusion protein LapC
CP000626.1	FIG	CDS	191956	192591	.	+	1	ID=fig|345073.35.peg.160;Name=Pyridoxamine 5'-phosphate oxidase (EC 1.4.3.5);Ontology_term=KEGG_ENZYME:1.4.3.5
CP000626.1	FIG	CDS	192620	193360	.	-	2	ID=fig|345073.35.peg.161;Name=Transcriptional regulator%2C LuxR family
CP000626.1	FIG	CDS	193680	195497	.	-	0	ID=fig|345073.35.peg.162;Name=FIG01199771: hypothetical protein
CP000626.1	FIG	CDS	195565	195690	.	-	1	ID=fig|345073.35.peg.163;Name=hypothetical protein
CP000626.1	FIG	CDS	195657	196763	.	-	0	ID=fig|345073.35.peg.164;Name=UPF0325 protein YaeH
CP000626.1	FIG	CDS	197155	198018	.	+	1	ID=fig|345073.35.peg.165;Name=Transcriptional regulator%2C AraC family
CP000626.1	FIG	CDS	198358	201477	.	+	1	ID=fig|345073.35.peg.166;Name=Proline dehydrogenase (EC 1.5.99.8) (Proline oxidase) / Delta-1-pyrroline-5-carboxylate dehydrogenase (EC 1.2.1.88);Ontology_term=KEGG_ENZYME:1.5.99.8,KEGG_ENZYME:1.2.1.88
CP000626.1	FIG	CDS	201499	202197	.	+	1	ID=fig|345073.35.peg.167;Name=Delta 1-pyrroline-5-carboxylate dehydrogenase domain protein
CP000626.1	FIG	CDS	202270	203760	.	+	1	ID=fig|345073.35.peg.168;Name=Proline/sodium symporter PutP (TC 2.A.21.2.1) @ Propionate/sodium symporter
CP000626.1	FIG	CDS	203944	204165	.	+	1	ID=fig|345073.35.peg.169;Name=FIG01199969: hypothetical protein
CP000626.1	FIG	CDS	204538	206427	.	+	1	ID=fig|345073.35.peg.170;Name=Methyl-accepting chemotaxis protein
CP000626.1	FIG	CDS	206625	207107	.	+	0	ID=fig|345073.35.peg.171;Name=PutR%2C transcriptional activator of PutA and PutP
CP000626.1	FIG	CDS	207280	208722	.	+	1	ID=fig|345073.35.peg.172;Name=Aldehyde dehydrogenase (EC 1.2.1.3)%3B Probable coniferyl aldehyde dehydrogenase (EC 1.2.1.68);Ontology_term=KEGG_ENZYME:1.2.1.3,KEGG_ENZYME:1.2.1.68
CP000626.1	FIG	CDS	208712	208951	.	+	2	ID=fig|345073.35.peg.173;Name=FIG01202722: hypothetical protein
CP000626.1	FIG	CDS	209249	209365	.	+	2	ID=fig|345073.35.peg.174;Name=hypothetical protein
CP000626.1	FIG	CDS	209442	209564	.	-	0	ID=fig|345073.35.peg.175;Name=hypothetical protein
CP000626.1	FIG	CDS	209705	211867	.	+	2	ID=fig|345073.35.peg.176;Name=Ornithine decarboxylase (EC 4.1.1.17);Ontology_term=KEGG_ENZYME:4.1.1.17
CP000626.1	FIG	CDS	211935	213254	.	+	0	ID=fig|345073.35.peg.177;Name=Putrescine/proton symporter%2C putrescine/ornithine antiporter PotE
CP000626.1	FIG	CDS	213276	213395	.	-	0	ID=fig|345073.35.peg.178;Name=hypothetical protein
CP000626.1	FIG	CDS	213702	214358	.	+	0	ID=fig|345073.35.peg.179;Name=3%2C4-dihydroxy-2-butanone 4-phosphate synthase (EC 4.1.99.12);Ontology_term=KEGG_ENZYME:4.1.99.12
CP000626.1	FIG	CDS	214423	215028	.	-	1	ID=fig|345073.35.peg.180;Name=protein of unknown function DUF358
CP000626.1	FIG	CDS	215134	216039	.	-	1	ID=fig|345073.35.peg.181;Name=Transcriptional regulator
CP000626.1	FIG	CDS	216187	216906	.	+	1	ID=fig|345073.35.peg.182;Name=Short-chain dehydrogenase/reductase SDR
CP000626.1	FIG	CDS	217302	219614	.	+	0	ID=fig|345073.35.peg.183;Name=Methyl-accepting chemotaxis protein
CP000626.1	FIG	CDS	219657	220547	.	-	0	ID=fig|345073.35.peg.184;Name=Transcriptional regulator%2C LysR family
CP000626.1	FIG	CDS	220680	221318	.	+	0	ID=fig|345073.35.peg.185;Name=Rrf2-linked NADH-flavin reductase
CP000626.1	FIG	CDS	221445	221840	.	+	0	ID=fig|345073.35.peg.186;Name=Rhodanese-related sulfurtransferase
CP000626.1	FIG	CDS	222023	222745	.	+	2	ID=fig|345073.35.peg.187;Name=FIG01199795: hypothetical protein
CP000626.1	FIG	CDS	222872	223252	.	+	2	ID=fig|345073.35.peg.188;Name=hypothetical protein
CP000626.1	FIG	CDS	223249	224115	.	-	1	ID=fig|345073.35.peg.189;Name=hypothetical protein
CP000626.1	FIG	CDS	224330	225184	.	+	2	ID=fig|345073.35.peg.190;Name=Metallo-beta-lactamase superfamily protein PA0057
CP000626.1	FIG	CDS	225285	226220	.	-	0	ID=fig|345073.35.peg.191;Name=Oxidoreductase%2C Gfo/Idh/MocA family
CP000626.1	FIG	CDS	226334	226864	.	-	2	ID=fig|345073.35.peg.192;Name=Mannitol operon repressor
CP000626.1	FIG	CDS	226964	228118	.	-	2	ID=fig|345073.35.peg.193;Name=Mannitol-1-phosphate 5-dehydrogenase (EC 1.1.1.17);Ontology_term=KEGG_ENZYME:1.1.1.17
CP000626.1	FIG	CDS	228219	230105	.	-	0	ID=fig|345073.35.peg.194;Name=PTS system%2C mannitol-specific IIC component (EC 2.7.1.69) / PTS system%2C mannitol-specific IIB component (EC 2.7.1.69) / PTS system%2C mannitol-specific IIA component (EC 2.7.1.69);Ontology_term=KEGG_ENZYME:2.7.1.69,KEGG_ENZYME:2.7.1.69,KEGG_ENZYME:2.7.1.69
CP000626.1	FIG	CDS	230307	230450	.	-	0	ID=fig|345073.35.peg.195;Name=hypothetical protein
CP000626.1	FIG	CDS	230751	231692	.	+	0	ID=fig|345073.35.peg.196;Name=membrane protein%2C putative
CP000626.1	FIG	CDS	231791	232003	.	+	2	ID=fig|345073.35.peg.197;Name=Ccm2-related protein
CP000626.1	FIG	CDS	232062	233765	.	-	0	ID=fig|345073.35.peg.198;Name=Phosphomannomutase (EC 5.4.2.8);Ontology_term=KEGG_ENZYME:5.4.2.8
CP000626.1	FIG	CDS	233878	234774	.	-	1	ID=fig|345073.35.peg.199;Name=amino acid ABC transporter%2C permease protein
CP000626.1	FIG	CDS	234775	235611	.	-	1	ID=fig|345073.35.peg.200;Name=Lysine-arginine-ornithine-binding periplasmic protein precursor (TC 3.A.1.3.1)
CP000626.1	FIG	CDS	235647	236444	.	-	0	ID=fig|345073.35.peg.201;Name=Amino acid ABC transporter%2C permease protein
CP000626.1	FIG	CDS	236444	237163	.	-	2	ID=fig|345073.35.peg.202;Name=Amino acid ABC transporter%2C ATP-binding protein
CP000626.1	FIG	CDS	237465	238517	.	+	0	ID=fig|345073.35.peg.203;Name=2-keto-3-deoxy-D-arabino-heptulosonate-7-phosphate synthase I alpha (EC 2.5.1.54);Ontology_term=KEGG_ENZYME:2.5.1.54
CP000626.1	FIG	CDS	238611	238859	.	-	0	ID=fig|345073.35.peg.204;Name=FIG01199858: hypothetical protein
CP000626.1	FIG	CDS	239063	241042	.	+	2	ID=fig|345073.35.peg.205;Name=N-acetylglucosamine regulated methyl-accepting chemotaxis protein
CP000626.1	FIG	CDS	241051	242427	.	+	1	ID=fig|345073.35.peg.206;Name=N-Acetyl-D-glucosamine ABC transport system%2C sugar-binding protein
CP000626.1	FIG	CDS	242695	243102	.	+	1	ID=fig|345073.35.peg.207;Name=FIG01201276: hypothetical protein
CP000626.1	FIG	CDS	243217	244848	.	-	1	ID=fig|345073.35.peg.208;Name=Methyl-accepting chemotaxis protein
CP000626.1	FIG	CDS	245309	245560	.	-	2	ID=fig|345073.35.peg.209;Name=FIG01204717: hypothetical protein
CP000626.1	FIG	CDS	245695	247665	.	-	1	ID=fig|345073.35.peg.210;Name=Glycogen debranching enzyme (EC 3.2.1.-);Ontology_term=KEGG_ENZYME:3.2.1.-
CP000626.1	FIG	CDS	248097	249335	.	+	0	ID=fig|345073.35.peg.211;Name=Maltoporin (maltose/maltodextrin high-affinity receptor%2C phage lambda receptor protein)
CP000626.1	FIG	CDS	249540	250376	.	+	0	ID=fig|345073.35.peg.212;Name=Maltose operon periplasmic protein MalM
CP000626.1	FIG	CDS	250529	251686	.	+	2	ID=fig|345073.35.peg.213;Name=FOG: TPR repeat protein%2C SEL1 subfamily
CP000626.1	FIG	CDS	251817	252617	.	-	0	ID=fig|345073.35.peg.214;Name=Glucosamine-6-phosphate deaminase (EC 3.5.99.6);Ontology_term=KEGG_ENZYME:3.5.99.6
CP000626.1	FIG	CDS	252982	253233	.	+	1	ID=fig|345073.35.peg.215;Name=FIG01199561: hypothetical protein
CP000626.1	FIG	CDS	253360	255351	.	-	1	ID=fig|345073.35.peg.216;Name=FIG01201830: hypothetical protein
CP000626.1	FIG	CDS	255430	255660	.	-	1	ID=fig|345073.35.peg.217;Name=Uncharacterized protein conserved in bacteria
CP000626.1	FIG	CDS	255940	256824	.	+	1	ID=fig|345073.35.peg.218;Name=Transcriptional regulator%2C LysR family
CP000626.1	FIG	CDS	256901	257344	.	-	2	ID=fig|345073.35.peg.219;Name=Membrane protein%2C distant similarity to thiosulphate:quinone oxidoreductase DoxD
CP000626.1	FIG	CDS	257603	258961	.	+	2	ID=fig|345073.35.peg.220;Name=ADA regulatory protein
CP000626.1	FIG	CDS	258962	259435	.	+	2	ID=fig|345073.35.peg.221;Name=Methylated-DNA--protein-cysteine methyltransferase (EC 2.1.1.63);Ontology_term=KEGG_ENZYME:2.1.1.63
CP000626.1	FIG	CDS	259446	259847	.	+	0	ID=fig|345073.35.peg.222;Name=FIG01200372: hypothetical protein
CP000626.1	FIG	CDS	259913	261346	.	-	2	ID=fig|345073.35.peg.223;Name=Na+/H+ antiporter NhaD type
CP000626.1	FIG	CDS	261738	262469	.	+	0	ID=fig|345073.35.peg.224;Name=hypothetical protein
CP000626.1	FIG	CDS	262466	262933	.	+	2	ID=fig|345073.35.peg.225;Name=Arginine/ornithine antiporter ArcD
CP000626.1	FIG	CDS	263147	263764	.	-	2	ID=fig|345073.35.peg.226;Name=Glutaredoxin
CP000626.1	FIG	CDS	263812	264669	.	-	1	ID=fig|345073.35.peg.227;Name=Putative transporter%2C DME family
CP000626.1	FIG	CDS	264869	265864	.	-	2	ID=fig|345073.35.peg.228;Name=Putative outer membrane protein
CP000626.1	FIG	CDS	266120	266542	.	-	2	ID=fig|345073.35.peg.229;Name=Organic hydroperoxide resistance protein
CP000626.1	FIG	CDS	266654	267112	.	+	2	ID=fig|345073.35.peg.230;Name=Organic hydroperoxide resistance transcriptional regulator
CP000626.1	FIG	CDS	267228	267842	.	+	0	ID=fig|345073.35.peg.231;Name=2-keto-4-pentenoate hydratase (EC 4.2.1.80);Ontology_term=KEGG_ENZYME:4.2.1.80
CP000626.1	FIG	CDS	267894	268211	.	-	0	ID=fig|345073.35.peg.232;Name=FIG023406: hypothetical protein
CP000626.1	FIG	CDS	268208	268927	.	-	2	ID=fig|345073.35.peg.233;Name=FIG006238: AzlC family protein
CP000626.1	FIG	CDS	269079	269909	.	-	0	ID=fig|345073.35.peg.234;Name=FIG229276: Transcriptional regulator%2C AraC family
CP000626.1	FIG	CDS	270113	270742	.	+	2	ID=fig|345073.35.peg.235;Name=Threonine efflux protein
CP000626.1	FIG	CDS	270814	271344	.	-	1	ID=fig|345073.35.peg.236;Name=Transcriptional regulator%2C TetR family
CP000626.1	FIG	CDS	271540	272583	.	+	1	ID=fig|345073.35.peg.237;Name=2%2C4-dienoyl-CoA reductase [NADPH] (EC 1.3.1.34);Ontology_term=KEGG_ENZYME:1.3.1.34
CP000626.1	FIG	CDS	272671	273375	.	-	1	ID=fig|345073.35.peg.238;Name=hypothetical protein
CP000626.1	FIG	CDS	273527	275386	.	-	2	ID=fig|345073.35.peg.239;Name=ABC transporter%2C ATP-binding protein
CP000626.1	FIG	CDS	275758	276729	.	+	1	ID=fig|345073.35.peg.240;Name=FIG01200127: hypothetical protein
CP000626.1	FIG	CDS	276850	277953	.	-	1	ID=fig|345073.35.peg.241;Name=2%2C4-dienoyl-CoA reductase [NADPH] (EC 1.3.1.34);Ontology_term=KEGG_ENZYME:1.3.1.34
CP000626.1	FIG	CDS	277963	278619	.	-	1	ID=fig|345073.35.peg.242;Name=Glutaredoxin 2
CP000626.1	FIG	CDS	278740	279666	.	+	1	ID=fig|345073.35.peg.243;Name=Transcriptional regulator%2C LysR family
CP000626.1	FIG	CDS	279717	279830	.	-	0	ID=fig|345073.35.peg.244;Name=hypothetical protein
CP000626.1	FIG	CDS	279824	281044	.	+	2	ID=fig|345073.35.peg.245;Name=ATP-dependent RNA helicase VCA0990
CP000626.1	FIG	CDS	281123	282451	.	-	2	ID=fig|345073.35.peg.246;Name=Multi antimicrobial extrusion protein (Na(+)/drug antiporter)%2C MATE family of MDR efflux pumps
CP000626.1	FIG	CDS	282815	284371	.	-	2	ID=fig|345073.35.peg.247;Name=Aerotaxis sensor receptor protein
CP000626.1	FIG	CDS	284554	286926	.	-	1	ID=fig|345073.35.peg.248;Name=Phosphoenolpyruvate synthase (EC 2.7.9.2);Ontology_term=KEGG_ENZYME:2.7.9.2
CP000626.1	FIG	CDS	287100	287933	.	+	0	ID=fig|345073.35.peg.249;Name=FIG137360: hypothetical protein
CP000626.1	FIG	CDS	288017	290896	.	-	2	ID=fig|345073.35.peg.250;Name=Predicted D-lactate dehydrogenase%2C Fe-S protein%2C FAD/FMN-containing
CP000626.1	FIG	CDS	290994	292130	.	-	0	ID=fig|345073.35.peg.251;Name=L-lactate dehydrogenase (EC 1.1.2.3);Ontology_term=KEGG_ENZYME:1.1.2.3
CP000626.1	FIG	CDS	292255	293949	.	-	1	ID=fig|345073.35.peg.252;Name=L-lactate permease
CP000626.1	FIG	CDS	293909	294055	.	+	2	ID=fig|345073.35.peg.253;Name=hypothetical protein
CP000626.1	FIG	CDS	294155	295054	.	+	2	ID=fig|345073.35.peg.254;Name=Predicted Lactate-responsive regulator%2C LysR family
CP000626.1	FIG	CDS	295208	295951	.	+	2	ID=fig|345073.35.peg.255;Name=FIG01201047: hypothetical protein
CP000626.1	FIG	CDS	296082	297629	.	+	0	ID=fig|345073.35.peg.256;Name=Methyl-accepting chemotaxis protein
CP000626.1	FIG	CDS	297649	298380	.	+	1	ID=fig|345073.35.peg.257;Name=Putative amino acid ABC transporter%2C periplasmic amino acid-binding protein
CP000626.1	FIG	CDS	298547	300166	.	-	2	ID=fig|345073.35.peg.258;Name=ABC transporter%2C ATP-binding protein
CP000626.1	FIG	CDS	300180	300674	.	-	0	ID=fig|345073.35.peg.259;Name=FIG01199665: hypothetical protein
CP000626.1	FIG	CDS	300878	303238	.	+	2	ID=fig|345073.35.peg.260;Name=ATP-dependent protease La (EC 3.4.21.53) Type II;Ontology_term=KEGG_ENZYME:3.4.21.53
CP000626.1	FIG	CDS	303510	305138	.	+	0	ID=fig|345073.35.peg.261;Name=Methyl-accepting chemotaxis protein
CP000626.1	FIG	CDS	305428	306705	.	+	1	ID=fig|345073.35.peg.262;Name=Permease of the major facilitator superfamily
CP000626.1	FIG	CDS	306714	307154	.	-	0	ID=fig|345073.35.peg.263;Name=hypothetical protein
CP000626.1	FIG	CDS	307523	307666	.	+	2	ID=fig|345073.35.peg.264;Name=hypothetical protein
CP000626.1	FIG	CDS	307693	307980	.	+	1	ID=fig|345073.35.peg.265;Name=Uncharacterized protein conserved in bacteria
CP000626.1	FIG	CDS	308118	308966	.	-	0	ID=fig|345073.35.peg.266;Name=Pirin-related protein
CP000626.1	FIG	CDS	309141	309437	.	+	0	ID=fig|345073.35.peg.267;Name=FIG01200310: hypothetical protein
CP000626.1	FIG	CDS	309440	310615	.	-	2	ID=fig|345073.35.peg.268;Name=GGDEF family protein
CP000626.1	FIG	CDS	310782	311687	.	-	0	ID=fig|345073.35.peg.269;Name=Transcriptional regulator%2C LysR family
CP000626.1	FIG	CDS	311788	312711	.	+	1	ID=fig|345073.35.peg.270;Name=Permease of the drug/metabolite transporter (DMT) superfamily
CP000626.1	FIG	CDS	312736	313158	.	-	1	ID=fig|345073.35.peg.271;Name=FIG01199541: hypothetical protein
CP000626.1	FIG	CDS	313155	313940	.	-	0	ID=fig|345073.35.peg.272;Name=FIG01199541: hypothetical protein
CP000626.1	FIG	CDS	314227	314835	.	-	1	ID=fig|345073.35.peg.273;Name=Alkylated DNA repair protein AlkB
CP000626.1	FIG	CDS	315177	316550	.	+	0	ID=fig|345073.35.peg.274;Name=diguanylate cyclase/phosphodiesterase (GGDEF & EAL domains) with PAS/PAC sensor(s)
CP000626.1	FIG	CDS	316830	318263	.	-	0	ID=fig|345073.35.peg.275;Name=Predicted transcriptional regulator
CP000626.1	FIG	CDS	318496	319074	.	+	1	ID=fig|345073.35.peg.276;Name=Malate synthase-related protein
CP000626.1	FIG	CDS	319193	320209	.	-	2	ID=fig|345073.35.peg.277;Name=GGDEF family protein
CP000626.1	FIG	CDS	320381	320905	.	+	2	ID=fig|345073.35.peg.278;Name=Transcriptional regulator%2C MarR family
CP000626.1	FIG	CDS	320981	321901	.	-	2	ID=fig|345073.35.peg.279;Name=Chemotaxis protein CheV (EC 2.7.3.-);Ontology_term=KEGG_ENZYME:2.7.3.-
CP000626.1	FIG	CDS	322076	322354	.	+	2	ID=fig|345073.35.peg.280;Name=Peptidyl-prolyl cis-trans isomerase PpiC (EC 5.2.1.8);Ontology_term=KEGG_ENZYME:5.2.1.8
CP000626.1	FIG	CDS	322932	323606	.	+	0	ID=fig|345073.35.peg.281;Name=Transcriptional regulator VpsT
CP000626.1	FIG	CDS	323773	324093	.	-	1	ID=fig|345073.35.peg.282;Name=Uncharacterized conserved protein
CP000626.1	FIG	CDS	324309	324917	.	+	0	ID=fig|345073.35.peg.283;Name=SM-20-related protein
CP000626.1	FIG	CDS	325055	325258	.	-	2	ID=fig|345073.35.peg.284;Name=Rho-specific inhibitor of transcription termination (YaeO)
CP000626.1	FIG	CDS	325305	325826	.	-	0	ID=fig|345073.35.peg.285;Name=Spermidine N1-acetyltransferase (EC 2.3.1.57);Ontology_term=KEGG_ENZYME:2.3.1.57
CP000626.1	FIG	CDS	326048	327169	.	-	2	ID=fig|345073.35.peg.286;Name=Maltose/maltodextrin transport ATP-binding protein MalK (EC 3.6.3.19);Ontology_term=KEGG_ENZYME:3.6.3.19
CP000626.1	FIG	CDS	327842	329023	.	+	2	ID=fig|345073.35.peg.287;Name=Maltose/maltodextrin ABC transporter%2C substrate binding periplasmic protein MalE
CP000626.1	FIG	CDS	329125	330672	.	+	1	ID=fig|345073.35.peg.288;Name=Maltose/maltodextrin ABC transporter%2C permease protein MalF
CP000626.1	FIG	CDS	330684	331574	.	+	0	ID=fig|345073.35.peg.289;Name=Maltose/maltodextrin ABC transporter%2C permease protein MalG
CP000626.1	FIG	CDS	331897	332148	.	-	1	ID=fig|345073.35.peg.290;Name=FIG01201537: hypothetical protein
CP000626.1	FIG	CDS	332259	332747	.	-	0	ID=fig|345073.35.peg.291;Name=cytosolic long-chain acyl-CoA thioester hydrolase family protein
CP000626.1	FIG	CDS	332911	333672	.	-	1	ID=fig|345073.35.peg.292;Name=Glycerol-3-phosphate regulon repressor GlpR
CP000626.1	FIG	CDS	333824	334750	.	-	2	ID=fig|345073.35.peg.293;Name=sensory box/GGDEF family protein
CP000626.1	FIG	CDS	334908	335807	.	-	0	ID=fig|345073.35.peg.294;Name=Putative membrane protein
CP000626.1	FIG	CDS	335973	336698	.	+	0	ID=fig|345073.35.peg.295;Name=Transcriptional regulator%2C AraC family
CP000626.1	FIG	CDS	336687	337622	.	-	0	ID=fig|345073.35.peg.296;Name=FIG01199668: hypothetical protein
CP000626.1	FIG	CDS	337837	338109	.	-	1	ID=fig|345073.35.peg.297;Name=FIG01199706: hypothetical protein
CP000626.1	FIG	CDS	338758	338958	.	-	1	ID=fig|345073.35.peg.298;Name=Cold shock protein CspA
CP000626.1	FIG	CDS	339220	340701	.	+	1	ID=fig|345073.35.peg.299;Name=Response regulator
CP000626.1	FIG	CDS	340814	341749	.	+	2	ID=fig|345073.35.peg.300;Name=FIG01199731: hypothetical protein
CP000626.1	FIG	CDS	341914	343041	.	+	1	ID=fig|345073.35.peg.301;Name=23S rRNA (Uracil-5-) -methyltransferase rumB (EC 2.1.1.-);Ontology_term=KEGG_ENZYME:2.1.1.-
CP000626.1	FIG	CDS	343108	343617	.	-	1	ID=fig|345073.35.peg.302;Name=FIG01200252: hypothetical protein
CP000626.1	FIG	CDS	343614	343964	.	-	0	ID=fig|345073.35.peg.303;Name=Integral membrane protein
CP000626.1	FIG	CDS	344129	345172	.	+	2	ID=fig|345073.35.peg.304;Name=Transcriptional regulator%2C AraC family
CP000626.1	FIG	CDS	345236	346264	.	-	2	ID=fig|345073.35.peg.305;Name=Dihydroorotase (EC 3.5.2.3);Ontology_term=KEGG_ENZYME:3.5.2.3
CP000626.1	FIG	CDS	346827	348644	.	+	0	ID=fig|345073.35.peg.306;Name=Flavodoxin reductases (ferredoxin-NADPH reductases) family 1
CP000626.1	FIG	CDS	348707	350581	.	-	2	ID=fig|345073.35.peg.307;Name=Methyl-accepting chemotaxis protein
CP000626.1	FIG	CDS	350728	351336	.	-	1	ID=fig|345073.35.peg.308;Name=AraC-type DNA-binding domain-containing protein
CP000626.1	FIG	CDS	351502	352620	.	+	1	ID=fig|345073.35.peg.309;Name=hypothetical protein
CP000626.1	FIG	CDS	352681	353280	.	-	1	ID=fig|345073.35.peg.310;Name=Leucine-rich repeat protein
CP000626.1	FIG	CDS	353483	353785	.	-	2	ID=fig|345073.35.peg.311;Name=FIG01200492: hypothetical protein
CP000626.1	FIG	CDS	354308	354769	.	+	2	ID=fig|345073.35.peg.312;Name=Transcriptional regulator LuxT
CP000626.1	FIG	CDS	354903	355682	.	-	0	ID=fig|345073.35.peg.313;Name=ABC-type hemin transport system%2C ATPase component
CP000626.1	FIG	CDS	355682	356713	.	-	2	ID=fig|345073.35.peg.314;Name=Hemin ABC transporter%2C permease protein
CP000626.1	FIG	CDS	356725	357558	.	-	1	ID=fig|345073.35.peg.315;Name=Periplasmic hemin-binding protein
CP000626.1	FIG	CDS	357569	357985	.	-	2	ID=fig|345073.35.peg.316;Name=Biopolymer transport protein ExbD1
CP000626.1	FIG	CDS	357982	358668	.	-	1	ID=fig|345073.35.peg.317;Name=Ferric siderophore transport system%2C biopolymer transport protein ExbB
CP000626.1	FIG	CDS	358668	359309	.	-	0	ID=fig|345073.35.peg.318;Name=Ferric siderophore transport system%2C periplasmic binding protein TonB
CP000626.1	FIG	CDS	359674	361041	.	+	1	ID=fig|345073.35.peg.319;Name=Radical SAM family protein HutW%2C similar to coproporphyrinogen III oxidase%2C oxygen-independent%2C associated with heme uptake
CP000626.1	FIG	CDS	361065	361568	.	+	0	ID=fig|345073.35.peg.320;Name=Putative heme iron utilization protein
CP000626.1	FIG	CDS	361593	362123	.	+	0	ID=fig|345073.35.peg.321;Name=Pyridoxamine 5'-phosphate oxidase-related putative heme iron utilization protein
CP000626.1	FIG	CDS	362429	364165	.	+	2	ID=fig|345073.35.peg.322;Name=Methyl-accepting chemotaxis protein
CP000626.1	FIG	CDS	364306	365445	.	+	1	ID=fig|345073.35.peg.323;Name=Sugar diacid utilization regulator SdaR
CP000626.1	FIG	CDS	365604	366956	.	+	0	ID=fig|345073.35.peg.324;Name=D-glycerate transporter (predicted)
CP000626.1	FIG	CDS	366975	368108	.	+	0	ID=fig|345073.35.peg.325;Name=Glycerate kinase (EC 2.7.1.31);Ontology_term=KEGG_ENZYME:2.7.1.31
CP000626.1	FIG	CDS	368244	369080	.	+	0	ID=fig|345073.35.peg.326;Name=FIG01200191: hypothetical protein
CP000626.1	FIG	CDS	369113	369679	.	-	2	ID=fig|345073.35.peg.327;Name=Thioredoxin-like protein clustered with PA0057
CP000626.1	FIG	CDS	369736	370599	.	-	1	ID=fig|345073.35.peg.328;Name=Metallo-beta-lactamase superfamily protein PA0057
CP000626.1	FIG	CDS	370918	371055	.	-	1	ID=fig|345073.35.peg.329;Name=hypothetical protein
CP000626.1	FIG	CDS	371211	372659	.	-	0	ID=fig|345073.35.peg.330;Name=6-phosphogluconate dehydrogenase%2C decarboxylating (EC 1.1.1.44);Ontology_term=KEGG_ENZYME:1.1.1.44
CP000626.1	FIG	CDS	372673	373389	.	-	1	ID=fig|345073.35.peg.331;Name=6-phosphogluconolactonase (EC 3.1.1.31)%2C eukaryotic type;Ontology_term=KEGG_ENZYME:3.1.1.31
CP000626.1	FIG	CDS	373386	374888	.	-	0	ID=fig|345073.35.peg.332;Name=Glucose-6-phosphate 1-dehydrogenase (EC 1.1.1.49);Ontology_term=KEGG_ENZYME:1.1.1.49
CP000626.1	FIG	CDS	375235	376047	.	-	1	ID=fig|345073.35.peg.333;Name=Chemotactic transducer-related protein
CP000626.1	FIG	CDS	376044	378146	.	-	0	ID=fig|345073.35.peg.334;Name=Chemotactic transducer-related protein
CP000626.1	FIG	CDS	378347	379099	.	+	2	ID=fig|345073.35.peg.335;Name=putative histidinol phosphatase and related hydrolases of the PHP family
CP000626.1	FIG	CDS	379176	379559	.	+	0	ID=fig|345073.35.peg.336;Name=Soluble cytochrome b562
CP000626.1	FIG	CDS	379716	380063	.	+	0	ID=fig|345073.35.peg.337;Name=FIG01200563: hypothetical protein
CP000626.1	FIG	CDS	380175	381587	.	+	0	ID=fig|345073.35.peg.338;Name=Uncharacterized iron-regulated membrane protein%3B Iron-uptake factor PiuB
CP000626.1	FIG	CDS	381665	382048	.	-	2	ID=fig|345073.35.peg.339;Name=Glyoxylase family protein
CP000626.1	FIG	CDS	382042	382980	.	-	1	ID=fig|345073.35.peg.340;Name=Transcriptional regulator%2C LysR family
CP000626.1	FIG	CDS	383080	383799	.	-	1	ID=fig|345073.35.peg.341;Name=transcriptional regulator%2C LuxR family
CP000626.1	FIG	CDS	383819	384679	.	-	2	ID=fig|345073.35.peg.342;Name=Chaperone protein hchA
CP000626.1	FIG	CDS	384999	386192	.	+	0	ID=fig|345073.35.peg.343;Name=2-amino-3-ketobutyrate coenzyme A ligase (EC 2.3.1.29);Ontology_term=KEGG_ENZYME:2.3.1.29
CP000626.1	FIG	CDS	386195	387226	.	+	2	ID=fig|345073.35.peg.344;Name=L-threonine 3-dehydrogenase (EC 1.1.1.103);Ontology_term=KEGG_ENZYME:1.1.1.103
CP000626.1	FIG	CDS	388323	389384	.	-	0	ID=fig|345073.35.peg.345;Name=Non-hemolytic enterotoxin lytic component L1
CP000626.1	FIG	CDS	389435	390544	.	-	2	ID=fig|345073.35.peg.346;Name=Non-hemolytic enterotoxin lytic component L1
CP000626.1	FIG	CDS	390557	391447	.	-	2	ID=fig|345073.35.peg.347;Name=FIG01201312: hypothetical protein
CP000626.1	FIG	CDS	391633	392028	.	-	1	ID=fig|345073.35.peg.348;Name=FIG01200331: hypothetical protein
CP000626.1	FIG	CDS	392053	392433	.	-	1	ID=fig|345073.35.peg.349;Name=FIG01201351: hypothetical protein
CP000626.1	FIG	CDS	393062	393223	.	-	2	ID=fig|345073.35.peg.350;Name=hypothetical protein
CP000626.1	FIG	CDS	393331	394407	.	-	1	ID=fig|345073.35.peg.351;Name=Choloylglycine hydrolase (EC 3.5.1.24);Ontology_term=KEGG_ENZYME:3.5.1.24
CP000626.1	FIG	CDS	394707	395651	.	-	0	ID=fig|345073.35.peg.352;Name=D-serine dehydratase transcriptional activator
CP000626.1	FIG	CDS	395862	397184	.	+	0	ID=fig|345073.35.peg.353;Name=D-serine dehydratase (EC 4.3.1.18);Ontology_term=KEGG_ENZYME:4.3.1.18
CP000626.1	FIG	CDS	397401	397604	.	-	0	ID=fig|345073.35.peg.354;Name=FIG01201057: hypothetical protein
CP000626.1	FIG	CDS	398426	399562	.	-	2	ID=fig|345073.35.peg.355;Name=Cytochrome d ubiquinol oxidase subunit II (EC 1.10.3.-);Ontology_term=KEGG_ENZYME:1.10.3.-
CP000626.1	FIG	CDS	399575	401155	.	-	2	ID=fig|345073.35.peg.356;Name=Cytochrome d ubiquinol oxidase subunit I (EC 1.10.3.-);Ontology_term=KEGG_ENZYME:1.10.3.-
CP000626.1	FIG	CDS	401106	401228	.	+	0	ID=fig|345073.35.peg.357;Name=hypothetical protein
CP000626.1	FIG	CDS	401296	402714	.	-	1	ID=fig|345073.35.peg.358;Name=GntR family transcriptional regulator YdcR @ Transcriptional regulator%2C GntR family domain
CP000626.1	FIG	CDS	402952	403902	.	-	1	ID=fig|345073.35.peg.359;Name=Murein-DD-endopeptidase (EC 3.4.99.-);Ontology_term=KEGG_ENZYME:3.4.99.-
CP000626.1	FIG	CDS	404433	404615	.	-	0	ID=fig|345073.35.peg.360;Name=FIG01201684: hypothetical protein
CP000626.1	FIG	CDS	404856	405509	.	+	0	ID=fig|345073.35.peg.361;Name=Outer membrane protein W precursor
CP000626.1	FIG	CDS	405705	405914	.	-	0	ID=fig|345073.35.peg.362;Name=FIG01201512: hypothetical protein
CP000626.1	FIG	CDS	405930	407759	.	+	0	ID=fig|345073.35.peg.363;Name=Vibriolysin%2C extracellular zinc protease (EC 3.4.24.25) @ Pseudolysin%2C extracellular zinc protease (EC 3.4.24.26);Ontology_term=KEGG_ENZYME:3.4.24.25,KEGG_ENZYME:3.4.24.26
CP000626.1	FIG	CDS	407840	409120	.	-	2	ID=fig|345073.35.peg.364;Name=Methyl-accepting chemotaxis protein
CP000626.1	FIG	CDS	409598	411988	.	-	2	ID=fig|345073.35.peg.365;Name=putative lipase
CP000626.1	FIG	CDS	412004	413242	.	-	2	ID=fig|345073.35.peg.366;Name=Long-chain fatty acid transport protein
CP000626.1	FIG	CDS	413271	413393	.	+	0	ID=fig|345073.35.peg.367;Name=hypothetical protein
CP000626.1	FIG	CDS	413602	413787	.	-	1	ID=fig|345073.35.peg.368;Name=conserved hypothetical protein
CP000626.1	FIG	CDS	413777	415849	.	-	2	ID=fig|345073.35.peg.369;Name=Periplasmic alpha-amylase (EC 3.2.1.1);Ontology_term=KEGG_ENZYME:3.2.1.1
CP000626.1	FIG	CDS	416141	417064	.	+	2	ID=fig|345073.35.peg.370;Name=Oxidoreductase%2C aldo/keto reductase family
CP000626.1	FIG	CDS	417072	417215	.	-	0	ID=fig|345073.35.peg.371;Name=hypothetical protein
CP000626.1	FIG	CDS	417216	417350	.	-	0	ID=fig|345073.35.peg.372;Name=hypothetical protein
CP000626.1	FIG	CDS	417377	418048	.	+	2	ID=fig|345073.35.peg.373;Name=FIG01200001: hypothetical protein
CP000626.1	FIG	CDS	418057	418740	.	+	1	ID=fig|345073.35.peg.374;Name=ABC transporter%2C ATP-binding protein
CP000626.1	FIG	CDS	418728	419987	.	+	0	ID=fig|345073.35.peg.375;Name=Lipoprotein releasing system transmembrane protein LolC
CP000626.1	FIG	CDS	419980	420723	.	+	1	ID=fig|345073.35.peg.376;Name=FIG01201095: hypothetical protein
CP000626.1	FIG	CDS	420728	421972	.	+	2	ID=fig|345073.35.peg.377;Name=FIG01201672: hypothetical protein
CP000626.1	FIG	CDS	421973	423052	.	+	2	ID=fig|345073.35.peg.378;Name=Autolysin sensor kinase (EC 2.7.3.-);Ontology_term=KEGG_ENZYME:2.7.3.-
CP000626.1	FIG	CDS	423212	423997	.	+	2	ID=fig|345073.35.peg.379;Name=Response regulator
CP000626.1	FIG	CDS	424297	434088	.	+	1	ID=fig|345073.35.peg.380;Name=RTX toxins and related Ca2+-binding proteins
CP000626.1	FIG	CDS	434219	435130	.	+	2	ID=fig|345073.35.peg.381;Name=GGDEF family protein
CP000626.1	FIG	CDS	435243	436487	.	-	0	ID=fig|345073.35.peg.382;Name=Amino acid transporter
CP000626.1	FIG	CDS	436673	437287	.	+	2	ID=fig|345073.35.peg.383;Name=Putative threonine efflux protein
CP000626.1	FIG	CDS	437336	437560	.	-	2	ID=fig|345073.35.peg.384;Name=FIG01199849: hypothetical protein
CP000626.1	FIG	CDS	437861	439297	.	-	2	ID=fig|345073.35.peg.385;Name=NADPH-dependent glyceraldehyde-3-phosphate dehydrogenase (EC 1.2.1.13);Ontology_term=KEGG_ENZYME:1.2.1.13
CP000626.1	FIG	CDS	439479	439616	.	+	0	ID=fig|345073.35.peg.386;Name=hypothetical protein
CP000626.1	FIG	CDS	440046	440531	.	-	0	ID=fig|345073.35.peg.387;Name=dCMP deaminase (EC 3.5.4.12);Ontology_term=KEGG_ENZYME:3.5.4.12
CP000626.1	FIG	CDS	441424	441828	.	+	1	ID=fig|345073.35.peg.388;Name=OsmC/Ohr family protein
CP000626.1	FIG	CDS	441983	443296	.	+	2	ID=fig|345073.35.peg.389;Name=Putative hemolysin
CP000626.1	FIG	CDS	443440	444012	.	+	1	ID=fig|345073.35.peg.390;Name=Maltose O-acetyltransferase (EC 2.3.1.79);Ontology_term=KEGG_ENZYME:2.3.1.79
CP000626.1	FIG	CDS	444089	445036	.	+	2	ID=fig|345073.35.peg.391;Name=Permease of the drug/metabolite transporter (DMT) superfamily
CP000626.1	FIG	CDS	445068	445964	.	-	0	ID=fig|345073.35.peg.392;Name=Cobalt-zinc-cadmium resistance protein
CP000626.1	FIG	CDS	446158	447036	.	-	1	ID=fig|345073.35.peg.393;Name=Transcriptional regulator
CP000626.1	FIG	CDS	447232	447810	.	+	1	ID=fig|345073.35.peg.394;Name=Biotin synthesis protein BioC
CP000626.1	FIG	CDS	448114	448302	.	-	1	ID=fig|345073.35.peg.395;Name=FIG01201041: hypothetical protein
CP000626.1	FIG	CDS	448310	449227	.	-	2	ID=fig|345073.35.peg.396;Name=LysR-family transcriptional regulator VCA0830
CP000626.1	FIG	CDS	449358	451337	.	-	0	ID=fig|345073.35.peg.397;Name=Acetoacetyl-CoA synthetase (EC 6.2.1.16);Ontology_term=KEGG_ENZYME:6.2.1.16
CP000626.1	FIG	CDS	451571	452365	.	+	2	ID=fig|345073.35.peg.398;Name=Phenylalanine-4-hydroxylase (EC 1.14.16.1);Ontology_term=KEGG_ENZYME:1.14.16.1
CP000626.1	FIG	CDS	452355	452684	.	+	0	ID=fig|345073.35.peg.399;Name=Pterin-4-alpha-carbinolamine dehydratase (EC 4.2.1.96);Ontology_term=KEGG_ENZYME:4.2.1.96
CP000626.1	FIG	CDS	453364	453906	.	+	1	ID=fig|345073.35.peg.400;Name=L-2%2C4-diaminobutyric acid acetyltransferase (EC 2.3.1.-);Ontology_term=KEGG_ENZYME:2.3.1.-
CP000626.1	FIG	CDS	453930	455195	.	+	0	ID=fig|345073.35.peg.401;Name=Diaminobutyrate-pyruvate aminotransferase (EC 2.6.1.46);Ontology_term=KEGG_ENZYME:2.6.1.46
CP000626.1	FIG	CDS	455231	455647	.	+	2	ID=fig|345073.35.peg.402;Name=L-ectoine synthase (EC 4.2.1.-);Ontology_term=KEGG_ENZYME:4.2.1.-
CP000626.1	FIG	CDS	455647	457068	.	+	1	ID=fig|345073.35.peg.403;Name=Aspartokinase (EC 2.7.2.4) associated with ectoine biosynthesis;Ontology_term=KEGG_ENZYME:2.7.2.4
CP000626.1	FIG	CDS	457149	457355	.	-	0	ID=fig|345073.35.peg.404;Name=FIG01201767: hypothetical protein
CP000626.1	FIG	CDS	457388	458980	.	-	2	ID=fig|345073.35.peg.405;Name=Heat shock protein 60 family chaperone GroEL
CP000626.1	FIG	CDS	459009	459299	.	-	0	ID=fig|345073.35.peg.406;Name=Heat shock protein 60 family co-chaperone GroES
CP000626.1	FIG	CDS	459501	460847	.	-	0	ID=fig|345073.35.peg.407;Name=Mg/Co/Ni transporter MgtE / CBS domain
CP000626.1	FIG	CDS	460850	461410	.	-	2	ID=fig|345073.35.peg.408;Name=Small-conductance mechanosensitive channel
CP000626.1	FIG	CDS	461599	461712	.	+	1	ID=fig|345073.35.peg.409;Name=hypothetical protein
CP000626.1	FIG	CDS	461803	463767	.	+	1	ID=fig|345073.35.peg.410;Name=Biosynthetic arginine decarboxylase (EC 4.1.1.19);Ontology_term=KEGG_ENZYME:4.1.1.19
CP000626.1	FIG	CDS	463768	464697	.	+	1	ID=fig|345073.35.peg.411;Name=Agmatinase (EC 3.5.3.11);Ontology_term=KEGG_ENZYME:3.5.3.11
CP000626.1	FIG	CDS	464885	466390	.	-	2	ID=fig|345073.35.peg.412;Name=Bacterial leucyl aminopeptidase precursor (EC 3.4.11.10);Ontology_term=KEGG_ENZYME:3.4.11.10
CP000626.1	FIG	CDS	466425	467852	.	-	0	ID=fig|345073.35.peg.413;Name=Cold-active serine alkaline protease
CP000626.1	FIG	CDS	468183	469667	.	-	0	ID=fig|345073.35.peg.414;Name=Chitin binding protein
CP000626.1	FIG	CDS	470134	471684	.	+	1	ID=fig|345073.35.peg.415;Name=FIG01201550: hypothetical protein
CP000626.1	FIG	CDS	471979	472650	.	+	1	ID=fig|345073.35.peg.416;Name=Acyl dehydratase
CP000626.1	FIG	CDS	472796	473623	.	-	2	ID=fig|345073.35.peg.417;Name=Phosphate ABC transporter%2C periplasmic phosphate-binding protein PstS (TC 3.A.1.7.1)
CP000626.1	FIG	CDS	473780	474193	.	+	2	ID=fig|345073.35.peg.418;Name=FIG01200248: hypothetical protein
CP000626.1	FIG	CDS	474288	476324	.	-	0	ID=fig|345073.35.peg.419;Name=Exoribonuclease II (EC 3.1.13.1);Ontology_term=KEGG_ENZYME:3.1.13.1
CP000626.1	FIG	CDS	476698	478629	.	+	1	ID=fig|345073.35.peg.420;Name=DEAD-box ATP-dependent RNA helicase CshA (EC 3.6.4.13);Ontology_term=KEGG_ENZYME:3.6.4.13
CP000626.1	FIG	CDS	478773	479765	.	+	0	ID=fig|345073.35.peg.421;Name=Secreted trypsin-like serine protease
CP000626.1	FIG	CDS	479856	481817	.	+	0	ID=fig|345073.35.peg.422;Name=Phosphoglycerol transferase I (EC 2.7.8.20);Ontology_term=KEGG_ENZYME:2.7.8.20
CP000626.1	FIG	CDS	481906	483210	.	-	1	ID=fig|345073.35.peg.423;Name=Inosine-guanosine kinase (EC 2.7.1.73);Ontology_term=KEGG_ENZYME:2.7.1.73
CP000626.1	FIG	CDS	483329	483811	.	-	2	ID=fig|345073.35.peg.424;Name=Conserved uncharacterized protein CreA
CP000626.1	FIG	CDS	484133	484639	.	+	2	ID=fig|345073.35.peg.425;Name=hypothetical protein
CP000626.1	FIG	CDS	484778	485458	.	+	2	ID=fig|345073.35.peg.426;Name=Putative phosphatase YieH
CP000626.1	FIG	CDS	485654	485875	.	-	2	ID=fig|345073.35.peg.427;Name=COG1405: Transcription initiation factor TFIIIB%2C Brf1 subunit/Transcription initiation factor TFIIB
CP000626.1	FIG	CDS	486113	486961	.	-	2	ID=fig|345073.35.peg.428;Name=resolvase%2C putative
CP000626.1	FIG	CDS	487284	487577	.	-	0	ID=fig|345073.35.peg.429;Name=FIG01200908: hypothetical protein
CP000626.1	FIG	CDS	487578	488060	.	-	0	ID=fig|345073.35.peg.430;Name=FIG01201155: hypothetical protein
CP000626.1	FIG	CDS	488296	488481	.	+	1	ID=fig|345073.35.peg.431;Name=Mobile element protein
CP000626.1	FIG	CDS	488478	489350	.	+	0	ID=fig|345073.35.peg.432;Name=Mobile element protein
CP000626.1	FIG	CDS	489769	492546	.	+	1	ID=fig|345073.35.peg.433;Name=FIG01199913: hypothetical protein
CP000626.1	FIG	CDS	493009	495129	.	+	1	ID=fig|345073.35.peg.434;Name=Ribonucleotide reductase of class III (anaerobic)%2C large subunit (EC 1.17.4.2);Ontology_term=KEGG_ENZYME:1.17.4.2
CP000626.1	FIG	CDS	495134	495601	.	+	2	ID=fig|345073.35.peg.435;Name=Ribonucleotide reductase of class III (anaerobic)%2C activating protein (EC 1.97.1.4);Ontology_term=KEGG_ENZYME:1.97.1.4
CP000626.1	FIG	CDS	495723	496904	.	+	0	ID=fig|345073.35.peg.436;Name=Aspartate aminotransferase (EC 2.6.1.1);Ontology_term=KEGG_ENZYME:2.6.1.1
CP000626.1	FIG	CDS	496962	497645	.	+	0	ID=fig|345073.35.peg.437;Name=FIG008443: hypothetical protein
CP000626.1	FIG	CDS	497872	499614	.	-	1	ID=fig|345073.35.peg.438;Name=PTS system%2C fructose-specific IIB component (EC 2.7.1.69) / PTS system%2C fructose-specific IIC component (EC 2.7.1.69);Ontology_term=KEGG_ENZYME:2.7.1.69,KEGG_ENZYME:2.7.1.69
CP000626.1	FIG	CDS	499627	500580	.	-	1	ID=fig|345073.35.peg.439;Name=1-phosphofructokinase (EC 2.7.1.56);Ontology_term=KEGG_ENZYME:2.7.1.56
CP000626.1	FIG	CDS	500591	501763	.	-	2	ID=fig|345073.35.peg.440;Name=Fructose-specific phosphocarrier protein HPr (EC 2.7.1.69) / PTS system%2C fructose-specific IIA component (EC 2.7.1.69);Ontology_term=KEGG_ENZYME:2.7.1.69,KEGG_ENZYME:2.7.1.69
CP000626.1	FIG	CDS	502102	503082	.	+	1	ID=fig|345073.35.peg.441;Name=Fructose repressor FruR%2C LacI family
CP000626.1	FIG	CDS	503136	504275	.	+	0	ID=fig|345073.35.peg.442;Name=Exonuclease SbcD
CP000626.1	FIG	CDS	504277	507318	.	+	1	ID=fig|345073.35.peg.443;Name=Exonuclease SbcC
CP000626.1	FIG	CDS	507493	509475	.	+	1	ID=fig|345073.35.peg.444;Name=Sensor histidine kinase CqsS
CP000626.1	FIG	CDS	509578	510747	.	-	1	ID=fig|345073.35.peg.445;Name=aminotransferase class I and II
CP000626.1	FIG	CDS	510944	511564	.	-	2	ID=fig|345073.35.peg.446;Name=Tellurite resistance protein
CP000626.1	FIG	CDS	511567	511905	.	-	1	ID=fig|345073.35.peg.447;Name=Tellurite resistance protein
CP000626.1	FIG	CDS	512052	513458	.	-	0	ID=fig|345073.35.peg.448;Name=H(+)/Cl(-) exchange transporter ClcA
CP000626.1	FIG	CDS	513925	514914	.	+	1	ID=fig|345073.35.peg.449;Name=Putative metal chaperone%2C involved in Zn homeostasis%2C GTPase of COG0523 family
CP000626.1	FIG	CDS	515004	515948	.	-	0	ID=fig|345073.35.peg.450;Name=50S ribosomal subunit maturation GTPase RbgA (B. subtilis YlqF)
CP000626.1	FIG	CDS	516270	518132	.	+	0	ID=fig|345073.35.peg.451;Name=Kup system potassium uptake protein
CP000626.1	FIG	CDS	518230	521469	.	-	1	ID=fig|345073.35.peg.452;Name=Pyruvate-flavodoxin oxidoreductase (EC 1.2.7.-);Ontology_term=KEGG_ENZYME:1.2.7.-
CP000626.1	FIG	CDS	521572	523065	.	+	1	ID=fig|345073.35.peg.453;Name=Osmosensitive K+ channel histidine kinase KdpD (EC 2.7.3.-);Ontology_term=KEGG_ENZYME:2.7.3.-
CP000626.1	FIG	CDS	523055	523747	.	+	2	ID=fig|345073.35.peg.454;Name=sensor histidine kinase
CP000626.1	FIG	CDS	523947	524189	.	+	0	ID=fig|345073.35.peg.455;Name=Twin-arginine translocation protein TatA
CP000626.1	FIG	CDS	524405	525079	.	-	2	ID=fig|345073.35.peg.456;Name=DedA protein
CP000626.1	FIG	CDS	525041	525172	.	+	2	ID=fig|345073.35.peg.457;Name=hypothetical protein
CP000626.1	FIG	CDS	525242	525622	.	-	2	ID=fig|345073.35.peg.458;Name=FIG01204002: hypothetical protein
CP000626.1	FIG	CDS	525755	526552	.	-	2	ID=fig|345073.35.peg.459;Name=Diguanylate cyclase/phosphodiesterase domain 2 (EAL)
CP000626.1	FIG	CDS	526948	527583	.	-	1	ID=fig|345073.35.peg.460;Name=FIG01199606: hypothetical protein
CP000626.1	FIG	CDS	527971	528516	.	+	1	ID=fig|345073.35.peg.461;Name=Cytochrome B561
CP000626.1	FIG	CDS	528513	529082	.	+	0	ID=fig|345073.35.peg.462;Name=FIG01201176: hypothetical protein
CP000626.1	FIG	CDS	529190	530641	.	-	2	ID=fig|345073.35.peg.463;Name=Formate efflux transporter (TC 2.A.44 family)
CP000626.1	FIG	CDS	530858	531763	.	+	2	ID=fig|345073.35.peg.464;Name=Cys regulon transcriptional activator CysB
CP000626.1	FIG	CDS	531925	532437	.	+	1	ID=fig|345073.35.peg.465;Name=FIG01199629: hypothetical protein
CP000626.1	FIG	CDS	532661	534292	.	-	2	ID=fig|345073.35.peg.466;Name=Predicted ATP-dependent endonuclease of the OLD family%2C YbjD subgroup
CP000626.1	FIG	CDS	534555	536297	.	+	0	ID=fig|345073.35.peg.467;Name=5'-nucleotidase (EC 3.1.3.5);Ontology_term=KEGG_ENZYME:3.1.3.5
CP000626.1	FIG	CDS	536856	537812	.	+	0	ID=fig|345073.35.peg.468;Name=Integral membrane protein TerC
CP000626.1	FIG	CDS	538116	538304	.	+	0	ID=fig|345073.35.peg.469;Name=FIG01200257: hypothetical protein
CP000626.1	FIG	CDS	538454	539020	.	-	2	ID=fig|345073.35.peg.470;Name=Alkylphosphonate utilization operon protein PhnA
CP000626.1	FIG	CDS	539213	540295	.	+	2	ID=fig|345073.35.peg.471;Name=Zn-dependent protease
CP000626.1	FIG	CDS	540356	540541	.	-	2	ID=fig|345073.35.peg.472;Name=FIG01199705: hypothetical protein
CP000626.1	FIG	CDS	540754	543111	.	-	1	ID=fig|345073.35.peg.473;Name=Fatty acid cis/trans isomerase
CP000626.1	FIG	CDS	543465	544697	.	-	0	ID=fig|345073.35.peg.474;Name=Oxalate/formate antiporter
CP000626.1	FIG	CDS	545120	545662	.	+	2	ID=fig|345073.35.peg.475;Name=FIG01200948: hypothetical protein
CP000626.1	FIG	CDS	545956	547341	.	+	1	ID=fig|345073.35.peg.476;Name=extracellular solute-binding protein%2C family 3/GGDEF domain protein
CP000626.1	FIG	CDS	547636	549204	.	+	1	ID=fig|345073.35.peg.477;Name=Gamma-glutamyltranspeptidase (EC 2.3.2.2);Ontology_term=KEGG_ENZYME:2.3.2.2
CP000626.1	FIG	CDS	549324	550262	.	+	0	ID=fig|345073.35.peg.478;Name=FIG01201525: hypothetical protein
CP000626.1	FIG	CDS	550259	551497	.	-	2	ID=fig|345073.35.peg.479;Name=GGDEF domain protein
CP000626.1	FIG	CDS	551853	552227	.	+	0	ID=fig|345073.35.peg.480;Name=FIG01200033: hypothetical protein
CP000626.1	FIG	CDS	552237	552515	.	+	0	ID=fig|345073.35.peg.481;Name=FIG01199974: hypothetical protein
CP000626.1	FIG	CDS	552808	554346	.	+	1	ID=fig|345073.35.peg.482;Name=NAD(P) transhydrogenase alpha subunit (EC 1.6.1.2);Ontology_term=KEGG_ENZYME:1.6.1.2
CP000626.1	FIG	CDS	554358	555734	.	+	0	ID=fig|345073.35.peg.483;Name=NAD(P) transhydrogenase subunit beta (EC 1.6.1.2);Ontology_term=KEGG_ENZYME:1.6.1.2
CP000626.1	FIG	CDS	555853	557334	.	+	1	ID=fig|345073.35.peg.484;Name=Signal transduction histidine kinase
CP000626.1	FIG	CDS	557309	557965	.	+	2	ID=fig|345073.35.peg.485;Name=Copper-sensing two-component system response regulator CusR
CP000626.1	FIG	CDS	557968	558852	.	+	1	ID=fig|345073.35.peg.486;Name=FIG01199656: hypothetical protein
CP000626.1	FIG	CDS	559009	560079	.	+	1	ID=fig|345073.35.peg.487;Name=TraF-related protein
CP000626.1	FIG	CDS	560120	560281	.	+	2	ID=fig|345073.35.peg.488;Name=FIG01200654: hypothetical protein
CP000626.1	FIG	CDS	560562	560714	.	-	0	ID=fig|345073.35.peg.489;Name=FIG01200836: hypothetical protein
CP000626.1	FIG	CDS	561184	561519	.	-	1	ID=fig|345073.35.peg.490;Name=RstR phage-related transcriptional repressor
CP000626.1	FIG	CDS	561651	562730	.	+	0	ID=fig|345073.35.peg.491;Name=RstA phage-related replication protein
CP000626.1	FIG	CDS	562732	563088	.	+	1	ID=fig|345073.35.peg.492;Name=hypothetical protein
CP000626.1	FIG	CDS	563224	563472	.	+	1	ID=fig|345073.35.peg.493;Name=colonization factor
CP000626.1	FIG	CDS	563705	564766	.	+	2	ID=fig|345073.35.peg.494;Name=FIG01201937: hypothetical protein
CP000626.1	FIG	CDS	564775	565056	.	+	1	ID=fig|345073.35.peg.495;Name=Accessory cholera enterotoxin
CP000626.1	FIG	CDS	565053	566252	.	+	0	ID=fig|345073.35.peg.496;Name=Zona occludens toxin
CP000626.1	FIG	CDS	567481	567792	.	-	1	ID=fig|345073.35.peg.497;Name=Translation initiation factor SUI1-related protein
CP000626.1	FIG	CDS	567800	568096	.	-	2	ID=fig|345073.35.peg.498;Name=FIG00920016: hypothetical protein
CP000626.1	FIG	CDS	568369	569358	.	-	1	ID=fig|345073.35.peg.499;Name=D-alanine--D-alanine ligase (EC 6.3.2.4);Ontology_term=KEGG_ENZYME:6.3.2.4
CP000626.1	FIG	CDS	569509	570084	.	-	1	ID=fig|345073.35.peg.500;Name=DamX-related protein
CP000626.1	FIG	CDS	570303	572984	.	+	0	ID=fig|345073.35.peg.501;Name=Protein acetyltransferase
CP000626.1	FIG	CDS	573034	573921	.	-	1	ID=fig|345073.35.peg.502;Name=Transcriptional regulator%2C LysR family
CP000626.1	FIG	CDS	574154	576235	.	+	2	ID=fig|345073.35.peg.503;Name=TonB-dependent heme and hemoglobin receptor HutA%3B TonB-dependent hemin %2C ferrichrome receptor
CP000626.1	FIG	CDS	576246	577223	.	-	0	ID=fig|345073.35.peg.504;Name=Mobile element protein
CP000626.1	FIG	CDS	577593	579290	.	-	0	ID=fig|345073.35.peg.505;Name=SgrR%2C sugar-phosphate stress%2C transcriptional activator of SgrS small RNA
CP000626.1	FIG	CDS	579371	579604	.	-	2	ID=fig|345073.35.peg.506;Name=Phosphotransferase system IIA component
CP000626.1	FIG	CDS	579605	580090	.	-	2	ID=fig|345073.35.peg.507;Name=Uncharacterized protein
CP000626.1	FIG	CDS	580225	581016	.	+	1	ID=fig|345073.35.peg.508;Name=Zn-dependent protease with chaperone function PA4632
CP000626.1	FIG	CDS	581128	581610	.	-	1	ID=fig|345073.35.peg.509;Name=FIG002958: hypothetical protein
CP000626.1	FIG	CDS	581762	582511	.	+	2	ID=fig|345073.35.peg.510;Name=FIG01200453: hypothetical protein
CP000626.1	FIG	CDS	582597	583265	.	-	0	ID=fig|345073.35.peg.511;Name=Glutathione S-transferase%2C unnamed subgroup (EC 2.5.1.18);Ontology_term=KEGG_ENZYME:2.5.1.18
CP000626.1	FIG	CDS	583277	583888	.	-	2	ID=fig|345073.35.peg.512;Name=Glutathione S-transferase (EC 2.5.1.18);Ontology_term=KEGG_ENZYME:2.5.1.18
CP000626.1	FIG	CDS	583990	584586	.	+	1	ID=fig|345073.35.peg.513;Name=Transcriptional regulator%2C TetR family
CP000626.1	FIG	CDS	584583	584975	.	+	0	ID=fig|345073.35.peg.514;Name=Predicted DNA-binding protein
CP000626.1	FIG	CDS	585059	586651	.	-	2	ID=fig|345073.35.peg.515;Name=Oligopeptide transport system permease protein OppB (TC 3.A.1.5.1)
CP000626.1	FIG	CDS	586648	587703	.	-	1	ID=fig|345073.35.peg.516;Name=Oligopeptide transport system permease protein OppC (TC 3.A.1.5.1)
CP000626.1	FIG	CDS	587703	588785	.	-	0	ID=fig|345073.35.peg.517;Name=Oligopeptide transport system permease protein OppB (TC 3.A.1.5.1)
CP000626.1	FIG	CDS	588794	590611	.	-	2	ID=fig|345073.35.peg.518;Name=ABC transporter%2C periplasmic substrate-binding protein
CP000626.1	FIG	CDS	590825	591346	.	-	2	ID=fig|345073.35.peg.519;Name=MutT/nudix family protein
CP000626.1	FIG	CDS	591439	592371	.	-	1	ID=fig|345073.35.peg.520;Name=Exopolyphosphatase-related protein
CP000626.1	FIG	CDS	592611	592862	.	+	0	ID=fig|345073.35.peg.521;Name=Hemolysin
CP000626.1	FIG	CDS	592944	593897	.	-	0	ID=fig|345073.35.peg.522;Name=FIG01200473: hypothetical protein
CP000626.1	FIG	CDS	594116	595588	.	+	2	ID=fig|345073.35.peg.523;Name=Di-/tripeptide transporter
CP000626.1	FIG	CDS	595688	596593	.	-	2	ID=fig|345073.35.peg.524;Name=Permease of the drug/metabolite transporter (DMT) superfamily
CP000626.1	FIG	CDS	596659	597363	.	-	1	ID=fig|345073.35.peg.525;Name=2-aminoethylphosphonate uptake and metabolism regulator
CP000626.1	FIG	CDS	597388	599088	.	-	1	ID=fig|345073.35.peg.526;Name=Ferric iron ABC transporter%2C permease protein
CP000626.1	FIG	CDS	599099	600271	.	-	2	ID=fig|345073.35.peg.527;Name=Ferric iron ABC transporter%2C ATP-binding protein
CP000626.1	FIG	CDS	600408	601418	.	-	0	ID=fig|345073.35.peg.528;Name=Ferric iron ABC transporter%2C iron-binding protein
CP000626.1	FIG	CDS	601660	602763	.	+	1	ID=fig|345073.35.peg.529;Name=2-aminoethylphosphonate:pyruvate aminotransferase (EC 2.6.1.37);Ontology_term=KEGG_ENZYME:2.6.1.37
CP000626.1	FIG	CDS	602781	604178	.	+	0	ID=fig|345073.35.peg.530;Name=4-aminobutyrate aminotransferase (EC 2.6.1.19);Ontology_term=KEGG_ENZYME:2.6.1.19
CP000626.1	FIG	CDS	604188	605000	.	+	0	ID=fig|345073.35.peg.531;Name=Phosphonoacetaldehyde hydrolase (EC 3.11.1.1);Ontology_term=KEGG_ENZYME:3.11.1.1
CP000626.1	FIG	CDS	605165	605572	.	+	2	ID=fig|345073.35.peg.532;Name=Regulator of nucleoside diphosphate kinase
CP000626.1	FIG	CDS	605633	606307	.	-	2	ID=fig|345073.35.peg.533;Name=5'-nucleotidase YjjG (EC 3.1.3.5);Ontology_term=KEGG_ENZYME:3.1.3.5
CP000626.1	FIG	CDS	606508	606684	.	+	1	ID=fig|345073.35.peg.534;Name=FIG01201302: hypothetical protein
CP000626.1	FIG	CDS	606689	607339	.	+	2	ID=fig|345073.35.peg.535;Name=Sigma cross-reacting protein 27A
CP000626.1	FIG	CDS	607352	607492	.	-	2	ID=fig|345073.35.peg.536;Name=hypothetical protein
CP000626.1	FIG	CDS	607485	607613	.	+	0	ID=fig|345073.35.peg.537;Name=hypothetical protein
CP000626.1	FIG	CDS	607610	608020	.	+	2	ID=fig|345073.35.peg.538;Name=Large-conductance mechanosensitive channel
CP000626.1	FIG	CDS	608053	608166	.	+	1	ID=fig|345073.35.peg.539;Name=hypothetical protein
CP000626.1	FIG	CDS	608251	609999	.	+	1	ID=fig|345073.35.peg.540;Name=Formate--tetrahydrofolate ligase (EC 6.3.4.3);Ontology_term=KEGG_ENZYME:6.3.4.3
CP000626.1	FIG	CDS	610175	611311	.	+	2	ID=fig|345073.35.peg.541;Name=Peptide methionine sulfoxide reductase MsrA (EC 1.8.4.11) / Peptide methionine sulfoxide reductase MsrB (EC 1.8.4.12);Ontology_term=KEGG_ENZYME:1.8.4.11,KEGG_ENZYME:1.8.4.12
CP000626.1	FIG	CDS	611531	612184	.	-	2	ID=fig|345073.35.peg.542;Name=GTP cyclohydrolase I (EC 3.5.4.16) type 1;Ontology_term=KEGG_ENZYME:3.5.4.16
CP000626.1	FIG	CDS	612336	613571	.	+	0	ID=fig|345073.35.peg.543;Name=Molybdopterin biosynthesis protein MoeA
CP000626.1	FIG	CDS	613580	614338	.	+	2	ID=fig|345073.35.peg.544;Name=Molybdopterin biosynthesis protein MoeB
CP000626.1	FIG	CDS	614522	614890	.	+	2	ID=fig|345073.35.peg.545;Name=FIG01199562: hypothetical protein
CP000626.1	FIG	CDS	614912	615742	.	+	2	ID=fig|345073.35.peg.546;Name=Rhodanese-related sulfurtransferase
CP000626.1	FIG	CDS	615827	616822	.	-	2	ID=fig|345073.35.peg.547;Name=Transcriptional regulator%2C SorC family
CP000626.1	FIG	CDS	617403	618353	.	+	0	ID=fig|345073.35.peg.548;Name=Transaldolase (EC 2.2.1.2);Ontology_term=KEGG_ENZYME:2.2.1.2
CP000626.1	FIG	CDS	618450	620444	.	+	0	ID=fig|345073.35.peg.549;Name=Transketolase (EC 2.2.1.1);Ontology_term=KEGG_ENZYME:2.2.1.1
CP000626.1	FIG	CDS	620542	622794	.	-	1	ID=fig|345073.35.peg.550;Name=Putative TonB-dependent heme receptor HasR
CP000626.1	FIG	CDS	623110	623622	.	+	1	ID=fig|345073.35.peg.551;Name=RRNA methylase%2C putative
CP000626.1	FIG	CDS	623934	624104	.	-	0	ID=fig|345073.35.peg.552;Name=hypothetical protein
CP000626.1	FIG	CDS	624304	625284	.	-	1	ID=fig|345073.35.peg.553;Name=Mobile element protein
CP000626.1	FIG	CDS	625325	625477	.	-	2	ID=fig|345073.35.peg.554;Name=hypothetical protein
CP000626.1	FIG	CDS	626291	627331	.	-	2	ID=fig|345073.35.peg.555;Name=Putative ammonia monooxygenase
CP000626.1	FIG	CDS	627344	628315	.	-	2	ID=fig|345073.35.peg.556;Name=D-3-phosphoglycerate dehydrogenase (EC 1.1.1.95);Ontology_term=KEGG_ENZYME:1.1.1.95
CP000626.1	FIG	CDS	628331	628846	.	-	2	ID=fig|345073.35.peg.557;Name=PhnO protein
CP000626.1	FIG	CDS	628879	629328	.	-	1	ID=fig|345073.35.peg.558;Name=MutT/nudix family protein
CP000626.1	FIG	CDS	629368	629718	.	-	1	ID=fig|345073.35.peg.559;Name=GlpM protein
CP000626.1	FIG	CDS	629910	630635	.	+	0	ID=fig|345073.35.peg.560;Name=FIG01200255: hypothetical protein
CP000626.1	FIG	CDS	630645	631586	.	+	0	ID=fig|345073.35.peg.561;Name=Transcriptional regulator%2C LysR family
CP000626.1	FIG	CDS	631583	631873	.	-	2	ID=fig|345073.35.peg.562;Name=hypothetical protein
CP000626.1	FIG	CDS	631877	632530	.	-	2	ID=fig|345073.35.peg.563;Name=Oxygen-insensitive NAD(P)H nitroreductase (EC 1.-.-.-) / Dihydropteridine reductase (EC 1.5.1.34);Ontology_term=KEGG_ENZYME:1.-.-.-,KEGG_ENZYME:1.5.1.34
CP000626.1	FIG	CDS	632746	635904	.	-	1	ID=fig|345073.35.peg.564;Name=Acriflavin resistance protein
CP000626.1	FIG	CDS	635906	636910	.	-	2	ID=fig|345073.35.peg.565;Name=Membrane-fusion protein
CP000626.1	FIG	CDS	637020	637478	.	-	0	ID=fig|345073.35.peg.566;Name=Predicted transporter component
CP000626.1	FIG	CDS	637489	637869	.	-	1	ID=fig|345073.35.peg.567;Name=Probable transmembrane protein
CP000626.1	FIG	CDS	637925	638242	.	-	2	ID=fig|345073.35.peg.568;Name=Transcriptional regulator%2C ArsR family
CP000626.1	FIG	CDS	638397	638582	.	+	0	ID=fig|345073.35.peg.569;Name=Rhodanese-related sulfurtransferase
CP000626.1	FIG	CDS	638648	640351	.	+	2	ID=fig|345073.35.peg.570;Name=CoA-disulfide reductase (EC 1.8.1.14);Ontology_term=KEGG_ENZYME:1.8.1.14
CP000626.1	FIG	CDS	640445	640825	.	-	2	ID=fig|345073.35.peg.571;Name=Glyoxalase family protein
CP000626.1	FIG	CDS	640941	642686	.	-	0	ID=fig|345073.35.peg.572;Name=Putative hemolysin
CP000626.1	FIG	CDS	642683	643129	.	-	2	ID=fig|345073.35.peg.573;Name=FIG01200156: hypothetical protein
CP000626.1	FIG	CDS	643140	643886	.	-	0	ID=fig|345073.35.peg.574;Name=FIG01201599: hypothetical protein
CP000626.1	FIG	CDS	643886	644428	.	-	2	ID=fig|345073.35.peg.575;Name=FIG01199900: hypothetical protein
CP000626.1	FIG	CDS	644517	645653	.	-	0	ID=fig|345073.35.peg.576;Name=D-alanine-D-alanine ligase
CP000626.1	FIG	CDS	645650	646231	.	-	2	ID=fig|345073.35.peg.577;Name=FIG01199865: hypothetical protein
CP000626.1	FIG	CDS	646503	646940	.	+	0	ID=fig|345073.35.peg.578;Name=FIG01200457: hypothetical protein
CP000626.1	FIG	CDS	647107	648546	.	-	1	ID=fig|345073.35.peg.579;Name=PTS system%2C sucrose-specific IIB component (EC 2.7.1.69) / PTS system%2C sucrose-specific IIC component (EC 2.7.1.69);Ontology_term=KEGG_ENZYME:2.7.1.69,KEGG_ENZYME:2.7.1.69
CP000626.1	FIG	CDS	648844	649836	.	+	1	ID=fig|345073.35.peg.580;Name=Sucrose operon repressor ScrR%2C LacI family
CP000626.1	FIG	CDS	649912	651552	.	+	1	ID=fig|345073.35.peg.581;Name=Sucrose-6-phosphate hydrolase (EC 3.2.1.26);Ontology_term=KEGG_ENZYME:3.2.1.26
CP000626.1	FIG	CDS	651680	652600	.	-	2	ID=fig|345073.35.peg.582;Name=Fructokinase (EC 2.7.1.4);Ontology_term=KEGG_ENZYME:2.7.1.4
CP000626.1	FIG	CDS	652998	654536	.	+	0	ID=fig|345073.35.peg.583;Name=Aerobic glycerol-3-phosphate dehydrogenase (EC 1.1.5.3);Ontology_term=KEGG_ENZYME:1.1.5.3
CP000626.1	FIG	CDS	654642	656204	.	-	0	ID=fig|345073.35.peg.584;Name=Methyl-accepting chemotaxis protein
CP000626.1	FIG	CDS	656438	657052	.	-	2	ID=fig|345073.35.peg.585;Name=Protein F-related protein
CP000626.1	FIG	CDS	657274	657747	.	+	1	ID=fig|345073.35.peg.586;Name=FKBP-type peptidyl-prolyl cis-trans isomerase / Macrophage infectivity potentiator
CP000626.1	FIG	CDS	657828	658388	.	-	0	ID=fig|345073.35.peg.587;Name=Putative phosphatase YqaB
CP000626.1	FIG	CDS	658613	660376	.	+	2	ID=fig|345073.35.peg.588;Name=Methyl-accepting chemotaxis protein
CP000626.1	FIG	CDS	660782	662149	.	+	2	ID=fig|345073.35.peg.589;Name=Anaerobic C4-dicarboxylate transporter DcuC
CP000626.1	FIG	CDS	662247	663617	.	-	0	ID=fig|345073.35.peg.590;Name=L-serine dehydratase%2C beta subunit (EC 4.3.1.17) / L-serine dehydratase%2C alpha subunit (EC 4.3.1.17);Ontology_term=KEGG_ENZYME:4.3.1.17,KEGG_ENZYME:4.3.1.17
CP000626.1	FIG	CDS	663628	665169	.	-	1	ID=fig|345073.35.peg.591;Name=Sodium iodide symporter
CP000626.1	FIG	CDS	665508	666803	.	+	0	ID=fig|345073.35.peg.592;Name=4-hydroxybenzoate transporter
CP000626.1	FIG	CDS	666900	667916	.	+	0	ID=fig|345073.35.peg.593;Name=hypothetical protein
CP000626.1	FIG	CDS	668177	669187	.	+	2	ID=fig|345073.35.peg.594;Name=Transcriptional regulator%2C LacI family
CP000626.1	FIG	CDS	669238	669843	.	-	1	ID=fig|345073.35.peg.595;Name=Nitrate/nitrite response regulator protein
CP000626.1	FIG	CDS	669854	671542	.	-	2	ID=fig|345073.35.peg.596;Name=Nitrate/nitrite sensor protein (EC 2.7.3.-);Ontology_term=KEGG_ENZYME:2.7.3.-
CP000626.1	FIG	CDS	672024	672269	.	+	0	ID=fig|345073.35.peg.597;Name=Ferredoxin-type protein NapF (periplasmic nitrate reductase)
CP000626.1	FIG	CDS	672296	672616	.	+	2	ID=fig|345073.35.peg.598;Name=periplasmic diheme c-type cytochrome%2C NapB
CP000626.1	FIG	CDS	672613	675102	.	+	1	ID=fig|345073.35.peg.599;Name=Periplasmic nitrate reductase precursor (EC 1.7.99.4);Ontology_term=KEGG_ENZYME:1.7.99.4
CP000626.1	FIG	CDS	675169	675624	.	+	1	ID=fig|345073.35.peg.600;Name=Nitrate reductase cytochrome c550-type subunit
CP000626.1	FIG	CDS	675642	676217	.	+	0	ID=fig|345073.35.peg.601;Name=Cytochrome c-type protein NapC
CP000626.1	FIG	CDS	676229	676357	.	+	2	ID=fig|345073.35.peg.602;Name=hypothetical protein
CP000626.1	FIG	CDS	676401	677669	.	-	0	ID=fig|345073.35.peg.603;Name=Putative metal-dependent phosphohydrolase with tandem HD motifs
CP000626.1	FIG	CDS	677855	678481	.	+	2	ID=fig|345073.35.peg.604;Name=Transcriptional regulatory protein UhpA
CP000626.1	FIG	CDS	678484	680067	.	+	1	ID=fig|345073.35.peg.605;Name=Sensor histidine protein kinase UhpB%2C glucose-6-phosphate specific (EC 2.7.13.3);Ontology_term=KEGG_ENZYME:2.7.13.3
CP000626.1	FIG	CDS	680135	681445	.	+	2	ID=fig|345073.35.peg.606;Name=Hexose phosphate uptake regulatory protein UhpC
CP000626.1	FIG	CDS	681558	682592	.	+	0	ID=fig|345073.35.peg.607;Name=Ferric iron ABC transporter%2C iron-binding protein
CP000626.1	FIG	CDS	682702	684798	.	+	1	ID=fig|345073.35.peg.608;Name=Ferric iron ABC transporter%2C permease protein
CP000626.1	FIG	CDS	684810	685865	.	+	0	ID=fig|345073.35.peg.609;Name=ABC transporter of unknown compound (not Fe3+)%2C ATP-binding protein
CP000626.1	FIG	CDS	685951	687726	.	-	1	ID=fig|345073.35.peg.610;Name=Polyhydroxyalkanoic acid synthase
CP000626.1	FIG	CDS	687784	688131	.	-	1	ID=fig|345073.35.peg.611;Name=FIG01200545: hypothetical protein
CP000626.1	FIG	CDS	688161	689366	.	-	0	ID=fig|345073.35.peg.612;Name=3-ketoacyl-CoA thiolase (EC 2.3.1.16) @ Acetyl-CoA acetyltransferase (EC 2.3.1.9);Ontology_term=KEGG_ENZYME:2.3.1.16,KEGG_ENZYME:2.3.1.9
CP000626.1	FIG	CDS	689379	690119	.	-	0	ID=fig|345073.35.peg.613;Name=Acetoacetyl-CoA reductase (EC 1.1.1.36);Ontology_term=KEGG_ENZYME:1.1.1.36
CP000626.1	FIG	CDS	690790	691692	.	-	1	ID=fig|345073.35.peg.614;Name=Protein-export membrane protein SecF (TC 3.A.5.1.1)
CP000626.1	FIG	CDS	691696	693534	.	-	1	ID=fig|345073.35.peg.615;Name=Protein-export membrane protein SecD (TC 3.A.5.1.1)
CP000626.1	FIG	CDS	693606	694061	.	-	0	ID=fig|345073.35.peg.616;Name=FIG01199876: hypothetical protein
CP000626.1	FIG	CDS	694138	694794	.	-	1	ID=fig|345073.35.peg.617;Name=SH3 domain protein
CP000626.1	FIG	CDS	695213	697096	.	+	2	ID=fig|345073.35.peg.618;Name=Sensory box/GGDEF family protein
CP000626.1	FIG	CDS	697399	698622	.	+	1	ID=fig|345073.35.peg.619;Name=Glucose-1-phosphate adenylyltransferase (EC 2.7.7.27);Ontology_term=KEGG_ENZYME:2.7.7.27
CP000626.1	FIG	CDS	698888	702043	.	-	2	ID=fig|345073.35.peg.620;Name=Chitodextrinase precursor (EC 3.2.1.14);Ontology_term=KEGG_ENZYME:3.2.1.14
CP000626.1	FIG	CDS	702715	703863	.	+	1	ID=fig|345073.35.peg.621;Name=Iron-containing alcohol dehydrogenase
CP000626.1	FIG	CDS	703942	704679	.	+	1	ID=fig|345073.35.peg.622;Name=putative membrane protein
CP000626.1	FIG	CDS	704676	705938	.	-	0	ID=fig|345073.35.peg.623;Name=Phosphoglycerate transport system transcriptional regulatory protein PgtA
CP000626.1	FIG	CDS	705913	708282	.	-	1	ID=fig|345073.35.peg.624;Name=Phosphoglycerate transport system sensor protein PgtB (EC 2.7.3.-);Ontology_term=KEGG_ENZYME:2.7.3.-
CP000626.1	FIG	CDS	708279	709571	.	-	0	ID=fig|345073.35.peg.625;Name=Phosphoglycerate transport regulatory protein PgtC
CP000626.1	FIG	CDS	709848	711227	.	+	0	ID=fig|345073.35.peg.626;Name=Phosphoglycerate transporter protein PgtP
CP000626.1	FIG	CDS	711349	712809	.	+	1	ID=fig|345073.35.peg.627;Name=Pyruvate kinase (EC 2.7.1.40);Ontology_term=KEGG_ENZYME:2.7.1.40
CP000626.1	FIG	CDS	712928	715882	.	-	2	ID=fig|345073.35.peg.628;Name=Sensor protein torS (EC 2.7.3.-);Ontology_term=KEGG_ENZYME:2.7.3.-
CP000626.1	FIG	CDS	715970	716962	.	+	2	ID=fig|345073.35.peg.629;Name=Periplasmic protein torT precursor
CP000626.1	FIG	CDS	717017	717472	.	+	2	ID=fig|345073.35.peg.630;Name=Methylglyoxal synthase (EC 4.2.3.3);Ontology_term=KEGG_ENZYME:4.2.3.3
CP000626.1	FIG	CDS	717541	718161	.	-	1	ID=fig|345073.35.peg.631;Name=Nicotinamidase (EC 3.5.1.19);Ontology_term=KEGG_ENZYME:3.5.1.19
CP000626.1	FIG	CDS	718283	718399	.	-	2	ID=fig|345073.35.peg.632;Name=hypothetical protein
CP000626.1	FIG	CDS	718520	718822	.	+	2	ID=fig|345073.35.peg.633;Name=Diacylglycerol kinase (EC 2.7.1.107);Ontology_term=KEGG_ENZYME:2.7.1.107
CP000626.1	FIG	CDS	718995	719279	.	+	0	ID=fig|345073.35.peg.634;Name=FIG01199983: hypothetical protein
CP000626.1	FIG	CDS	719272	719808	.	+	1	ID=fig|345073.35.peg.635;Name=Cytochrome b (EC 1.10.2.2);Ontology_term=KEGG_ENZYME:1.10.2.2
CP000626.1	FIG	CDS	719864	721963	.	-	2	ID=fig|345073.35.peg.636;Name=DNA helicase IV
CP000626.1	FIG	CDS	722126	724291	.	+	2	ID=fig|345073.35.peg.637;Name=Putative efflux (PET) family inner membrane protein YccS
CP000626.1	FIG	CDS	724301	725248	.	-	2	ID=fig|345073.35.peg.638;Name=Sensor histidine kinase
CP000626.1	FIG	CDS	725245	725790	.	-	1	ID=fig|345073.35.peg.639;Name=guanylate cyclase-related protein
CP000626.1	FIG	CDS	726098	726259	.	+	2	ID=fig|345073.35.peg.640;Name=FIG01199841: hypothetical protein
CP000626.1	FIG	CDS	726349	726606	.	+	1	ID=fig|345073.35.peg.641;Name=FIG01200406: hypothetical protein
CP000626.1	FIG	CDS	726837	727955	.	+	0	ID=fig|345073.35.peg.642;Name=Hydroxymethylglutaryl-CoA reductase (EC 1.1.1.34);Ontology_term=KEGG_ENZYME:1.1.1.34
CP000626.1	FIG	CDS	728066	729166	.	-	2	ID=fig|345073.35.peg.643;Name=Molybdenum transport ATP-binding protein ModC (TC 3.A.1.8.1)
CP000626.1	FIG	CDS	729180	729875	.	-	0	ID=fig|345073.35.peg.644;Name=Molybdenum transport system permease protein ModB (TC 3.A.1.8.1)
CP000626.1	FIG	CDS	729879	730637	.	-	0	ID=fig|345073.35.peg.645;Name=Molybdenum ABC transporter%2C periplasmic molybdenum-binding protein ModA (TC 3.A.1.8.1)
CP000626.1	FIG	CDS	730649	732157	.	-	2	ID=fig|345073.35.peg.646;Name=Cobyric acid synthase (EC 6.3.5.10);Ontology_term=KEGG_ENZYME:6.3.5.10
CP000626.1	FIG	CDS	732877	735543	.	-	1	ID=fig|345073.35.peg.647;Name=ATPase involved in DNA repair
CP000626.1	FIG	CDS	735843	736148	.	-	0	ID=fig|345073.35.peg.648;Name=FIG01201644: hypothetical protein
CP000626.1	FIG	CDS	736350	736748	.	+	0	ID=fig|345073.35.peg.649;Name=FIG01200634: hypothetical protein
CP000626.1	FIG	CDS	736986	737504	.	+	0	ID=fig|345073.35.peg.650;Name=FIG01199666: hypothetical protein
CP000626.1	FIG	CDS	737748	738413	.	+	0	ID=fig|345073.35.peg.651;Name=FIG01199864: hypothetical protein
CP000626.1	FIG	CDS	738405	740978	.	-	0	ID=fig|345073.35.peg.652;Name=Autoinducer 2 sensor kinase/phosphatase LuxQ (EC 2.7.3.-) (EC 3.1.3.-);Ontology_term=KEGG_ENZYME:2.7.3.-,KEGG_ENZYME:3.1.3.-
CP000626.1	FIG	CDS	740996	742090	.	-	2	ID=fig|345073.35.peg.653;Name=Autoinducer 2-binding periplasmic protein LuxP precursor
CP000626.1	FIG	CDS	742302	743462	.	-	0	ID=fig|345073.35.peg.654;Name=FIG01199940: hypothetical protein
CP000626.1	FIG	CDS	743564	743869	.	-	2	ID=fig|345073.35.peg.655;Name=COG2827: putative endonuclease containing a URI domain
CP000626.1	FIG	CDS	743869	744519	.	-	1	ID=fig|345073.35.peg.656;Name=Protein of unknown function YceH
CP000626.1	FIG	CDS	744561	744758	.	-	0	ID=fig|345073.35.peg.657;Name=FIG01200784: hypothetical protein
CP000626.1	FIG	CDS	744751	744867	.	-	1	ID=fig|345073.35.peg.658;Name=hypothetical protein
CP000626.1	FIG	CDS	744946	745266	.	+	1	ID=fig|345073.35.peg.659;Name=UPF0265 protein YeeX
CP000626.1	FIG	CDS	745266	745415	.	+	0	ID=fig|345073.35.peg.660;Name=hypothetical protein
CP000626.1	FIG	CDS	745691	745930	.	+	2	ID=fig|345073.35.peg.661;Name=FIG01201650: hypothetical protein
CP000626.1	FIG	CDS	746010	747527	.	-	0	ID=fig|345073.35.peg.662;Name=Glycerol kinase (EC 2.7.1.30);Ontology_term=KEGG_ENZYME:2.7.1.30
CP000626.1	FIG	CDS	747657	748511	.	-	0	ID=fig|345073.35.peg.663;Name=Glycerol uptake facilitator protein
CP000626.1	FIG	CDS	748849	748962	.	-	1	ID=fig|345073.35.peg.664;Name=FIG01201624: hypothetical protein
CP000626.1	FIG	CDS	749166	750809	.	+	0	ID=fig|345073.35.peg.665;Name=Anaerobic glycerol-3-phosphate dehydrogenase subunit A (EC 1.1.5.3);Ontology_term=KEGG_ENZYME:1.1.5.3
CP000626.1	FIG	CDS	750806	752116	.	+	2	ID=fig|345073.35.peg.666;Name=Anaerobic glycerol-3-phosphate dehydrogenase subunit B (EC 1.1.5.3);Ontology_term=KEGG_ENZYME:1.1.5.3
CP000626.1	FIG	CDS	752113	753354	.	+	1	ID=fig|345073.35.peg.667;Name=Anaerobic glycerol-3-phosphate dehydrogenase subunit C (EC 1.1.5.3);Ontology_term=KEGG_ENZYME:1.1.5.3
CP000626.1	FIG	CDS	753496	754584	.	-	1	ID=fig|345073.35.peg.668;Name=3-oxoacyl-[acyl-carrier-protein] synthase%2C KASIII (EC 2.3.1.180);Ontology_term=KEGG_ENZYME:2.3.1.180
CP000626.1	FIG	CDS	754753	755187	.	+	1	ID=fig|345073.35.peg.669;Name=Thioredoxin 2 (EC 1.8.1.8);Ontology_term=KEGG_ENZYME:1.8.1.8
CP000626.1	FIG	CDS	755376	756530	.	+	0	ID=fig|345073.35.peg.670;Name=Permease of the major facilitator superfamily
CP000626.1	FIG	CDS	756657	757445	.	+	0	ID=fig|345073.35.peg.671;Name=Lipase-related protein
CP000626.1	FIG	CDS	757880	758380	.	-	2	ID=fig|345073.35.peg.672;Name=Glyoxalase family protein
CP000626.1	FIG	CDS	758555	759460	.	+	2	ID=fig|345073.35.peg.673;Name=Transcriptional regulator%2C LysR family
CP000626.1	FIG	CDS	759513	760181	.	-	0	ID=fig|345073.35.peg.674;Name=Arginine ABC transporter%2C permease protein ArtM
CP000626.1	FIG	CDS	760178	760867	.	-	2	ID=fig|345073.35.peg.675;Name=Arginine ABC transporter%2C permease protein ArtQ
CP000626.1	FIG	CDS	760869	761600	.	-	0	ID=fig|345073.35.peg.676;Name=Arginine ABC transporter%2C periplasmic arginine-binding protein ArtI
CP000626.1	FIG	CDS	761674	762417	.	-	1	ID=fig|345073.35.peg.677;Name=Arginine ABC transporter%2C ATP-binding protein ArtP
CP000626.1	FIG	CDS	762995	764440	.	-	2	ID=fig|345073.35.peg.678;Name=Inner membrane protein
CP000626.1	FIG	CDS	764449	766107	.	-	1	ID=fig|345073.35.peg.679;Name=Putative regulator protein
CP000626.1	FIG	CDS	766459	766974	.	+	1	ID=fig|345073.35.peg.680;Name=ADP-ribose pyrophosphatase (EC 3.6.1.13);Ontology_term=KEGG_ENZYME:3.6.1.13
CP000626.1	FIG	CDS	766983	767990	.	+	0	ID=fig|345073.35.peg.681;Name=Low-specificity L-threonine aldolase (EC 4.1.2.5);Ontology_term=KEGG_ENZYME:4.1.2.5
CP000626.1	FIG	CDS	768119	768427	.	+	2	ID=fig|345073.35.peg.682;Name=Cytochrome c553
CP000626.1	FIG	CDS	768531	769265	.	+	0	ID=fig|345073.35.peg.683;Name=Transcriptional regulator%2C TetR family
CP000626.1	FIG	CDS	769365	770633	.	-	0	ID=fig|345073.35.peg.684;Name=ATP-dependent RNA helicase VCA0768
CP000626.1	FIG	CDS	770670	771251	.	-	0	ID=fig|345073.35.peg.685;Name=Acyl carrier protein phosphodiesterase (EC 3.1.4.14);Ontology_term=KEGG_ENZYME:3.1.4.14
CP000626.1	FIG	CDS	771288	771407	.	-	0	ID=fig|345073.35.peg.686;Name=hypothetical protein
CP000626.1	FIG	CDS	771771	772973	.	+	0	ID=fig|345073.35.peg.687;Name=Tyrosine-specific transport protein
CP000626.1	FIG	CDS	773201	774622	.	+	2	ID=fig|345073.35.peg.688;Name=N-acetylglucosamine regulated methyl-accepting chemotaxis protein
CP000626.1	FIG	CDS	774713	775729	.	-	2	ID=fig|345073.35.peg.689;Name=UDP-glucose 4-epimerase (EC 5.1.3.2);Ontology_term=KEGG_ENZYME:5.1.3.2
CP000626.1	FIG	CDS	775921	776052	.	+	1	ID=fig|345073.35.peg.690;Name=hypothetical protein
CP000626.1	FIG	CDS	776049	776789	.	+	0	ID=fig|345073.35.peg.691;Name=Lactam utilization protein LamB
CP000626.1	FIG	CDS	776793	777503	.	+	0	ID=fig|345073.35.peg.692;Name=Allophanate hydrolase 2 subunit 1 (EC 3.5.1.54);Ontology_term=KEGG_ENZYME:3.5.1.54
CP000626.1	FIG	CDS	777607	778536	.	+	1	ID=fig|345073.35.peg.693;Name=Allophanate hydrolase 2 subunit 2 (EC 3.5.1.54);Ontology_term=KEGG_ENZYME:3.5.1.54
CP000626.1	FIG	CDS	778588	780021	.	-	1	ID=fig|345073.35.peg.694;Name=FIG01200181: hypothetical protein
CP000626.1	FIG	CDS	780130	781296	.	-	1	ID=fig|345073.35.peg.695;Name=UDP-glucose 6-dehydrogenase (EC 1.1.1.22);Ontology_term=KEGG_ENZYME:1.1.1.22
CP000626.1	FIG	CDS	781685	784132	.	-	2	ID=fig|345073.35.peg.696;Name=FIG00809136: hypothetical protein
CP000626.1	FIG	CDS	784129	784806	.	-	1	ID=fig|345073.35.peg.697;Name=Predicted ABC-type transport system%2C ATPase component
CP000626.1	FIG	CDS	784805	785404	.	+	2	ID=fig|345073.35.peg.698;Name=Arylesterase precursor (EC 3.1.1.2);Ontology_term=KEGG_ENZYME:3.1.1.2
CP000626.1	FIG	CDS	785494	786702	.	+	1	ID=fig|345073.35.peg.699;Name=Uncharacterized paraquat-inducible protein B
CP000626.1	FIG	CDS	786871	788754	.	+	1	ID=fig|345073.35.peg.700;Name=GGDEF family protein
CP000626.1	FIG	CDS	788880	790529	.	+	0	ID=fig|345073.35.peg.701;Name=Isopentenyl-diphosphate delta-isomerase (EC 5.3.3.2);Ontology_term=KEGG_ENZYME:5.3.3.2
CP000626.1	FIG	CDS	790687	791316	.	-	1	ID=fig|345073.35.peg.702;Name=DnaJ-related protein
CP000626.1	FIG	CDS	791552	792139	.	+	2	ID=fig|345073.35.peg.703;Name=FIG028593: membrane protein
CP000626.1	FIG	CDS	792313	793680	.	+	1	ID=fig|345073.35.peg.704;Name=possible integrase
CP000626.1	FIG	CDS	793863	794048	.	+	0	ID=fig|345073.35.peg.705;Name=Mobile element protein
CP000626.1	FIG	CDS	794045	794917	.	+	2	ID=fig|345073.35.peg.706;Name=Mobile element protein
CP000626.1	FIG	CDS	796331	796738	.	+	2	ID=fig|345073.35.peg.707;Name=hypothetical protein
CP000626.1	FIG	CDS	796855	797799	.	+	1	ID=fig|345073.35.peg.708;Name=hypothetical protein
CP000626.1	FIG	CDS	797813	798082	.	+	2	ID=fig|345073.35.peg.709;Name=hypothetical protein
CP000626.1	FIG	CDS	798162	799034	.	-	0	ID=fig|345073.35.peg.710;Name=Mobile element protein
CP000626.1	FIG	CDS	799031	799216	.	-	2	ID=fig|345073.35.peg.711;Name=Mobile element protein
CP000626.1	FIG	CDS	799894	800307	.	-	1	ID=fig|345073.35.peg.712;Name=Glyoxalase family protein
CP000626.1	FIG	CDS	800491	801084	.	-	1	ID=fig|345073.35.peg.713;Name=FIG032766: hypothetical protein
CP000626.1	FIG	CDS	801200	801484	.	+	2	ID=fig|345073.35.peg.714;Name=DNA-damage-inducible protein J
CP000626.1	FIG	CDS	801704	801841	.	-	2	ID=fig|345073.35.peg.715;Name=hypothetical protein
CP000626.1	FIG	CDS	801898	802293	.	-	1	ID=fig|345073.35.peg.716;Name=FIG01202222: hypothetical protein
CP000626.1	FIG	CDS	802544	802669	.	-	2	ID=fig|345073.35.peg.717;Name=hypothetical protein
CP000626.1	FIG	CDS	802687	802836	.	+	1	ID=fig|345073.35.peg.718;Name=hypothetical protein
CP000626.1	FIG	CDS	802968	803489	.	-	0	ID=fig|345073.35.peg.719;Name=hypothetical protein
CP000626.1	FIG	CDS	803483	803752	.	-	2	ID=fig|345073.35.peg.720;Name=FIG01200614: hypothetical protein
CP000626.1	FIG	CDS	803944	804618	.	-	1	ID=fig|345073.35.peg.721;Name=Maleylacetoacetate isomerase (EC 5.2.1.2) / Glutathione S-transferase;Ontology_term=KEGG_ENZYME:5.2.1.2
CP000626.1	FIG	CDS	804693	805565	.	-	0	ID=fig|345073.35.peg.722;Name=No significant database matches
CP000626.1	FIG	CDS	805740	805907	.	-	0	ID=fig|345073.35.peg.723;Name=acetyltransferase (putative)
CP000626.1	FIG	CDS	806022	806459	.	-	0	ID=fig|345073.35.peg.724;Name=Mobile element protein
CP000626.1	FIG	CDS	806923	807396	.	-	1	ID=fig|345073.35.peg.725;Name=FIG032766: hypothetical protein
CP000626.1	FIG	CDS	807937	808854	.	-	1	ID=fig|345073.35.peg.726;Name=FIG00543870: hypothetical protein
CP000626.1	FIG	CDS	809088	809390	.	-	0	ID=fig|345073.35.peg.727;Name=Death on curing protein%2C Doc toxin
CP000626.1	FIG	CDS	809378	809635	.	-	2	ID=fig|345073.35.peg.728;Name=Prevent host death protein%2C Phd antitoxin
CP000626.1	FIG	CDS	809837	810370	.	-	2	ID=fig|345073.35.peg.729;Name=FIG001353: Acetyltransferase
CP000626.1	FIG	CDS	810367	810636	.	-	1	ID=fig|345073.35.peg.730;Name=FIG032766: hypothetical protein
CP000626.1	FIG	CDS	810859	811230	.	-	1	ID=fig|345073.35.peg.731;Name=MazG-related protein
CP000626.1	FIG	CDS	811371	811574	.	-	0	ID=fig|345073.35.peg.732;Name=FIG01201089: hypothetical protein
CP000626.1	FIG	CDS	811810	812478	.	-	1	ID=fig|345073.35.peg.733;Name=FIG01201994: hypothetical protein
CP000626.1	FIG	CDS	812709	812981	.	+	0	ID=fig|345073.35.peg.734;Name=FIG032766: hypothetical protein
CP000626.1	FIG	CDS	812978	813475	.	+	2	ID=fig|345073.35.peg.735;Name=FIG001353: Acetyltransferase
CP000626.1	FIG	CDS	813772	814266	.	+	1	ID=fig|345073.35.peg.736;Name=hypothetical protein
CP000626.1	FIG	CDS	814584	816242	.	+	0	ID=fig|345073.35.peg.737;Name=FIG01202867: hypothetical protein
CP000626.1	FIG	CDS	817145	817522	.	-	2	ID=fig|345073.35.peg.738;Name=hypothetical protein
CP000626.1	FIG	CDS	817539	817814	.	-	0	ID=fig|345073.35.peg.739;Name=hypothetical protein
CP000626.1	FIG	CDS	820529	821242	.	+	2	ID=fig|345073.35.peg.740;Name=FIG01202674: hypothetical protein
CP000626.1	FIG	CDS	821628	821864	.	+	0	ID=fig|345073.35.peg.741;Name=FIG01202222: hypothetical protein
CP000626.1	FIG	CDS	821871	822053	.	+	0	ID=fig|345073.35.peg.742;Name=FIG01204238: hypothetical protein
CP000626.1	FIG	CDS	822031	823071	.	+	1	ID=fig|345073.35.peg.743;Name=FIG01204044: hypothetical protein
CP000626.1	FIG	CDS	823156	824007	.	+	1	ID=fig|345073.35.peg.744;Name=FIG01204923: hypothetical protein
CP000626.1	FIG	CDS	824161	824313	.	+	1	ID=fig|345073.35.peg.745;Name=hypothetical protein
CP000626.1	FIG	CDS	824395	824541	.	+	1	ID=fig|345073.35.peg.746;Name=hypothetical protein
CP000626.1	FIG	CDS	825067	825366	.	+	1	ID=fig|345073.35.peg.747;Name=hypothetical protein
CP000626.1	FIG	CDS	825820	826296	.	+	1	ID=fig|345073.35.peg.748;Name=hypothetical protein
CP000626.1	FIG	CDS	826381	826533	.	+	1	ID=fig|345073.35.peg.749;Name=hypothetical protein
CP000626.1	FIG	CDS	826530	827288	.	+	0	ID=fig|345073.35.peg.750;Name=FIG01200796: hypothetical protein
CP000626.1	FIG	CDS	827593	828252	.	+	1	ID=fig|345073.35.peg.751;Name=FIG01203194: hypothetical protein
CP000626.1	FIG	CDS	828312	828515	.	+	0	ID=fig|345073.35.peg.752;Name=FIG01203676: hypothetical protein
CP000626.1	FIG	CDS	828527	829003	.	+	2	ID=fig|345073.35.peg.753;Name=FIG01200869: hypothetical protein
CP000626.1	FIG	CDS	829213	829557	.	+	1	ID=fig|345073.35.peg.754;Name=FIG01200605: hypothetical protein
CP000626.1	FIG	CDS	829861	830196	.	+	1	ID=fig|345073.35.peg.755;Name=FIG01203652: hypothetical protein
CP000626.1	FIG	CDS	830193	831941	.	+	0	ID=fig|345073.35.peg.756;Name=FIG01199645: hypothetical protein
CP000626.1	FIG	CDS	832154	832399	.	+	2	ID=fig|345073.35.peg.757;Name=hypothetical protein
CP000626.1	FIG	CDS	832655	832807	.	-	2	ID=fig|345073.35.peg.758;Name=FIG01203764: hypothetical protein
CP000626.1	FIG	CDS	833129	833584	.	-	2	ID=fig|345073.35.peg.759;Name=Histone acetyltransferase HPA2
CP000626.1	FIG	CDS	833989	834240	.	-	1	ID=fig|345073.35.peg.760;Name=RelB/StbD replicon stabilization protein (antitoxin to RelE/StbE)
CP000626.1	FIG	CDS	834454	834867	.	-	1	ID=fig|345073.35.peg.761;Name=Glyoxalase family protein
CP000626.1	FIG	CDS	835055	835456	.	-	2	ID=fig|345073.35.peg.762;Name=doc protein
CP000626.1	FIG	CDS	835456	836148	.	-	1	ID=fig|345073.35.peg.763;Name=FIG01201438: hypothetical protein
CP000626.1	FIG	CDS	836319	836531	.	-	0	ID=fig|345073.35.peg.764;Name=Chloramphenicol acetyltransferase (EC 2.3.1.28);Ontology_term=KEGG_ENZYME:2.3.1.28
CP000626.1	FIG	CDS	836659	837639	.	+	1	ID=fig|345073.35.peg.765;Name=Mobile element protein
CP000626.1	FIG	CDS	838087	838521	.	-	1	ID=fig|345073.35.peg.766;Name=N-acetylglutamate synthase (EC 2.3.1.1);Ontology_term=KEGG_ENZYME:2.3.1.1
CP000626.1	FIG	CDS	838658	838972	.	-	2	ID=fig|345073.35.peg.767;Name=FIG01202122: hypothetical protein
CP000626.1	FIG	CDS	838959	839198	.	-	0	ID=fig|345073.35.peg.768;Name=RelE/StbE replicon stabilization toxin
CP000626.1	FIG	CDS	841157	841330	.	-	2	ID=fig|345073.35.peg.769;Name=FIG032766: hypothetical protein
CP000626.1	FIG	CDS	841355	841480	.	-	2	ID=fig|345073.35.peg.770;Name=FIG032766: hypothetical protein
CP000626.1	FIG	CDS	841611	841814	.	-	0	ID=fig|345073.35.peg.771;Name=hypothetical protein
CP000626.1	FIG	CDS	842101	842589	.	-	1	ID=fig|345073.35.peg.772;Name=FIG01204302: hypothetical protein
CP000626.1	FIG	CDS	842808	843665	.	-	0	ID=fig|345073.35.peg.773;Name=Membrane-fusion protein
CP000626.1	FIG	CDS	843812	844246	.	-	2	ID=fig|345073.35.peg.774;Name=hypothetical protein
CP000626.1	FIG	CDS	844749	844919	.	-	0	ID=fig|345073.35.peg.775;Name=hypothetical protein
CP000626.1	FIG	CDS	845223	845801	.	-	0	ID=fig|345073.35.peg.776;Name=ThiJ/PfpI family protein
CP000626.1	FIG	CDS	846052	847038	.	+	1	ID=fig|345073.35.peg.777;Name=Sulfate-binding protein Sbp
CP000626.1	FIG	CDS	847421	847885	.	+	2	ID=fig|345073.35.peg.778;Name=conserved hypothetical protein
CP000626.1	FIG	CDS	849858	850253	.	-	0	ID=fig|345073.35.peg.779;Name=FIG01202229: hypothetical protein
CP000626.1	FIG	CDS	850461	850886	.	-	0	ID=fig|345073.35.peg.780;Name=hypothetical protein
CP000626.1	FIG	CDS	851157	851810	.	-	0	ID=fig|345073.35.peg.781;Name=Adenine-specific methyltransferase (EC 2.1.1.72);Ontology_term=KEGG_ENZYME:2.1.1.72
CP000626.1	FIG	CDS	852381	852629	.	+	0	ID=fig|345073.35.peg.782;Name=RelB/StbD replicon stabilization protein (antitoxin to RelE/StbE)
CP000626.1	FIG	CDS	852619	852909	.	+	1	ID=fig|345073.35.peg.783;Name=RelE/StbE replicon stabilization toxin
CP000626.1	FIG	CDS	853045	853506	.	-	1	ID=fig|345073.35.peg.784;Name=lipoprotein Blc
CP000626.1	FIG	CDS	853697	854173	.	-	2	ID=fig|345073.35.peg.785;Name=FIG01201438: hypothetical protein
CP000626.1	FIG	CDS	854308	855237	.	-	1	ID=fig|345073.35.peg.786;Name=FIG01201263: hypothetical protein
CP000626.1	FIG	CDS	855955	856959	.	-	1	ID=fig|345073.35.peg.787;Name=Muramoyltetrapeptide carboxypeptidase (EC 3.4.17.13);Ontology_term=KEGG_ENZYME:3.4.17.13
CP000626.1	FIG	CDS	857226	857351	.	-	0	ID=fig|345073.35.peg.788;Name=FIG01203764: hypothetical protein
CP000626.1	FIG	CDS	857648	858208	.	-	2	ID=fig|345073.35.peg.789;Name=FIG032766: hypothetical protein
CP000626.1	FIG	CDS	858357	858533	.	-	0	ID=fig|345073.35.peg.790;Name=FIG01203764: hypothetical protein
CP000626.1	FIG	CDS	858539	858655	.	+	2	ID=fig|345073.35.peg.791;Name=hypothetical protein
CP000626.1	FIG	CDS	858832	859689	.	-	1	ID=fig|345073.35.peg.792;Name=FIG01203836: hypothetical protein
CP000626.1	FIG	CDS	859843	860232	.	-	1	ID=fig|345073.35.peg.793;Name=Lactoylglutathione lyase and related lyases
CP000626.1	FIG	CDS	860451	860846	.	-	0	ID=fig|345073.35.peg.794;Name=FIG01204635: hypothetical protein
CP000626.1	FIG	CDS	861035	861157	.	-	2	ID=fig|345073.35.peg.795;Name=hypothetical protein
CP000626.1	FIG	CDS	861594	861719	.	-	0	ID=fig|345073.35.peg.796;Name=hypothetical protein
CP000626.1	FIG	CDS	861761	862018	.	-	2	ID=fig|345073.35.peg.797;Name=hypothetical protein
CP000626.1	FIG	CDS	862793	863188	.	-	2	ID=fig|345073.35.peg.798;Name=FIG01202229: hypothetical protein
CP000626.1	FIG	CDS	863474	863752	.	-	2	ID=fig|345073.35.peg.799;Name=FIG032766: hypothetical protein
CP000626.1	FIG	CDS	863981	864367	.	-	2	ID=fig|345073.35.peg.800;Name=Mll3428 protein
CP000626.1	FIG	CDS	864507	865433	.	-	0	ID=fig|345073.35.peg.801;Name=hypothetical protein
CP000626.1	FIG	CDS	865582	865968	.	-	1	ID=fig|345073.35.peg.802;Name=FIG01205287: hypothetical protein
CP000626.1	FIG	CDS	866284	866490	.	-	1	ID=fig|345073.35.peg.803;Name=FIG032766: hypothetical protein
CP000626.1	FIG	CDS	867518	867820	.	-	2	ID=fig|345073.35.peg.804;Name=Death on curing protein%2C Doc toxin
CP000626.1	FIG	CDS	867808	868065	.	-	1	ID=fig|345073.35.peg.805;Name=Prevent host death protein%2C Phd antitoxin
CP000626.1	FIG	CDS	868315	868476	.	-	1	ID=fig|345073.35.peg.806;Name=FIG01204436: hypothetical protein
CP000626.1	FIG	CDS	868671	868907	.	-	0	ID=fig|345073.35.peg.807;Name=FIG032766: hypothetical protein
CP000626.1	FIG	CDS	868981	869094	.	-	1	ID=fig|345073.35.peg.808;Name=hypothetical protein
CP000626.1	FIG	CDS	869151	869576	.	-	0	ID=fig|345073.35.peg.809;Name=acetyltransferase (putative)
CP000626.1	FIG	CDS	870756	871448	.	-	0	ID=fig|345073.35.peg.810;Name=FIG01199861: hypothetical protein
CP000626.1	FIG	CDS	871656	871838	.	-	0	ID=fig|345073.35.peg.811;Name=FIG01203764: hypothetical protein
CP000626.1	FIG	CDS	871838	871954	.	+	2	ID=fig|345073.35.peg.812;Name=hypothetical protein
CP000626.1	FIG	CDS	872717	873256	.	-	2	ID=fig|345073.35.peg.813;Name=Isochorismatase (EC 3.3.2.1);Ontology_term=KEGG_ENZYME:3.3.2.1
CP000626.1	FIG	CDS	873415	873702	.	-	1	ID=fig|345073.35.peg.814;Name=Death on curing protein%2C Doc toxin
CP000626.1	FIG	CDS	873699	873980	.	-	0	ID=fig|345073.35.peg.815;Name=RelB/StbD replicon stabilization protein (antitoxin to RelE/StbE)
CP000626.1	FIG	CDS	874194	874604	.	-	0	ID=fig|345073.35.peg.816;Name=FIG01201604: hypothetical protein
CP000626.1	FIG	CDS	874855	875217	.	-	1	ID=fig|345073.35.peg.817;Name=hypothetical protein
CP000626.1	FIG	CDS	875368	875535	.	-	1	ID=fig|345073.35.peg.818;Name=hypothetical protein
CP000626.1	FIG	CDS	876035	876217	.	-	2	ID=fig|345073.35.peg.819;Name=FIG01203764: hypothetical protein
CP000626.1	FIG	CDS	876520	877035	.	-	1	ID=fig|345073.35.peg.820;Name=lipoprotein Blc
CP000626.1	FIG	CDS	877426	877560	.	-	1	ID=fig|345073.35.peg.821;Name=hypothetical protein
CP000626.1	FIG	CDS	877630	877833	.	-	1	ID=fig|345073.35.peg.822;Name=FIG01203350: hypothetical protein
CP000626.1	FIG	CDS	878090	878476	.	-	2	ID=fig|345073.35.peg.823;Name=biphenyl-2%2C3-diol 1%2C2-dioxygenase III-related protein
CP000626.1	FIG	CDS	878622	879629	.	-	0	ID=fig|345073.35.peg.824;Name=FIG01200411: hypothetical protein
CP000626.1	FIG	CDS	879790	880149	.	-	1	ID=fig|345073.35.peg.825;Name=hypothetical protein
CP000626.1	FIG	CDS	881555	881851	.	-	2	ID=fig|345073.35.peg.826;Name=stress responsive A/B Barrel Domain superfamily
CP000626.1	FIG	CDS	881999	882244	.	-	2	ID=fig|345073.35.peg.827;Name=lipoprotein Blc
CP000626.1	FIG	CDS	882401	882514	.	-	2	ID=fig|345073.35.peg.828;Name=lipoprotein Blc
CP000626.1	FIG	CDS	882651	883010	.	-	0	ID=fig|345073.35.peg.829;Name=Glyoxalase family protein
CP000626.1	FIG	CDS	883164	883754	.	-	0	ID=fig|345073.35.peg.830;Name=hypothetical protein
CP000626.1	FIG	CDS	883894	884319	.	-	1	ID=fig|345073.35.peg.831;Name=acetyltransferase (putative)
CP000626.1	FIG	CDS	884516	884698	.	-	2	ID=fig|345073.35.peg.832;Name=FIG01203764: hypothetical protein
CP000626.1	FIG	CDS	884986	885990	.	-	1	ID=fig|345073.35.peg.833;Name=Muramoyltetrapeptide carboxypeptidase (EC 3.4.17.13);Ontology_term=KEGG_ENZYME:3.4.17.13
CP000626.1	FIG	CDS	886667	887689	.	-	2	ID=fig|345073.35.peg.834;Name=hypothetical protein
CP000626.1	FIG	CDS	887801	887941	.	-	2	ID=fig|345073.35.peg.835;Name=hypothetical protein
CP000626.1	FIG	CDS	887907	888842	.	-	0	ID=fig|345073.35.peg.836;Name=FIG01201766: hypothetical protein
CP000626.1	FIG	CDS	890357	891040	.	-	2	ID=fig|345073.35.peg.837;Name=FIG01203071: hypothetical protein
CP000626.1	FIG	CDS	891243	891404	.	-	0	ID=fig|345073.35.peg.838;Name=FIG01204436: hypothetical protein
CP000626.1	FIG	CDS	891578	891706	.	-	2	ID=fig|345073.35.peg.839;Name=hypothetical protein
CP000626.1	FIG	CDS	892371	892637	.	+	0	ID=fig|345073.35.peg.840;Name=FIG01204941: hypothetical protein
CP000626.1	FIG	CDS	893051	893446	.	-	2	ID=fig|345073.35.peg.841;Name=FIG01202229: hypothetical protein
CP000626.1	FIG	CDS	893660	893785	.	-	2	ID=fig|345073.35.peg.842;Name=FIG01203764: hypothetical protein
CP000626.1	FIG	CDS	894195	894356	.	-	0	ID=fig|345073.35.peg.843;Name=FIG01204436: hypothetical protein
CP000626.1	FIG	CDS	894536	894973	.	-	2	ID=fig|345073.35.peg.844;Name=FIG01200918: hypothetical protein
CP000626.1	FIG	CDS	895357	896061	.	-	1	ID=fig|345073.35.peg.845;Name=Putative threonine efflux protein
CP000626.1	FIG	CDS	896132	896698	.	-	2	ID=fig|345073.35.peg.846;Name=Uncharacterised protein family UPF0157 (COG2320)
CP000626.1	FIG	CDS	896805	896987	.	-	0	ID=fig|345073.35.peg.847;Name=hypothetical protein
CP000626.1	FIG	CDS	897804	897929	.	-	0	ID=fig|345073.35.peg.848;Name=FIG01203764: hypothetical protein
CP000626.1	FIG	CDS	897986	898102	.	+	2	ID=fig|345073.35.peg.849;Name=hypothetical protein
CP000626.1	FIG	CDS	898412	898690	.	-	2	ID=fig|345073.35.peg.850;Name=conserved hypothetical protein
CP000626.1	FIG	CDS	898927	899322	.	-	1	ID=fig|345073.35.peg.851;Name=FIG01202229: hypothetical protein
CP000626.1	FIG	CDS	899536	899718	.	-	1	ID=fig|345073.35.peg.852;Name=FIG01203764: hypothetical protein
CP000626.1	FIG	CDS	900108	900380	.	+	0	ID=fig|345073.35.peg.853;Name=FIG032766: hypothetical protein
CP000626.1	FIG	CDS	900377	900874	.	+	2	ID=fig|345073.35.peg.854;Name=FIG001353: Acetyltransferase
CP000626.1	FIG	CDS	901077	901247	.	-	0	ID=fig|345073.35.peg.855;Name=hypothetical protein
CP000626.1	FIG	CDS	902618	903031	.	-	2	ID=fig|345073.35.peg.856;Name=Glyoxalase family protein
CP000626.1	FIG	CDS	903215	903670	.	-	2	ID=fig|345073.35.peg.857;Name=Histone acetyltransferase HPA2
CP000626.1	FIG	CDS	903800	904642	.	-	2	ID=fig|345073.35.peg.858;Name=FIG01203736: hypothetical protein
CP000626.1	FIG	CDS	904791	904952	.	-	0	ID=fig|345073.35.peg.859;Name=FIG01204436: hypothetical protein
CP000626.1	FIG	CDS	904912	905061	.	-	1	ID=fig|345073.35.peg.860;Name=hypothetical protein
CP000626.1	FIG	CDS	905122	905604	.	-	1	ID=fig|345073.35.peg.861;Name=FIG032766: hypothetical protein
CP000626.1	FIG	CDS	905661	906491	.	-	0	ID=fig|345073.35.peg.862;Name=hypothetical protein
CP000626.1	FIG	CDS	906696	907511	.	-	0	ID=fig|345073.35.peg.863;Name=Phenazine biosynthesis protein PhzF
CP000626.1	FIG	CDS	907714	907839	.	-	1	ID=fig|345073.35.peg.864;Name=hypothetical protein
CP000626.1	FIG	CDS	908123	908440	.	-	2	ID=fig|345073.35.peg.865;Name=HigA protein (antitoxin to HigB)
CP000626.1	FIG	CDS	908451	908750	.	-	0	ID=fig|345073.35.peg.866;Name=HigB toxin protein
CP000626.1	FIG	CDS	909610	909828	.	-	1	ID=fig|345073.35.peg.867;Name=FIG032766: hypothetical protein
CP000626.1	FIG	CDS	910246	910458	.	-	1	ID=fig|345073.35.peg.868;Name=FIG01202566: hypothetical protein
CP000626.1	FIG	CDS	910476	910667	.	-	0	ID=fig|345073.35.peg.869;Name=hypothetical protein
CP000626.1	FIG	CDS	910774	911217	.	-	1	ID=fig|345073.35.peg.870;Name=hypothetical protein
CP000626.1	FIG	CDS	911484	911993	.	-	0	ID=fig|345073.35.peg.871;Name=toxin resistance protein
CP000626.1	FIG	CDS	912235	912477	.	+	1	ID=fig|345073.35.peg.872;Name=ParD protein (antitoxin to ParE)
CP000626.1	FIG	CDS	912496	912813	.	+	1	ID=fig|345073.35.peg.873;Name=ParE toxin protein
CP000626.1	FIG	CDS	913561	914523	.	+	1	ID=fig|345073.35.peg.874;Name=Integron integrase IntI4
CP000626.1	FIG	CDS	914605	914958	.	-	1	ID=fig|345073.35.peg.875;Name=LSU ribosomal protein L20p
CP000626.1	FIG	CDS	915000	915194	.	-	0	ID=fig|345073.35.peg.876;Name=LSU ribosomal protein L35p
CP000626.1	FIG	CDS	915298	915687	.	-	1	ID=fig|345073.35.peg.877;Name=Translation initiation factor 3
CP000626.1	FIG	CDS	915853	917781	.	-	1	ID=fig|345073.35.peg.878;Name=Threonyl-tRNA synthetase (EC 6.1.1.3);Ontology_term=KEGG_ENZYME:6.1.1.3
CP000626.1	FIG	CDS	918050	918277	.	-	2	ID=fig|345073.35.peg.879;Name=hypothetical protein
CP000626.1	FIG	CDS	918402	918614	.	-	0	ID=fig|345073.35.peg.880;Name=FIG01203297: hypothetical protein
CP000626.1	FIG	CDS	919073	919210	.	-	2	ID=fig|345073.35.peg.881;Name=Uropathogenic specific protein
CP000626.1	FIG	CDS	920124	921335	.	-	0	ID=fig|345073.35.peg.882;Name=Procyclic form specific polypeptide precursor
CP000626.1	FIG	CDS	921629	922609	.	-	2	ID=fig|345073.35.peg.883;Name=Mobile element protein
CP000626.1	FIG	CDS	922655	923806	.	-	2	ID=fig|345073.35.peg.884;Name=Phage Integrase
CP000626.1	FIG	CDS	924279	925409	.	-	0	ID=fig|345073.35.peg.885;Name=Aminomethyltransferase (glycine cleavage system T protein) (EC 2.1.2.10);Ontology_term=KEGG_ENZYME:2.1.2.10
CP000626.1	FIG	CDS	925653	926276	.	-	0	ID=fig|345073.35.peg.886;Name=Predicted transcriptional regulator
CP000626.1	FIG	CDS	926664	927971	.	+	0	ID=fig|345073.35.peg.887;Name=Serine hydroxymethyltransferase (EC 2.1.2.1);Ontology_term=KEGG_ENZYME:2.1.2.1
CP000626.1	FIG	CDS	928008	928388	.	+	0	ID=fig|345073.35.peg.888;Name=Glycine cleavage system H protein
CP000626.1	FIG	CDS	928416	928562	.	-	0	ID=fig|345073.35.peg.889;Name=FIG01201363: hypothetical protein
CP000626.1	FIG	CDS	928532	931396	.	+	2	ID=fig|345073.35.peg.890;Name=Glycine dehydrogenase [decarboxylating] (glycine cleavage system P protein) (EC 1.4.4.2);Ontology_term=KEGG_ENZYME:1.4.4.2
CP000626.1	FIG	CDS	931576	932013	.	+	1	ID=fig|345073.35.peg.891;Name=Mobile element protein
CP000626.1	FIG	CDS	932300	932980	.	-	2	ID=fig|345073.35.peg.892;Name=Carbonic anhydrase (EC 4.2.1.1);Ontology_term=KEGG_ENZYME:4.2.1.1
CP000626.1	FIG	CDS	933236	933670	.	+	2	ID=fig|345073.35.peg.893;Name=FIG01200329: hypothetical protein
CP000626.1	FIG	CDS	933765	934112	.	-	0	ID=fig|345073.35.peg.894;Name=FIG01201146: hypothetical protein
CP000626.1	FIG	CDS	934290	935426	.	-	0	ID=fig|345073.35.peg.895;Name=D-alanyl-D-alanine carboxypeptidase (EC 3.4.16.4);Ontology_term=KEGG_ENZYME:3.4.16.4
CP000626.1	FIG	CDS	935624	937297	.	-	2	ID=fig|345073.35.peg.896;Name=Glutamate decarboxylase
CP000626.1	FIG	CDS	937313	939244	.	-	2	ID=fig|345073.35.peg.897;Name=Methyl-accepting chemotaxis protein
CP000626.1	FIG	CDS	939527	940666	.	-	2	ID=fig|345073.35.peg.898;Name=Multidrug resistance protein D
CP000626.1	FIG	CDS	940768	941541	.	+	1	ID=fig|345073.35.peg.899;Name=Transcriptional regulator%2C AraC family
CP000626.1	FIG	CDS	941601	941981	.	-	0	ID=fig|345073.35.peg.900;Name=FIG01201137: hypothetical protein
CP000626.1	FIG	CDS	942165	943343	.	+	0	ID=fig|345073.35.peg.901;Name=Transcriptional regulator%2C MerR family
CP000626.1	FIG	CDS	943354	943896	.	+	1	ID=fig|345073.35.peg.902;Name=Predicted acetyltransferase
CP000626.1	FIG	CDS	943986	944120	.	-	0	ID=fig|345073.35.peg.903;Name=hypothetical protein
CP000626.1	FIG	CDS	944002	944412	.	+	1	ID=fig|345073.35.peg.904;Name=FIG01203550: hypothetical protein
CP000626.1	FIG	CDS	944522	945031	.	+	2	ID=fig|345073.35.peg.905;Name=FIG01200120: hypothetical protein
CP000626.1	FIG	CDS	945430	945738	.	+	1	ID=fig|345073.35.peg.906;Name=Hemolysin
CP000626.1	FIG	CDS	945841	947295	.	+	1	ID=fig|345073.35.peg.907;Name=Signal transduction histidine kinase
CP000626.1	FIG	CDS	947292	947942	.	+	0	ID=fig|345073.35.peg.908;Name=Copper-sensing two-component system response regulator CusR
CP000626.1	FIG	CDS	947939	948769	.	+	2	ID=fig|345073.35.peg.909;Name=FIG01200506: hypothetical protein
CP000626.1	FIG	CDS	948858	951089	.	+	0	ID=fig|345073.35.peg.910;Name=FIG01201322: hypothetical protein
CP000626.1	FIG	CDS	951261	951527	.	+	0	ID=fig|345073.35.peg.911;Name=FIG01201322: hypothetical protein
CP000626.1	FIG	CDS	951646	952296	.	-	1	ID=fig|345073.35.peg.912;Name=Chloramphenicol acetyltransferase (EC 2.3.1.28);Ontology_term=KEGG_ENZYME:2.3.1.28
CP000626.1	FIG	CDS	952677	954077	.	+	0	ID=fig|345073.35.peg.913;Name=Glycosidase
CP000626.1	FIG	CDS	954250	954783	.	+	1	ID=fig|345073.35.peg.914;Name=putative cytochrome b561
CP000626.1	FIG	CDS	954883	955950	.	-	1	ID=fig|345073.35.peg.915;Name=Probable L-ascorbate-6-phosphate lactonase UlaG (EC 3.1.1.-) (L-ascorbate utilization protein G);Ontology_term=KEGG_ENZYME:3.1.1.-
CP000626.1	FIG	CDS	956077	956832	.	-	1	ID=fig|345073.35.peg.916;Name=Ascorbate utilization transcriptional regulator UlaR%2C HTH-type
CP000626.1	FIG	CDS	957198	958958	.	+	0	ID=fig|345073.35.peg.917;Name=Ascorbate-specific PTS system%2C EIIC component
CP000626.1	FIG	CDS	959056	959562	.	+	1	ID=fig|345073.35.peg.918;Name=Ascorbate-specific PTS system%2C EIIA component (EC 2.7.1.-);Ontology_term=KEGG_ENZYME:2.7.1.-
CP000626.1	FIG	CDS	959571	960263	.	+	0	ID=fig|345073.35.peg.919;Name=L-ribulose-5-phosphate 4-epimerase (EC 5.1.3.4);Ontology_term=KEGG_ENZYME:5.1.3.4
CP000626.1	FIG	CDS	960269	961090	.	+	2	ID=fig|345073.35.peg.920;Name=HMP-PP hydrolase (pyridoxal phosphatase) Cof%2C detected in genetic screen for thiamin metabolic genes (PMID:15292217)
CP000626.1	FIG	CDS	961096	961743	.	+	1	ID=fig|345073.35.peg.921;Name=3-keto-L-gulonate 6-phosphate decarboxylase
CP000626.1	FIG	CDS	961755	962639	.	+	0	ID=fig|345073.35.peg.922;Name=L-xylulose 5-phosphate 3-epimerase (EC 5.1.3.-);Ontology_term=KEGG_ENZYME:5.1.3.-
CP000626.1	FIG	CDS	962797	963228	.	+	1	ID=fig|345073.35.peg.923;Name=FIG01200318: hypothetical protein
CP000626.1	FIG	CDS	963231	963905	.	-	0	ID=fig|345073.35.peg.924;Name=Transcriptional regulator
CP000626.1	FIG	CDS	963886	965496	.	-	1	ID=fig|345073.35.peg.925;Name=Sensor protein torS (EC 2.7.3.-);Ontology_term=KEGG_ENZYME:2.7.3.-
CP000626.1	FIG	CDS	965780	966349	.	+	2	ID=fig|345073.35.peg.926;Name=putative phosphoribosyl-AMP cyclohydrolase
CP000626.1	FIG	CDS	966467	966670	.	-	2	ID=fig|345073.35.peg.927;Name=hypothetical protein
CP000626.1	FIG	CDS	966844	968037	.	-	1	ID=fig|345073.35.peg.928;Name=Acetate kinase (EC 2.7.2.1);Ontology_term=KEGG_ENZYME:2.7.2.1
CP000626.1	FIG	CDS	968307	968627	.	-	0	ID=fig|345073.35.peg.929;Name=Hypothetical protein colocalized with Enterobactin receptor VctA
CP000626.1	FIG	CDS	968685	970664	.	-	0	ID=fig|345073.35.peg.930;Name=Enterobactin receptor VctA
CP000626.1	FIG	CDS	970751	971767	.	+	2	ID=fig|345073.35.peg.931;Name=Transcriptional regulator%2C VCA0231 ortholog
CP000626.1	FIG	CDS	971813	972577	.	-	2	ID=fig|345073.35.peg.932;Name=Uncharacterized iron compound ABC uptake transporter%2C ATP-binding protein
CP000626.1	FIG	CDS	972580	973530	.	-	1	ID=fig|345073.35.peg.933;Name=Ferric vibriobactin%2C enterobactin transport system%2C permease protein VctG (TC 3.A.1.14.6)
CP000626.1	FIG	CDS	973520	974458	.	-	2	ID=fig|345073.35.peg.934;Name=Ferric vibriobactin%2C enterobactin transport system%2C permease protein VctD (TC 3.A.1.14.6)
CP000626.1	FIG	CDS	974511	975422	.	-	0	ID=fig|345073.35.peg.935;Name=Ferric vibriobactin%2C enterobactin transport system%2C substrate-binding protein VctP (TC 3.A.1.14.6)
CP000626.1	FIG	CDS	975828	976586	.	-	0	ID=fig|345073.35.peg.936;Name=Glutamine amidotransferases class-II
CP000626.1	FIG	CDS	977179	977451	.	+	1	ID=fig|345073.35.peg.937;Name=FIG01201724: hypothetical protein
CP000626.1	FIG	CDS	977536	980292	.	+	1	ID=fig|345073.35.peg.938;Name=Metalloprotease%2C putative zinc-binding domain
CP000626.1	FIG	CDS	980368	981222	.	-	1	ID=fig|345073.35.peg.939;Name=Lipase activator protein%2C Lipase-specific foldase
CP000626.1	FIG	CDS	981232	982170	.	-	1	ID=fig|345073.35.peg.940;Name=Lipase precursor (EC 3.1.1.3);Ontology_term=KEGG_ENZYME:3.1.1.3
CP000626.1	FIG	CDS	982518	984164	.	-	0	ID=fig|345073.35.peg.941;Name=Methyl-accepting chemotaxis protein%2C hemolysin secretion protein HylB
CP000626.1	FIG	CDS	984463	985968	.	-	1	ID=fig|345073.35.peg.942;Name=Cytolysin and hemolysin%2C HlyA%2C Pore-forming toxin
CP000626.1	FIG	CDS	985943	986677	.	-	2	ID=fig|345073.35.peg.943;Name=Cytolysin and hemolysin%2C HlyA%2C Pore-forming toxin
CP000626.1	FIG	CDS	987647	988903	.	+	2	ID=fig|345073.35.peg.944;Name=Thermolabile hemolysin precursor
CP000626.1	FIG	CDS	989072	989206	.	-	2	ID=fig|345073.35.peg.945;Name=hypothetical protein
CP000626.1	FIG	CDS	989297	990103	.	+	2	ID=fig|345073.35.peg.946;Name=hypothetical protein
CP000626.1	FIG	CDS	990094	990360	.	-	1	ID=fig|345073.35.peg.947;Name=FIG01201028: hypothetical protein
CP000626.1	FIG	CDS	990415	990573	.	+	1	ID=fig|345073.35.peg.948;Name=FIG01203371: hypothetical protein
CP000626.1	FIG	CDS	990613	991818	.	+	1	ID=fig|345073.35.peg.949;Name=Multidrug resistance protein D
CP000626.1	FIG	CDS	992222	993802	.	+	2	ID=fig|345073.35.peg.950;Name=Predicted lysine transporter%2C NhaC family
CP000626.1	FIG	CDS	993880	994854	.	-	1	ID=fig|345073.35.peg.951;Name=ABC-type sugar transport system%2C ATPase component
CP000626.1	FIG	CDS	995104	997050	.	+	1	ID=fig|345073.35.peg.952;Name=Signal transduction histidine kinase
CP000626.1	FIG	CDS	997108	998649	.	-	1	ID=fig|345073.35.peg.953;Name=Response regulator
CP000626.1	FIG	CDS	998916	999443	.	-	0	ID=fig|345073.35.peg.954;Name=Nicotinate-nucleotide adenylyltransferase (EC 2.7.7.18);Ontology_term=KEGG_ENZYME:2.7.7.18
CP000626.1	FIG	CDS	999546	1000376	.	+	0	ID=fig|345073.35.peg.955;Name=NAD synthetase (EC 6.3.1.5);Ontology_term=KEGG_ENZYME:6.3.1.5
CP000626.1	FIG	CDS	1000385	1000516	.	+	2	ID=fig|345073.35.peg.956;Name=hypothetical protein
CP000626.1	FIG	CDS	1000627	1001955	.	+	1	ID=fig|345073.35.peg.957;Name=C4-dicarboxylate transporter DcuB
CP000626.1	FIG	CDS	1002145	1003500	.	+	1	ID=fig|345073.35.peg.958;Name=ATP-dependent RNA helicase RhlE
CP000626.1	FIG	CDS	1004005	1004442	.	+	1	ID=fig|345073.35.peg.959;Name=Mobile element protein
CP000626.1	FIG	CDS	1004510	1005388	.	-	2	ID=fig|345073.35.peg.960;Name=FIG01200375: hypothetical protein
CP000626.1	FIG	CDS	1005385	1006509	.	-	1	ID=fig|345073.35.peg.961;Name=FIG01202676: hypothetical protein
CP000626.1	FIG	CDS	1006502	1008418	.	-	2	ID=fig|345073.35.peg.962;Name=FIG01202382: hypothetical protein
CP000626.1	FIG	CDS	1008542	1009513	.	-	2	ID=fig|345073.35.peg.963;Name=DNA-cytosine methyltransferase (EC 2.1.1.37);Ontology_term=KEGG_ENZYME:2.1.1.37
CP000626.1	FIG	CDS	1010017	1010238	.	-	1	ID=fig|345073.35.peg.964;Name=GMP reductase (EC 1.7.1.7);Ontology_term=KEGG_ENZYME:1.7.1.7
CP000626.1	FIG	CDS	1011035	1012666	.	-	2	ID=fig|345073.35.peg.965;Name=FIG01201816: hypothetical protein
CP000626.1	FIG	CDS	1012663	1013136	.	-	1	ID=fig|345073.35.peg.966;Name=Phage protein
CP000626.1	FIG	CDS	1013124	1014017	.	-	0	ID=fig|345073.35.peg.967;Name=FIG01201796: hypothetical protein
CP000626.1	FIG	CDS	1014020	1014544	.	-	2	ID=fig|345073.35.peg.968;Name=Phage tail fibers
CP000626.1	FIG	CDS	1014544	1016382	.	-	1	ID=fig|345073.35.peg.969;Name=Phage tail fibers
CP000626.1	FIG	CDS	1016379	1017038	.	-	0	ID=fig|345073.35.peg.970;Name=FIG00953961: hypothetical protein
CP000626.1	FIG	CDS	1017035	1018234	.	-	2	ID=fig|345073.35.peg.971;Name=Phage baseplate
CP000626.1	FIG	CDS	1018231	1018563	.	-	1	ID=fig|345073.35.peg.972;Name=hypothetical protein
CP000626.1	FIG	CDS	1018553	1020370	.	-	2	ID=fig|345073.35.peg.973;Name=Phage protein
CP000626.1	FIG	CDS	1020382	1020516	.	-	1	ID=fig|345073.35.peg.974;Name=hypothetical protein
CP000626.1	FIG	CDS	1020567	1020848	.	-	0	ID=fig|345073.35.peg.975;Name=orf30
CP000626.1	FIG	CDS	1020845	1021012	.	-	2	ID=fig|345073.35.peg.976;Name=orf30
CP000626.1	FIG	CDS	1021056	1021397	.	-	0	ID=fig|345073.35.peg.977;Name=Phage protein
CP000626.1	FIG	CDS	1021372	1021959	.	-	1	ID=fig|345073.35.peg.978;Name=Phage lysin%2C 1%2C4-beta-N-acetylmuramidase (EC 3.2.1.17) or lysozyme;Ontology_term=KEGG_ENZYME:3.2.1.17
CP000626.1	FIG	CDS	1021946	1022173	.	-	2	ID=fig|345073.35.peg.979;Name=orf27
CP000626.1	FIG	CDS	1022170	1022379	.	-	1	ID=fig|345073.35.peg.980;Name=FIG01200093: hypothetical protein
CP000626.1	FIG	CDS	1022394	1022852	.	-	0	ID=fig|345073.35.peg.981;Name=hypothetical protein
CP000626.1	FIG	CDS	1022852	1023961	.	-	2	ID=fig|345073.35.peg.982;Name=Phage tail fibers
CP000626.1	FIG	CDS	1023963	1024379	.	-	0	ID=fig|345073.35.peg.983;Name=FIG01202152: hypothetical protein
CP000626.1	FIG	CDS	1024616	1025098	.	-	2	ID=fig|345073.35.peg.984;Name=Phage protein
CP000626.1	FIG	CDS	1025095	1025556	.	-	1	ID=fig|345073.35.peg.985;Name=Phage head completion-stabilization protein
CP000626.1	FIG	CDS	1025663	1026379	.	-	2	ID=fig|345073.35.peg.986;Name=Phage terminase%2C endonuclease subunit
CP000626.1	FIG	CDS	1026383	1027405	.	-	2	ID=fig|345073.35.peg.987;Name=Phage major capsid protein
CP000626.1	FIG	CDS	1027442	1028341	.	-	2	ID=fig|345073.35.peg.988;Name=Phage capsid scaffolding protein
CP000626.1	FIG	CDS	1028515	1030332	.	+	1	ID=fig|345073.35.peg.989;Name=Phage terminase%2C ATPase subunit
CP000626.1	FIG	CDS	1030329	1031351	.	+	0	ID=fig|345073.35.peg.990;Name=Presumed portal vertex protein
CP000626.1	FIG	CDS	1031348	1032025	.	-	2	ID=fig|345073.35.peg.991;Name=Phage Rha protein
CP000626.1	FIG	CDS	1032481	1032675	.	+	1	ID=fig|345073.35.peg.992;Name=FIG01204283: hypothetical protein
CP000626.1	FIG	CDS	1032679	1033164	.	+	1	ID=fig|345073.35.peg.993;Name=FIG01207036: hypothetical protein
CP000626.1	FIG	CDS	1033358	1033486	.	+	2	ID=fig|345073.35.peg.994;Name=zinc-finger protein
CP000626.1	FIG	CDS	1033970	1034308	.	+	2	ID=fig|345073.35.peg.995;Name=Phage DNA-binding protein
CP000626.1	FIG	CDS	1034928	1037477	.	-	0	ID=fig|345073.35.peg.996;Name=Phage replication protein
CP000626.1	FIG	CDS	1037486	1038070	.	-	2	ID=fig|345073.35.peg.997;Name=orf9
CP000626.1	FIG	CDS	1038174	1038791	.	-	0	ID=fig|345073.35.peg.998;Name=COG0030: Dimethyladenosine transferase (rRNA methylation)
CP000626.1	FIG	CDS	1038788	1039015	.	-	2	ID=fig|345073.35.peg.999;Name=orf7
CP000626.1	FIG	CDS	1039265	1039675	.	-	2	ID=fig|345073.35.peg.1000;Name=FIG01202142: hypothetical protein
CP000626.1	FIG	CDS	1039672	1040205	.	-	1	ID=fig|345073.35.peg.1001;Name=orf4
CP000626.1	FIG	CDS	1040287	1040721	.	-	1	ID=fig|345073.35.peg.1002;Name=orf3
CP000626.1	FIG	CDS	1040734	1041273	.	-	1	ID=fig|345073.35.peg.1003;Name=Phage regulatory protein like CII
CP000626.1	FIG	CDS	1041384	1041521	.	-	0	ID=fig|345073.35.peg.1004;Name=FIG01200924: hypothetical protein
CP000626.1	FIG	CDS	1041958	1042392	.	+	1	ID=fig|345073.35.peg.1005;Name=Repressor protein
CP000626.1	FIG	CDS	1042418	1043323	.	+	2	ID=fig|345073.35.peg.1006;Name=hypothetical protein
CP000626.1	FIG	CDS	1043736	1044767	.	+	0	ID=fig|345073.35.peg.1007;Name=Phage integrase
CP000626.1	FIG	CDS	1044900	1045943	.	-	0	ID=fig|345073.35.peg.1008;Name=GMP reductase (EC 1.7.1.7);Ontology_term=KEGG_ENZYME:1.7.1.7
CP000626.1	FIG	CDS	1046601	1047149	.	+	0	ID=fig|345073.35.peg.1009;Name=FIG01199770: hypothetical protein
CP000626.1	FIG	CDS	1047215	1048057	.	+	2	ID=fig|345073.35.peg.1010;Name=Potassium voltage-gated channel subfamily KQT%3B possible potassium channel%2C VIC family
CP000626.1	FIG	CDS	1048059	1049342	.	-	0	ID=fig|345073.35.peg.1011;Name=Methionine transporter MetT
CP000626.1	FIG	CDS	1049585	1050580	.	+	2	ID=fig|345073.35.peg.1012;Name=D-lactate dehydrogenase (EC 1.1.1.28);Ontology_term=KEGG_ENZYME:1.1.1.28
CP000626.1	FIG	CDS	1050569	1052041	.	-	2	ID=fig|345073.35.peg.1013;Name=NAD(P)HX epimerase / NAD(P)HX dehydratase
CP000626.1	FIG	CDS	1052091	1052537	.	-	0	ID=fig|345073.35.peg.1014;Name=FIG01200609: hypothetical protein
CP000626.1	FIG	CDS	1052537	1053541	.	-	2	ID=fig|345073.35.peg.1015;Name=Chemotaxis protein CheC -- inhibitor of MCP methylation
CP000626.1	FIG	CDS	1053628	1053867	.	-	1	ID=fig|345073.35.peg.1016;Name=FIG01201235: hypothetical protein
CP000626.1	FIG	CDS	1053993	1054115	.	+	0	ID=fig|345073.35.peg.1017;Name=hypothetical protein
CP000626.1	FIG	CDS	1054141	1054518	.	-	1	ID=fig|345073.35.peg.1018;Name=NADH:ubiquinone oxidoreductase subunit 2
CP000626.1	FIG	CDS	1054906	1055133	.	-	1	ID=fig|345073.35.peg.1019;Name=Uncharacterized protein conserved in bacteria
CP000626.1	FIG	CDS	1055492	1055701	.	+	2	ID=fig|345073.35.peg.1020;Name=Cold shock protein CspE
CP000626.1	FIG	CDS	1055845	1057029	.	-	1	ID=fig|345073.35.peg.1021;Name=Flavohemoprotein (Hemoglobin-like protein) (Flavohemoglobin) (Nitric oxide dioxygenase) (EC 1.14.12.17);Ontology_term=KEGG_ENZYME:1.14.12.17
CP000626.1	FIG	CDS	1057220	1058812	.	+	2	ID=fig|345073.35.peg.1022;Name=Anaerobic nitric oxide reductase transcription regulator NorR
CP000626.1	FIG	CDS	1058809	1059684	.	-	1	ID=fig|345073.35.peg.1023;Name=Small-conductance mechanosensitive channel
CP000626.1	FIG	CDS	1059856	1061088	.	-	1	ID=fig|345073.35.peg.1024;Name=Tripeptide aminopeptidase (EC 3.4.11.4);Ontology_term=KEGG_ENZYME:3.4.11.4
CP000626.1	FIG	CDS	1061153	1061296	.	+	2	ID=fig|345073.35.peg.1025;Name=hypothetical protein
CP000626.1	FIG	CDS	1061323	1062531	.	-	1	ID=fig|345073.35.peg.1026;Name=Na+ dependent nucleoside transporter NupC
CP000626.1	FIG	CDS	1063178	1063831	.	+	2	ID=fig|345073.35.peg.1027;Name=FrnE protein
CP000626.1	FIG	CDS	1064107	1064310	.	-	1	ID=fig|345073.35.peg.1028;Name=UPF0325 protein YaeH
CP000626.1	FIG	CDS	1064367	1066283	.	-	0	ID=fig|345073.35.peg.1029;Name=Methyl-accepting chemotaxis protein
CP000626.1	FIG	CDS	1066585	1067541	.	+	1	ID=fig|345073.35.peg.1030;Name=MoxR-like ATPase in aerotolerance operon
CP000626.1	FIG	CDS	1067596	1068477	.	+	1	ID=fig|345073.35.peg.1031;Name=hypothetical protein PA3071
CP000626.1	FIG	CDS	1068474	1068962	.	+	0	ID=fig|345073.35.peg.1032;Name=hypothetical protein
CP000626.1	FIG	CDS	1068949	1069905	.	+	1	ID=fig|345073.35.peg.1033;Name=BatA (Bacteroides aerotolerance operon)
CP000626.1	FIG	CDS	1069907	1071847	.	+	2	ID=fig|345073.35.peg.1034;Name=TPR domain protein in aerotolerance operon
CP000626.1	FIG	CDS	1071901	1073493	.	+	1	ID=fig|345073.35.peg.1035;Name=BatD
CP000626.1	FIG	CDS	1073654	1074370	.	+	2	ID=fig|345073.35.peg.1036;Name=PUTATIVE PERIPLASMIC PROTEIN
CP000626.1	FIG	CDS	1074417	1074536	.	-	0	ID=fig|345073.35.peg.1037;Name=hypothetical protein
CP000626.1	FIG	CDS	1074660	1074872	.	-	0	ID=fig|345073.35.peg.1038;Name=Cold shock protein CspG
CP000626.1	FIG	CDS	1075118	1077115	.	-	2	ID=fig|345073.35.peg.1039;Name=GGDEF family protein
CP000626.1	FIG	CDS	1077660	1078142	.	+	0	ID=fig|345073.35.peg.1040;Name=Uncharacterized protein conserved in bacteria
CP000626.1	FIG	CDS	1078212	1078388	.	-	0	ID=fig|345073.35.peg.1041;Name=Putative cytoplasmic protein
CP000626.1	FIG	CDS	1078795	1078932	.	-	1	ID=fig|345073.35.peg.1042;Name=hypothetical protein
CP000626.1	FIG	CDS	1079206	1080624	.	+	1	ID=fig|345073.35.peg.1043;Name=Tryptophanase (EC 4.1.99.1);Ontology_term=KEGG_ENZYME:4.1.99.1
CP000626.1	FIG	CDS	1080724	1081938	.	+	1	ID=fig|345073.35.peg.1044;Name=Tryptophan-specific transport protein
CP000626.1	FIG	CDS	1082134	1083075	.	+	1	ID=fig|345073.35.peg.1045;Name=Universal stress protein family 1
CP000626.1	FIG	CDS	1083150	1083347	.	+	0	ID=fig|345073.35.peg.1046;Name=FIG01201576: hypothetical protein
CP000626.1	FIG	CDS	1083593	1086169	.	+	2	ID=fig|345073.35.peg.1047;Name=Na(+) H(+) antiporter subunit A
CP000626.1	FIG	CDS	1086169	1086522	.	+	1	ID=fig|345073.35.peg.1048;Name=Na(+) H(+) antiporter subunit C
CP000626.1	FIG	CDS	1086519	1088015	.	+	0	ID=fig|345073.35.peg.1049;Name=Na(+) H(+) antiporter subunit D
CP000626.1	FIG	CDS	1088012	1088488	.	+	2	ID=fig|345073.35.peg.1050;Name=Na(+) H(+) antiporter subunit E
CP000626.1	FIG	CDS	1088481	1088759	.	+	0	ID=fig|345073.35.peg.1051;Name=Na(+) H(+) antiporter subunit F
CP000626.1	FIG	CDS	1088759	1089082	.	+	2	ID=fig|345073.35.peg.1052;Name=Na(+) H(+) antiporter subunit G
CP000626.1	FIG	CDS	1089157	1090488	.	-	1	ID=fig|345073.35.peg.1053;Name=Predicted ferric reductase
CP000626.1	FIG	CDS	1090638	1091144	.	-	0	ID=fig|345073.35.peg.1054;Name=Peptide deformylase (EC 3.5.1.88);Ontology_term=KEGG_ENZYME:3.5.1.88
CP000626.1	FIG	CDS	1091292	1095035	.	-	0	ID=fig|345073.35.peg.1055;Name=Lipoprotein%2C ToxR-activated gene%2C TagA
CP000626.1	FIG	CDS	1095407	1096618	.	-	2	ID=fig|345073.35.peg.1056;Name=L-2-hydroxyglutarate oxidase (EC 1.1.3.15);Ontology_term=KEGG_ENZYME:1.1.3.15
CP000626.1	FIG	CDS	1096615	1098348	.	-	1	ID=fig|345073.35.peg.1057;Name=TRAP-type uncharacterized transport system%2C fused permease component
CP000626.1	FIG	CDS	1098309	1098755	.	-	0	ID=fig|345073.35.peg.1058;Name=TRAP-type uncharacterized transport system%2C fused permease component
CP000626.1	FIG	CDS	1098929	1099936	.	-	2	ID=fig|345073.35.peg.1059;Name=TRAP transporter solute receptor%2C TAXI family precursor
CP000626.1	FIG	CDS	1099913	1100035	.	+	2	ID=fig|345073.35.peg.1060;Name=hypothetical protein
CP000626.1	FIG	CDS	1100077	1100202	.	+	1	ID=fig|345073.35.peg.1061;Name=hypothetical protein
CP000626.1	FIG	CDS	1100238	1101590	.	-	0	ID=fig|345073.35.peg.1062;Name=C4-dicarboxylate transport transcriptional regulatory protein
CP000626.1	FIG	CDS	1101880	1103934	.	+	1	ID=fig|345073.35.peg.1063;Name=Signal transduction histidine kinase
CP000626.1	FIG	CDS	1104049	1105218	.	-	1	ID=fig|345073.35.peg.1064;Name=Spindolin-related protein
CP000626.1	FIG	CDS	1105665	1106012	.	+	0	ID=fig|345073.35.peg.1065;Name=Acyl-CoA synthetase
CP000627.1	FIG	CDS	913	1185	.	-	1	ID=fig|345073.35.peg.1066;Name=FIG001341: Probable Fe(2+)-trafficking protein YggX
CP000627.1	FIG	CDS	1199	2260	.	-	2	ID=fig|345073.35.peg.1067;Name=A/G-specific adenine glycosylase (EC 3.2.2.-);Ontology_term=KEGG_ENZYME:3.2.2.-
CP000627.1	FIG	CDS	2281	2442	.	-	1	ID=fig|345073.35.peg.1068;Name=FIG01204984: hypothetical protein
CP000627.1	FIG	CDS	2500	3219	.	+	1	ID=fig|345073.35.peg.1069;Name=tRNA (guanine46-N7-)-methyltransferase (EC 2.1.1.33);Ontology_term=KEGG_ENZYME:2.1.1.33
CP000627.1	FIG	CDS	3456	4376	.	+	0	ID=fig|345073.35.peg.1070;Name=Glutaminase (EC 3.5.1.2);Ontology_term=KEGG_ENZYME:3.5.1.2
CP000627.1	FIG	CDS	4597	5772	.	-	1	ID=fig|345073.35.peg.1071;Name=Radical SAM family enzyme%2C similar to coproporphyrinogen III oxidase%2C oxygen-independent%2C clustered with nucleoside-triphosphatase RdgB
CP000627.1	FIG	CDS	5766	6368	.	-	0	ID=fig|345073.35.peg.1072;Name=Nucleoside 5-triphosphatase RdgB (dHAPTP%2C dITP%2C XTP-specific) (EC 3.6.1.15);Ontology_term=KEGG_ENZYME:3.6.1.15
CP000627.1	FIG	CDS	6438	6869	.	-	0	ID=fig|345073.35.peg.1073;Name=FIG003551: hypothetical protein
CP000627.1	FIG	CDS	6915	7205	.	-	0	ID=fig|345073.35.peg.1074;Name=COG1872
CP000627.1	FIG	CDS	7205	7762	.	-	2	ID=fig|345073.35.peg.1075;Name=Integral membrane protein YggT%2C involved in response to extracytoplasmic stress (osmotic shock)
CP000627.1	FIG	CDS	7816	8634	.	-	1	ID=fig|345073.35.peg.1076;Name=Pyrroline-5-carboxylate reductase (EC 1.5.1.2);Ontology_term=KEGG_ENZYME:1.5.1.2
CP000627.1	FIG	CDS	8687	9397	.	-	2	ID=fig|345073.35.peg.1077;Name=Hypothetical protein YggS%2C proline synthase co-transcribed bacterial homolog PROSC
CP000627.1	FIG	CDS	9423	10460	.	+	0	ID=fig|345073.35.peg.1078;Name=Twitching motility protein PilT
CP000627.1	FIG	CDS	10475	11581	.	+	2	ID=fig|345073.35.peg.1079;Name=Twitching motility protein PilT
CP000627.1	FIG	CDS	11699	12496	.	+	2	ID=fig|345073.35.peg.1080;Name=transcriptional regulator%2C LuxR family
CP000627.1	FIG	CDS	12605	13885	.	+	2	ID=fig|345073.35.peg.1081;Name=Tyrosyl-tRNA synthetase (EC 6.1.1.1);Ontology_term=KEGG_ENZYME:6.1.1.1
CP000627.1	FIG	CDS	13923	14345	.	-	0	ID=fig|345073.35.peg.1082;Name=Putative Holliday junction resolvase YggF
CP000627.1	FIG	CDS	14426	14989	.	-	2	ID=fig|345073.35.peg.1083;Name=UPF0301 protein YqgE
CP000627.1	FIG	CDS	15025	15981	.	-	1	ID=fig|345073.35.peg.1084;Name=Glutathione synthetase (EC 6.3.2.3);Ontology_term=KEGG_ENZYME:6.3.2.3
CP000627.1	FIG	CDS	15995	16726	.	-	2	ID=fig|345073.35.peg.1085;Name=Ribosomal RNA small subunit methyltransferase E (EC 2.1.1.-);Ontology_term=KEGG_ENZYME:2.1.1.-
CP000627.1	FIG	CDS	16865	17560	.	-	2	ID=fig|345073.35.peg.1086;Name=Endonuclease I precursor (EC 3.1.21.1) @ Extracellular deoxyribonuclease Dns (EC 3.1.21.-);Ontology_term=KEGG_ENZYME:3.1.21.1,KEGG_ENZYME:3.1.21.-
CP000627.1	FIG	CDS	17690	18178	.	-	2	ID=fig|345073.35.peg.1087;Name=Protein sprT
CP000627.1	FIG	CDS	18289	19446	.	-	1	ID=fig|345073.35.peg.1088;Name=S-adenosylmethionine synthetase (EC 2.5.1.6);Ontology_term=KEGG_ENZYME:2.5.1.6
CP000627.1	FIG	CDS	19619	19774	.	-	2	ID=fig|345073.35.peg.1089;Name=FIG01199596: hypothetical protein
CP000627.1	FIG	CDS	19811	21808	.	+	2	ID=fig|345073.35.peg.1090;Name=Transketolase (EC 2.2.1.1);Ontology_term=KEGG_ENZYME:2.2.1.1
CP000627.1	FIG	CDS	21880	22776	.	-	1	ID=fig|345073.35.peg.1091;Name=Iron-regulated virulence regulatory protein irgB
CP000627.1	FIG	CDS	22921	24879	.	+	1	ID=fig|345073.35.peg.1092;Name=TonB-dependent receptor%3B Enterobactin receptor IrgA
CP000627.1	FIG	CDS	25031	26056	.	+	2	ID=fig|345073.35.peg.1093;Name=D-erythrose-4-phosphate dehydrogenase (EC 1.2.1.72);Ontology_term=KEGG_ENZYME:1.2.1.72
CP000627.1	FIG	CDS	26205	27368	.	+	0	ID=fig|345073.35.peg.1094;Name=Phosphoglycerate kinase (EC 2.7.2.3);Ontology_term=KEGG_ENZYME:2.7.2.3
CP000627.1	FIG	CDS	27524	28600	.	+	2	ID=fig|345073.35.peg.1095;Name=Fructose-bisphosphate aldolase class II (EC 4.1.2.13);Ontology_term=KEGG_ENZYME:4.1.2.13
CP000627.1	FIG	CDS	28896	29759	.	+	0	ID=fig|345073.35.peg.1096;Name=Protein involved in stability of MscS mechanosensitive channel
CP000627.1	FIG	CDS	29823	30458	.	-	0	ID=fig|345073.35.peg.1097;Name=Transporter%2C LysE family
CP000627.1	FIG	CDS	30623	31519	.	+	2	ID=fig|345073.35.peg.1098;Name=Chromosome initiation inhibitor
CP000627.1	FIG	CDS	31620	32315	.	+	0	ID=fig|345073.35.peg.1099;Name=Protein of unknown function DUF541
CP000627.1	FIG	CDS	32648	32779	.	+	2	ID=fig|345073.35.peg.1100;Name=hypothetical protein
CP000627.1	FIG	CDS	32851	34263	.	-	1	ID=fig|345073.35.peg.1101;Name=Pyruvate kinase (EC 2.7.1.40);Ontology_term=KEGG_ENZYME:2.7.1.40
CP000627.1	FIG	CDS	34757	35461	.	+	2	ID=fig|345073.35.peg.1102;Name=Transcriptional regulator of glmS gene%2C DeoR family
CP000627.1	FIG	CDS	35524	37356	.	+	1	ID=fig|345073.35.peg.1103;Name=Glucosamine--fructose-6-phosphate aminotransferase [isomerizing] (EC 2.6.1.16);Ontology_term=KEGG_ENZYME:2.6.1.16
CP000627.1	FIG	CDS	37417	38496	.	-	1	ID=fig|345073.35.peg.1104;Name=TRAP transporter solute receptor%2C unknown substrate 6
CP000627.1	FIG	CDS	38753	40513	.	-	2	ID=fig|345073.35.peg.1105;Name=Putative hemolysin
CP000627.1	FIG	CDS	41202	43067	.	-	0	ID=fig|345073.35.peg.1106;Name=RNA polymerase sigma factor RpoD
CP000627.1	FIG	CDS	43166	44929	.	-	2	ID=fig|345073.35.peg.1107;Name=DNA primase (EC 2.7.7.-);Ontology_term=KEGG_ENZYME:2.7.7.-
CP000627.1	FIG	CDS	45019	45462	.	-	1	ID=fig|345073.35.peg.1108;Name=Transamidase GatB domain protein
CP000627.1	FIG	CDS	45492	45707	.	-	0	ID=fig|345073.35.peg.1109;Name=SSU ribosomal protein S21p
CP000627.1	FIG	CDS	45735	45905	.	-	0	ID=fig|345073.35.peg.1110;Name=FIG01201132: hypothetical protein
CP000627.1	FIG	CDS	45948	46967	.	+	0	ID=fig|345073.35.peg.1111;Name=TsaD/Kae1/Qri7 protein%2C required for threonylcarbamoyladenosine t(6)A37 formation in tRNA
CP000627.1	FIG	CDS	47130	47933	.	+	0	ID=fig|345073.35.peg.1112;Name=Beta-ketoadipate enol-lactone hydrolase (EC 3.1.1.24);Ontology_term=KEGG_ENZYME:3.1.1.24
CP000627.1	FIG	CDS	47982	48608	.	-	0	ID=fig|345073.35.peg.1113;Name=Acyl-phosphate:glycerol-3-phosphate O-acyltransferase PlsY
CP000627.1	FIG	CDS	48797	49150	.	+	2	ID=fig|345073.35.peg.1114;Name=Dihydroneopterin aldolase (EC 4.1.2.25);Ontology_term=KEGG_ENZYME:4.1.2.25
CP000627.1	FIG	CDS	49147	49653	.	+	1	ID=fig|345073.35.peg.1115;Name=2-amino-4-hydroxy-6-hydroxymethyldihydropteridine pyrophosphokinase (EC 2.7.6.3);Ontology_term=KEGG_ENZYME:2.7.6.3
CP000627.1	FIG	CDS	49650	50453	.	+	0	ID=fig|345073.35.peg.1116;Name=Undecaprenyl-diphosphatase (EC 3.6.1.27);Ontology_term=KEGG_ENZYME:3.6.1.27
CP000627.1	FIG	CDS	50568	50852	.	+	0	ID=fig|345073.35.peg.1117;Name=Cell division protein DivIC (FtsB)%2C stabilizes FtsL against RasP cleavage
CP000627.1	FIG	CDS	50849	51547	.	+	2	ID=fig|345073.35.peg.1118;Name=2-C-methyl-D-erythritol 4-phosphate cytidylyltransferase (EC 2.7.7.60);Ontology_term=KEGG_ENZYME:2.7.7.60
CP000627.1	FIG	CDS	51544	52020	.	+	1	ID=fig|345073.35.peg.1119;Name=2-C-methyl-D-erythritol 2%2C4-cyclodiphosphate synthase (EC 4.6.1.12);Ontology_term=KEGG_ENZYME:4.6.1.12
CP000627.1	FIG	CDS	52050	53135	.	+	0	ID=fig|345073.35.peg.1120;Name=tRNA pseudouridine 13 synthase (EC 4.2.1.-);Ontology_term=KEGG_ENZYME:4.2.1.-
CP000627.1	FIG	CDS	53137	53889	.	+	1	ID=fig|345073.35.peg.1121;Name=5-nucleotidase SurE (EC 3.1.3.5) @ Exopolyphosphatase (EC 3.6.1.11);Ontology_term=KEGG_ENZYME:3.1.3.5,KEGG_ENZYME:3.6.1.11
CP000627.1	FIG	CDS	53882	54508	.	+	2	ID=fig|345073.35.peg.1122;Name=Protein-L-isoaspartate O-methyltransferase (EC 2.1.1.77);Ontology_term=KEGG_ENZYME:2.1.1.77
CP000627.1	FIG	CDS	54508	55443	.	+	1	ID=fig|345073.35.peg.1123;Name=Lipoprotein NlpD
CP000627.1	FIG	CDS	55517	56524	.	+	2	ID=fig|345073.35.peg.1124;Name=RNA polymerase sigma factor RpoS
CP000627.1	FIG	CDS	56617	59202	.	-	1	ID=fig|345073.35.peg.1125;Name=DNA mismatch repair protein MutS
CP000627.1	FIG	CDS	59473	60360	.	-	1	ID=fig|345073.35.peg.1126;Name=Cysteine synthase B (EC 2.5.1.47);Ontology_term=KEGG_ENZYME:2.5.1.47
CP000627.1	FIG	CDS	60744	61745	.	+	0	ID=fig|345073.35.peg.1127;Name=Sulfate and thiosulfate binding protein CysP
CP000627.1	FIG	CDS	61822	62673	.	+	1	ID=fig|345073.35.peg.1128;Name=Sulfate transport system permease protein CysT
CP000627.1	FIG	CDS	62685	63548	.	+	0	ID=fig|345073.35.peg.1129;Name=Sulfate transport system permease protein CysW
CP000627.1	FIG	CDS	63545	64675	.	+	2	ID=fig|345073.35.peg.1130;Name=Sulfate and thiosulfate import ATP-binding protein CysA (EC 3.6.3.25);Ontology_term=KEGG_ENZYME:3.6.3.25
CP000627.1	FIG	CDS	64842	65348	.	+	0	ID=fig|345073.35.peg.1131;Name=C-terminal domain of CinA type S%3B Protein Implicated in DNA repair function with RecA and MutS
CP000627.1	FIG	CDS	65482	66546	.	+	1	ID=fig|345073.35.peg.1132;Name=RecA protein
CP000627.1	FIG	CDS	66679	67137	.	+	1	ID=fig|345073.35.peg.1133;Name=Regulatory protein RecX
CP000627.1	FIG	CDS	67310	69892	.	+	2	ID=fig|345073.35.peg.1134;Name=Alanyl-tRNA synthetase (EC 6.1.1.7);Ontology_term=KEGG_ENZYME:6.1.1.7
CP000627.1	FIG	CDS	69924	70058	.	+	0	ID=fig|345073.35.peg.1135;Name=hypothetical protein
CP000627.1	FIG	CDS	70096	71283	.	+	1	ID=fig|345073.35.peg.1136;Name=Aspartokinase (EC 2.7.2.4);Ontology_term=KEGG_ENZYME:2.7.2.4
CP000627.1	FIG	CDS	71375	71572	.	+	2	ID=fig|345073.35.peg.1137;Name=Carbon storage regulator
CP000627.1	FIG	CDS	73142	73402	.	+	2	ID=fig|345073.35.peg.1138;Name=Oxaloacetate decarboxylase gamma chain (EC 4.1.1.3);Ontology_term=KEGG_ENZYME:4.1.1.3
CP000627.1	FIG	CDS	73437	75224	.	+	0	ID=fig|345073.35.peg.1139;Name=Oxaloacetate decarboxylase alpha chain (EC 4.1.1.3);Ontology_term=KEGG_ENZYME:4.1.1.3
CP000627.1	FIG	CDS	75234	76364	.	+	0	ID=fig|345073.35.peg.1140;Name=Oxaloacetate decarboxylase beta chain (EC 4.1.1.3);Ontology_term=KEGG_ENZYME:4.1.1.3
CP000627.1	FIG	CDS	76487	77437	.	+	2	ID=fig|345073.35.peg.1141;Name=NADPH:quinone reductase
CP000627.1	FIG	CDS	77431	77892	.	+	1	ID=fig|345073.35.peg.1142;Name=Putative membrane protein
CP000627.1	FIG	CDS	77902	80757	.	+	1	ID=fig|345073.35.peg.1143;Name=Protease%2C insulinase family/protease%2C insulinase family
CP000627.1	FIG	CDS	80869	82443	.	+	1	ID=fig|345073.35.peg.1144;Name=Glutamate--cysteine ligase (EC 6.3.2.2);Ontology_term=KEGG_ENZYME:6.3.2.2
CP000627.1	FIG	CDS	82492	83010	.	+	1	ID=fig|345073.35.peg.1145;Name=S-ribosylhomocysteine lyase (EC 4.4.1.21) / Autoinducer-2 production protein LuxS;Ontology_term=KEGG_ENZYME:4.4.1.21
CP000627.1	FIG	CDS	83080	84360	.	-	1	ID=fig|345073.35.peg.1146;Name=Hemolysins and related proteins containing CBS domains
CP000627.1	FIG	CDS	84443	85237	.	-	2	ID=fig|345073.35.peg.1147;Name=Glutamate synthase [NADPH] small chain (EC 1.4.1.13);Ontology_term=KEGG_ENZYME:1.4.1.13
CP000627.1	FIG	CDS	85450	86835	.	+	1	ID=fig|345073.35.peg.1148;Name=Signal recognition particle%2C subunit Ffh SRP54 (TC 3.A.5.1.1)
CP000627.1	FIG	CDS	87071	87319	.	+	2	ID=fig|345073.35.peg.1149;Name=SSU ribosomal protein S16p
CP000627.1	FIG	CDS	87347	87901	.	+	2	ID=fig|345073.35.peg.1150;Name=16S rRNA processing protein RimM
CP000627.1	FIG	CDS	87929	88672	.	+	2	ID=fig|345073.35.peg.1151;Name=tRNA (Guanine37-N1) -methyltransferase (EC 2.1.1.31);Ontology_term=KEGG_ENZYME:2.1.1.31
CP000627.1	FIG	CDS	88714	89067	.	+	1	ID=fig|345073.35.peg.1152;Name=LSU ribosomal protein L19p
CP000627.1	FIG	CDS	89188	90246	.	-	1	ID=fig|345073.35.peg.1153;Name=Outer membrane stress sensor protease DegS
CP000627.1	FIG	CDS	90423	91793	.	-	0	ID=fig|345073.35.peg.1154;Name=Outer membrane stress sensor protease DegQ%2C serine protease
CP000627.1	FIG	CDS	91922	92359	.	-	2	ID=fig|345073.35.peg.1155;Name=Putative cytochrome d ubiquinol oxidase subunit III (EC 1.10.3.-) (Cytochrome bd-I oxidase subunit III);Ontology_term=KEGG_ENZYME:1.10.3.-
CP000627.1	FIG	CDS	92513	93616	.	+	2	ID=fig|345073.35.peg.1156;Name=ATPase%2C AFG1 family
CP000627.1	FIG	CDS	93840	94268	.	+	0	ID=fig|345073.35.peg.1157;Name=LSU ribosomal protein L13p (L13Ae)
CP000627.1	FIG	CDS	94284	94676	.	+	0	ID=fig|345073.35.peg.1158;Name=SSU ribosomal protein S9p (S16e)
CP000627.1	FIG	CDS	95004	95597	.	+	0	ID=fig|345073.35.peg.1159;Name=Ubiquinol-cytochrome C reductase iron-sulfur subunit (EC 1.10.2.2);Ontology_term=KEGG_ENZYME:1.10.2.2
CP000627.1	FIG	CDS	95597	96862	.	+	2	ID=fig|345073.35.peg.1160;Name=Ubiquinol--cytochrome c reductase%2C cytochrome B subunit (EC 1.10.2.2);Ontology_term=KEGG_ENZYME:1.10.2.2
CP000627.1	FIG	CDS	96859	97596	.	+	1	ID=fig|345073.35.peg.1161;Name=ubiquinol cytochrome C oxidoreductase%2C cytochrome C1 subunit
CP000627.1	FIG	CDS	97696	98331	.	+	1	ID=fig|345073.35.peg.1162;Name=Stringent starvation protein A
CP000627.1	FIG	CDS	98343	98807	.	+	0	ID=fig|345073.35.peg.1163;Name=Stringent starvation protein B
CP000627.1	FIG	CDS	98875	99444	.	-	1	ID=fig|345073.35.peg.1164;Name=21 kDa hemolysin precursor
CP000627.1	FIG	CDS	99447	100037	.	-	0	ID=fig|345073.35.peg.1165;Name=Phosphoheptose isomerase (EC 5.3.1.-);Ontology_term=KEGG_ENZYME:5.3.1.-
CP000627.1	FIG	CDS	100041	100364	.	-	0	ID=fig|345073.35.peg.1166;Name=Predicted endonuclease distantly related to archaeal Holliday junction resolvase
CP000627.1	FIG	CDS	100396	102201	.	-	1	ID=fig|345073.35.peg.1167;Name=LppC putative lipoprotein
CP000627.1	FIG	CDS	102271	103137	.	+	1	ID=fig|345073.35.peg.1168;Name=rRNA small subunit methyltransferase I
CP000627.1	FIG	CDS	103351	103761	.	-	1	ID=fig|345073.35.peg.1169;Name=Quorum-sensing regulator of virulence HapR
CP000627.1	FIG	CDS	103755	103961	.	-	0	ID=fig|345073.35.peg.1170;Name=Quorum-sensing regulator of virulence HapR
CP000627.1	FIG	CDS	104257	104790	.	+	1	ID=fig|345073.35.peg.1171;Name=Hypoxanthine-guanine phosphoribosyltransferase (EC 2.4.2.8);Ontology_term=KEGG_ENZYME:2.4.2.8
CP000627.1	FIG	CDS	104865	105533	.	-	0	ID=fig|345073.35.peg.1172;Name=Carbonic anhydrase (EC 4.2.1.1);Ontology_term=KEGG_ENZYME:4.2.1.1
CP000627.1	FIG	CDS	105681	107327	.	+	0	ID=fig|345073.35.peg.1173;Name=Sulfate permease
CP000627.1	FIG	CDS	107711	108628	.	+	2	ID=fig|345073.35.peg.1174;Name=ABC-type multidrug transport system%2C ATPase component
CP000627.1	FIG	CDS	108634	109404	.	+	1	ID=fig|345073.35.peg.1175;Name=ABC-type multidrug transport system%2C permease component
CP000627.1	FIG	CDS	109468	110349	.	-	1	ID=fig|345073.35.peg.1176;Name=Pantoate--beta-alanine ligase (EC 6.3.2.1);Ontology_term=KEGG_ENZYME:6.3.2.1
CP000627.1	FIG	CDS	110360	111154	.	-	2	ID=fig|345073.35.peg.1177;Name=3-methyl-2-oxobutanoate hydroxymethyltransferase (EC 2.1.2.11);Ontology_term=KEGG_ENZYME:2.1.2.11
CP000627.1	FIG	CDS	111157	111660	.	-	1	ID=fig|345073.35.peg.1178;Name=2-amino-4-hydroxy-6-hydroxymethyldihydropteridine pyrophosphokinase (EC 2.7.6.3);Ontology_term=KEGG_ENZYME:2.7.6.3
CP000627.1	FIG	CDS	111657	113030	.	-	0	ID=fig|345073.35.peg.1179;Name=Poly(A) polymerase (EC 2.7.7.19);Ontology_term=KEGG_ENZYME:2.7.7.19
CP000627.1	FIG	CDS	113121	114011	.	-	0	ID=fig|345073.35.peg.1180;Name=glutamyl-Q-tRNA synthetase
CP000627.1	FIG	CDS	114085	114531	.	-	1	ID=fig|345073.35.peg.1181;Name=C4-type zinc finger protein%2C DksA/TraR family
CP000627.1	FIG	CDS	114656	115390	.	-	2	ID=fig|345073.35.peg.1182;Name=Sugar/maltose fermentation stimulation protein homolog
CP000627.1	FIG	CDS	115637	116989	.	+	2	ID=fig|345073.35.peg.1183;Name=esterase/lipase/thioesterase family active site:lipase (Class 3)
CP000627.1	FIG	CDS	117088	119550	.	+	1	ID=fig|345073.35.peg.1184;Name=ATP-dependent helicase HrpB
CP000627.1	FIG	CDS	119547	121880	.	+	0	ID=fig|345073.35.peg.1185;Name=Multimodular transpeptidase-transglycosylase (EC 2.4.1.129) (EC 3.4.-.-);Ontology_term=KEGG_ENZYME:2.4.1.129,KEGG_ENZYME:3.4.-.-
CP000627.1	FIG	CDS	122120	124411	.	+	2	ID=fig|345073.35.peg.1186;Name=bifunctional outer membrane translocase / extracellular lipase%2C PlpD
CP000627.1	FIG	CDS	124676	127273	.	+	2	ID=fig|345073.35.peg.1187;Name=Aconitate hydratase 2 (EC 4.2.1.3) @ 2-methylisocitrate dehydratase (EC 4.2.1.99);Ontology_term=KEGG_ENZYME:4.2.1.3,KEGG_ENZYME:4.2.1.99
CP000627.1	FIG	CDS	127428	127808	.	+	0	ID=fig|345073.35.peg.1188;Name=FIG01200735: hypothetical protein
CP000627.1	FIG	CDS	127986	128324	.	+	0	ID=fig|345073.35.peg.1189;Name=Nitrogen regulatory protein P-II
CP000627.1	FIG	CDS	128346	129575	.	+	0	ID=fig|345073.35.peg.1190;Name=Ammonium transporter
CP000627.1	FIG	CDS	129716	130729	.	+	2	ID=fig|345073.35.peg.1191;Name=Ferric iron ABC transporter%2C iron-binding protein
CP000627.1	FIG	CDS	130813	132438	.	+	1	ID=fig|345073.35.peg.1192;Name=Ferric iron ABC transporter%2C permease protein
CP000627.1	FIG	CDS	132438	133469	.	+	0	ID=fig|345073.35.peg.1193;Name=Ferric iron ABC transporter%2C ATP-binding protein
CP000627.1	FIG	CDS	133600	135012	.	-	1	ID=fig|345073.35.peg.1194;Name=GlcNAc phosphomutase (EC 5.4.2.3);Ontology_term=KEGG_ENZYME:5.4.2.3
CP000627.1	FIG	CDS	135135	137540	.	-	0	ID=fig|345073.35.peg.1195;Name=Chitobiose phosphorylase (EC 2.4.1.-);Ontology_term=KEGG_ENZYME:2.4.1.-
CP000627.1	FIG	CDS	137659	139572	.	-	1	ID=fig|345073.35.peg.1196;Name=Beta-N-acetylhexosaminidase%2C (GlcNAc)2 catabolism
CP000627.1	FIG	CDS	139569	140453	.	-	0	ID=fig|345073.35.peg.1197;Name=Glucosamine kinase GpsK (EC 2.7.1.8);Ontology_term=KEGG_ENZYME:2.7.1.8
CP000627.1	FIG	CDS	140450	142174	.	-	2	ID=fig|345073.35.peg.1198;Name=Glucosamine-link cellobiase (EC 3.2.1.21);Ontology_term=KEGG_ENZYME:3.2.1.21
CP000627.1	FIG	CDS	142231	143226	.	-	1	ID=fig|345073.35.peg.1199;Name=(GlcNAc)2 ABC transporter%2C ATP-binding component 2
CP000627.1	FIG	CDS	143269	144252	.	-	1	ID=fig|345073.35.peg.1200;Name=(GlcNAc)2 ABC transporter%2C ATP-binding component 1
CP000627.1	FIG	CDS	144255	145280	.	-	0	ID=fig|345073.35.peg.1201;Name=(GlcNAc)2 ABC transporter%2C permease component 2
CP000627.1	FIG	CDS	145283	146269	.	-	2	ID=fig|345073.35.peg.1202;Name=(GlcNAc)2 ABC transporter%2C permease component 1
CP000627.1	FIG	CDS	146439	148109	.	-	0	ID=fig|345073.35.peg.1203;Name=(GlcNAc)2 ABC transporter%2C periplasmic substrate-binding protein
CP000627.1	FIG	CDS	149020	152409	.	-	1	ID=fig|345073.35.peg.1204;Name=Chitin catabolic cascade sensor histidine kinase ChiS
CP000627.1	FIG	CDS	152617	153639	.	-	1	ID=fig|345073.35.peg.1205;Name=Ribosomal RNA small subunit methyltransferase C (EC 2.1.1.52);Ontology_term=KEGG_ENZYME:2.1.1.52
CP000627.1	FIG	CDS	153712	154797	.	-	1	ID=fig|345073.35.peg.1206;Name=Predicted permease
CP000627.1	FIG	CDS	154873	154989	.	+	1	ID=fig|345073.35.peg.1207;Name=hypothetical protein
CP000627.1	FIG	CDS	155051	156349	.	-	2	ID=fig|345073.35.peg.1208;Name=Glutamate-1-semialdehyde aminotransferase (EC 5.4.3.8);Ontology_term=KEGG_ENZYME:5.4.3.8
CP000627.1	FIG	CDS	156364	156513	.	+	1	ID=fig|345073.35.peg.1209;Name=hypothetical protein
CP000627.1	FIG	CDS	156633	156974	.	+	0	ID=fig|345073.35.peg.1210;Name=probable iron binding protein from the HesB_IscA_SufA family
CP000627.1	FIG	CDS	157072	158172	.	+	1	ID=fig|345073.35.peg.1211;Name=Membrane-fusion protein
CP000627.1	FIG	CDS	158183	161302	.	+	2	ID=fig|345073.35.peg.1212;Name=RND multidrug efflux transporter%3B Acriflavin resistance protein
CP000627.1	FIG	CDS	161384	162685	.	-	2	ID=fig|345073.35.peg.1213;Name=Peptidase%2C M23/M37 family
CP000627.1	FIG	CDS	162816	164003	.	+	0	ID=fig|345073.35.peg.1214;Name=Tyrosyl-tRNA synthetase (EC 6.1.1.1);Ontology_term=KEGG_ENZYME:6.1.1.1
CP000627.1	FIG	CDS	164071	165516	.	-	1	ID=fig|345073.35.peg.1215;Name=D-alanyl-D-alanine carboxypeptidase (EC 3.4.16.4);Ontology_term=KEGG_ENZYME:3.4.16.4
CP000627.1	FIG	CDS	165614	166639	.	-	2	ID=fig|345073.35.peg.1216;Name=Outer membrane protein OmpU
CP000627.1	FIG	CDS	167195	167668	.	+	2	ID=fig|345073.35.peg.1217;Name=Transcription elongation factor GreA
CP000627.1	FIG	CDS	167745	168041	.	-	0	ID=fig|345073.35.peg.1218;Name=FIG004454: RNA binding protein
CP000627.1	FIG	CDS	168161	168790	.	+	2	ID=fig|345073.35.peg.1219;Name=Heat shock protein FtsJ/RrmJ @ Ribosomal RNA large subunit methyltransferase E (EC 2.1.1.-);Ontology_term=KEGG_ENZYME:2.1.1.-
CP000627.1	FIG	CDS	168900	170846	.	+	0	ID=fig|345073.35.peg.1220;Name=Cell division protein FtsH (EC 3.4.24.-);Ontology_term=KEGG_ENZYME:3.4.24.-
CP000627.1	FIG	CDS	170913	171749	.	+	0	ID=fig|345073.35.peg.1221;Name=Dihydropteroate synthase (EC 2.5.1.15);Ontology_term=KEGG_ENZYME:2.5.1.15
CP000627.1	FIG	CDS	171775	173115	.	+	1	ID=fig|345073.35.peg.1222;Name=Phosphoglucosamine mutase (EC 5.4.2.10);Ontology_term=KEGG_ENZYME:5.4.2.10
CP000627.1	FIG	CDS	173372	173707	.	+	2	ID=fig|345073.35.peg.1223;Name=Preprotein translocase subunit SecG (TC 3.A.5.1.1)
CP000627.1	FIG	CDS	174138	174593	.	+	0	ID=fig|345073.35.peg.1224;Name=FIG000325: clustered with transcription termination protein NusA
CP000627.1	FIG	CDS	174612	176099	.	+	0	ID=fig|345073.35.peg.1225;Name=Transcription termination protein NusA
CP000627.1	FIG	CDS	176124	178820	.	+	0	ID=fig|345073.35.peg.1226;Name=Translation initiation factor 2
CP000627.1	FIG	CDS	178922	179320	.	+	2	ID=fig|345073.35.peg.1227;Name=Ribosome-binding factor A
CP000627.1	FIG	CDS	179320	180258	.	+	1	ID=fig|345073.35.peg.1228;Name=tRNA pseudouridine synthase B (EC 4.2.1.70);Ontology_term=KEGG_ENZYME:4.2.1.70
CP000627.1	FIG	CDS	180400	180669	.	+	1	ID=fig|345073.35.peg.1229;Name=SSU ribosomal protein S15p (S13e)
CP000627.1	FIG	CDS	181032	183170	.	+	0	ID=fig|345073.35.peg.1230;Name=Polyribonucleotide nucleotidyltransferase (EC 2.7.7.8);Ontology_term=KEGG_ENZYME:2.7.7.8
CP000627.1	FIG	CDS	183286	184197	.	+	1	ID=fig|345073.35.peg.1231;Name=Lipoprotein nlpI precursor
CP000627.1	FIG	CDS	184296	184703	.	+	0	ID=fig|345073.35.peg.1232;Name=Transcriptional regulator%2C MarR family
CP000627.1	FIG	CDS	184809	186086	.	+	0	ID=fig|345073.35.peg.1233;Name=Multi antimicrobial extrusion protein (Na(+)/drug antiporter)%2C MATE family of MDR efflux pumps
CP000627.1	FIG	CDS	186139	187017	.	-	1	ID=fig|345073.35.peg.1234;Name=FIG139928: Putative protease
CP000627.1	FIG	CDS	187029	188015	.	-	0	ID=fig|345073.35.peg.1235;Name=FIG139552: Putative protease
CP000627.1	FIG	CDS	188150	190204	.	-	2	ID=fig|345073.35.peg.1236;Name=diguanylate cyclase/phosphodiesterase (GGDEF & EAL domains) with PAS/PAC sensor(s)
CP000627.1	FIG	CDS	190437	190964	.	+	0	ID=fig|345073.35.peg.1237;Name=FIG138517: Putative lipid carrier protein
CP000627.1	FIG	CDS	190948	191451	.	+	1	ID=fig|345073.35.peg.1238;Name=FIG002208: Acetyltransferase (EC 2.3.1.-);Ontology_term=KEGG_ENZYME:2.3.1.-
CP000627.1	FIG	CDS	191562	191969	.	+	0	ID=fig|345073.35.peg.1239;Name=DNA polymerase III psi subunit (EC 2.7.7.7);Ontology_term=KEGG_ENZYME:2.7.7.7
CP000627.1	FIG	CDS	191966	192415	.	+	2	ID=fig|345073.35.peg.1240;Name=Ribosomal-protein-S18p-alanine acetyltransferase (EC 2.3.1.-);Ontology_term=KEGG_ENZYME:2.3.1.-
CP000627.1	FIG	CDS	192404	194461	.	-	2	ID=fig|345073.35.peg.1241;Name=diguanylate cyclase/phosphodiesterase (GGDEF & EAL domains) with PAS/PAC sensor(s)
CP000627.1	FIG	CDS	194671	196260	.	+	1	ID=fig|345073.35.peg.1242;Name=Peptide chain release factor 3
CP000627.1	FIG	CDS	196365	197636	.	-	0	ID=fig|345073.35.peg.1243;Name=ATP-dependent RNA helicase SrmB
CP000627.1	FIG	CDS	197724	198446	.	-	0	ID=fig|345073.35.peg.1244;Name=tRNA (adenine37-N(6))-methyltransferase TrmN6 (EC 2.1.1.223);Ontology_term=KEGG_ENZYME:2.1.1.223
CP000627.1	FIG	CDS	198755	200068	.	+	2	ID=fig|345073.35.peg.1245;Name=Branched-chain amino acid transport system carrier protein
CP000627.1	FIG	CDS	200437	201336	.	+	1	ID=fig|345073.35.peg.1246;Name=Peptide chain release factor 2%3B programmed frameshift-containing
CP000627.1	FIG	CDS	201367	202899	.	+	1	ID=fig|345073.35.peg.1247;Name=Lysyl-tRNA synthetase (class II) (EC 6.1.1.6);Ontology_term=KEGG_ENZYME:6.1.1.6
CP000627.1	FIG	CDS	203173	204507	.	+	1	ID=fig|345073.35.peg.1248;Name=Transcriptional regulator VpsR
CP000627.1	FIG	CDS	204644	204772	.	+	2	ID=fig|345073.35.peg.1249;Name=hypothetical protein
CP000627.1	FIG	CDS	204855	204971	.	+	0	ID=fig|345073.35.peg.1250;Name=hypothetical protein
CP000627.1	FIG	CDS	205085	205336	.	+	2	ID=fig|345073.35.peg.1251;Name=FIG01199691: hypothetical protein
CP000627.1	FIG	CDS	205374	206408	.	-	0	ID=fig|345073.35.peg.1252;Name=Putative oxidoreductase YeaE%2C aldo/keto reductase family
CP000627.1	FIG	CDS	206625	207290	.	-	0	ID=fig|345073.35.peg.1253;Name=DNA mismatch repair endonuclease MutH
CP000627.1	FIG	CDS	207312	207455	.	-	0	ID=fig|345073.35.peg.1254;Name=hypothetical protein
CP000627.1	FIG	CDS	207752	207898	.	+	2	ID=fig|345073.35.peg.1255;Name=Adenosine (5')-pentaphospho-(5'')-adenosine pyrophosphohydrolase (EC 3.6.1.-);Ontology_term=KEGG_ENZYME:3.6.1.-
CP000627.1	FIG	CDS	207921	208439	.	+	0	ID=fig|345073.35.peg.1256;Name=Adenosine (5')-pentaphospho-(5'')-adenosine pyrophosphohydrolase (EC 3.6.1.-);Ontology_term=KEGG_ENZYME:3.6.1.-
CP000627.1	FIG	CDS	208442	210688	.	+	2	ID=fig|345073.35.peg.1257;Name=FIG001592: Phosphocarrier protein kinase/phosphorylase%2C nitrogen regulation associated
CP000627.1	FIG	CDS	210698	211492	.	+	2	ID=fig|345073.35.peg.1258;Name=Protein of unknown function DUF81
CP000627.1	FIG	CDS	211521	212336	.	+	0	ID=fig|345073.35.peg.1259;Name=Prolipoprotein diacylglyceryl transferase (EC 2.4.99.-);Ontology_term=KEGG_ENZYME:2.4.99.-
CP000627.1	FIG	CDS	212346	213197	.	+	0	ID=fig|345073.35.peg.1260;Name=Thymidylate synthase (EC 2.1.1.45);Ontology_term=KEGG_ENZYME:2.1.1.45
CP000627.1	FIG	CDS	213290	214438	.	-	2	ID=fig|345073.35.peg.1261;Name=Sodium-dependent phosphate transporter
CP000627.1	FIG	CDS	214833	215723	.	+	0	ID=fig|345073.35.peg.1262;Name=Transcriptional activator NhaR
CP000627.1	FIG	CDS	215990	216247	.	+	2	ID=fig|345073.35.peg.1263;Name=Transcriptional activator HlyU
CP000627.1	FIG	CDS	216316	216576	.	-	1	ID=fig|345073.35.peg.1264;Name=SSU ribosomal protein S20p
CP000627.1	FIG	CDS	216834	218396	.	+	0	ID=fig|345073.35.peg.1265;Name=Proposed peptidoglycan lipid II flippase MurJ
CP000627.1	FIG	CDS	218465	219433	.	+	2	ID=fig|345073.35.peg.1266;Name=Riboflavin kinase (EC 2.7.1.26) / FMN adenylyltransferase (EC 2.7.7.2);Ontology_term=KEGG_ENZYME:2.7.1.26,KEGG_ENZYME:2.7.7.2
CP000627.1	FIG	CDS	219464	222313	.	+	2	ID=fig|345073.35.peg.1267;Name=Isoleucyl-tRNA synthetase (EC 6.1.1.5);Ontology_term=KEGG_ENZYME:6.1.1.5
CP000627.1	FIG	CDS	222329	222844	.	+	2	ID=fig|345073.35.peg.1268;Name=Lipoprotein signal peptidase (EC 3.4.23.36);Ontology_term=KEGG_ENZYME:3.4.23.36
CP000627.1	FIG	CDS	223007	223441	.	+	2	ID=fig|345073.35.peg.1269;Name=FKBP-type peptidyl-prolyl cis-trans isomerase SlpA (EC 5.2.1.8);Ontology_term=KEGG_ENZYME:5.2.1.8
CP000627.1	FIG	CDS	223488	224438	.	+	0	ID=fig|345073.35.peg.1270;Name=4-hydroxy-3-methylbut-2-enyl diphosphate reductase (EC 1.17.1.2);Ontology_term=KEGG_ENZYME:1.17.1.2
CP000627.1	FIG	CDS	224575	226059	.	-	1	ID=fig|345073.35.peg.1271;Name=Carbon starvation protein A
CP000627.1	FIG	CDS	226330	226653	.	+	1	ID=fig|345073.35.peg.1272;Name=FIG01199685: hypothetical protein
CP000627.1	FIG	CDS	226672	228468	.	+	1	ID=fig|345073.35.peg.1273;Name=NhaP-type Na+/H+ and K+/H+ antiporters
CP000627.1	FIG	CDS	228492	229415	.	-	0	ID=fig|345073.35.peg.1274;Name=N-acetylmuramic acid 6-phosphate etherase
CP000627.1	FIG	CDS	229433	230545	.	-	2	ID=fig|345073.35.peg.1275;Name=Anhydro-N-acetylmuramic acid kinase (EC 2.7.1.-);Ontology_term=KEGG_ENZYME:2.7.1.-
CP000627.1	FIG	CDS	230651	231643	.	+	2	ID=fig|345073.35.peg.1276;Name=Beta N-acetyl-glucosaminidase (EC 3.2.1.52);Ontology_term=KEGG_ENZYME:3.2.1.52
CP000627.1	FIG	CDS	231670	232383	.	-	1	ID=fig|345073.35.peg.1277;Name=FIG001014_Response regulator of the LytR/AlgR family
CP000627.1	FIG	CDS	232393	234069	.	-	1	ID=fig|345073.35.peg.1278;Name=Autolysin sensor kinase (EC 2.7.3.-);Ontology_term=KEGG_ENZYME:2.7.3.-
CP000627.1	FIG	CDS	234311	235384	.	+	2	ID=fig|345073.35.peg.1279;Name=2-keto-3-deoxy-D-arabino-heptulosonate-7-phosphate synthase I alpha (EC 2.5.1.54);Ontology_term=KEGG_ENZYME:2.5.1.54
CP000627.1	FIG	CDS	235397	236524	.	+	2	ID=fig|345073.35.peg.1280;Name=Chorismate mutase I (EC 5.4.99.5) / Cyclohexadienyl dehydrogenase (EC 1.3.1.12)(EC 1.3.1.43);Ontology_term=KEGG_ENZYME:5.4.99.5,KEGG_ENZYME:1.3.1.12,KEGG_ENZYME:1.3.1.43
CP000627.1	FIG	CDS	236591	236962	.	-	2	ID=fig|345073.35.peg.1281;Name=FIG01200641: hypothetical protein
CP000627.1	FIG	CDS	237133	238800	.	-	1	ID=fig|345073.35.peg.1282;Name=Glutathione-regulated potassium-efflux system ATP-binding protein
CP000627.1	FIG	CDS	239162	241108	.	+	2	ID=fig|345073.35.peg.1283;Name=Soluble lytic murein transglycosylase precursor (EC 3.2.1.-);Ontology_term=KEGG_ENZYME:3.2.1.-
CP000627.1	FIG	CDS	241163	241474	.	+	2	ID=fig|345073.35.peg.1284;Name=Transcriptional repressor protein TrpR
CP000627.1	FIG	CDS	241552	242037	.	-	1	ID=fig|345073.35.peg.1285;Name=Inosine/xanthosine triphosphatase (EC 3.6.1.-)%3B Hypothetical cytoplasmic protein in cluster with NspS;Ontology_term=KEGG_ENZYME:3.6.1.-
CP000627.1	FIG	CDS	242024	244360	.	-	2	ID=fig|345073.35.peg.1286;Name=Sensory box/GGDEF family protein
CP000627.1	FIG	CDS	244383	245423	.	-	0	ID=fig|345073.35.peg.1287;Name=Predicted polyamine sensor NspS%2C involved in biofilm formation
CP000627.1	FIG	CDS	245605	246780	.	-	1	ID=fig|345073.35.peg.1288;Name=Chorismate mutase I (EC 5.4.99.5) / Prephenate dehydratase (EC 4.2.1.51);Ontology_term=KEGG_ENZYME:5.4.99.5,KEGG_ENZYME:4.2.1.51
CP000627.1	FIG	CDS	247020	247346	.	-	0	ID=fig|345073.35.peg.1289;Name=Ribosome hibernation protein YfiA
CP000627.1	FIG	CDS	247747	248472	.	-	1	ID=fig|345073.35.peg.1290;Name=Probable component of the lipoprotein assembly complex (forms a complex with YaeT%2C YfgL%2C and NlpB)
CP000627.1	FIG	CDS	248627	249601	.	+	2	ID=fig|345073.35.peg.1291;Name=Ribosomal large subunit pseudouridine synthase D (EC 4.2.1.70);Ontology_term=KEGG_ENZYME:4.2.1.70
CP000627.1	FIG	CDS	249604	250326	.	+	1	ID=fig|345073.35.peg.1292;Name=COG1496: Uncharacterized conserved protein
CP000627.1	FIG	CDS	250451	253024	.	+	2	ID=fig|345073.35.peg.1293;Name=ClpB protein
CP000627.1	FIG	CDS	258928	259251	.	+	1	ID=fig|345073.35.peg.1294;Name=FIG01200772: hypothetical protein
CP000627.1	FIG	CDS	259261	259983	.	+	1	ID=fig|345073.35.peg.1295;Name=NADPH-flavin oxidoreductase
CP000627.1	FIG	CDS	260018	260272	.	-	2	ID=fig|345073.35.peg.1296;Name=4Fe-4S ferredoxin%2C iron-sulfur binding
CP000627.1	FIG	CDS	260275	261675	.	-	1	ID=fig|345073.35.peg.1297;Name=Putative protease
CP000627.1	FIG	CDS	261826	262740	.	-	1	ID=fig|345073.35.peg.1298;Name=DNA recombination-dependent growth factor C
CP000627.1	FIG	CDS	262977	263666	.	+	0	ID=fig|345073.35.peg.1299;Name=Phosphate regulon transcriptional regulatory protein PhoB (SphR)
CP000627.1	FIG	CDS	263688	264989	.	+	0	ID=fig|345073.35.peg.1300;Name=Phosphate regulon sensor protein PhoR (SphS) (EC 2.7.13.3);Ontology_term=KEGG_ENZYME:2.7.13.3
CP000627.1	FIG	CDS	264995	265963	.	+	2	ID=fig|345073.35.peg.1301;Name=Phosphate ABC transporter%2C periplasmic phosphate-binding protein PstS (TC 3.A.1.7.1)
CP000627.1	FIG	CDS	266031	267533	.	-	0	ID=fig|345073.35.peg.1302;Name=Exopolyphosphatase (EC 3.6.1.11);Ontology_term=KEGG_ENZYME:3.6.1.11
CP000627.1	FIG	CDS	267514	269619	.	-	1	ID=fig|345073.35.peg.1303;Name=Polyphosphate kinase (EC 2.7.4.1);Ontology_term=KEGG_ENZYME:2.7.4.1
CP000627.1	FIG	CDS	269818	272013	.	+	1	ID=fig|345073.35.peg.1304;Name=Phosphate transport system permease protein PstC (TC 3.A.1.7.1)
CP000627.1	FIG	CDS	272023	273669	.	+	1	ID=fig|345073.35.peg.1305;Name=Phosphate transport system permease protein PstA (TC 3.A.1.7.1)
CP000627.1	FIG	CDS	273672	274493	.	+	0	ID=fig|345073.35.peg.1306;Name=Phosphate transport ATP-binding protein PstB (TC 3.A.1.7.1)
CP000627.1	FIG	CDS	274527	275237	.	+	0	ID=fig|345073.35.peg.1307;Name=Phosphate transport system regulatory protein PhoU
CP000627.1	FIG	CDS	275298	276074	.	-	0	ID=fig|345073.35.peg.1308;Name=Polyphosphate kinase 2 (EC 2.7.4.1);Ontology_term=KEGG_ENZYME:2.7.4.1
CP000627.1	FIG	CDS	276277	277041	.	-	1	ID=fig|345073.35.peg.1309;Name=Cytoplasmic copper homeostasis protein CutC
CP000627.1	FIG	CDS	277376	277981	.	-	2	ID=fig|345073.35.peg.1310;Name=Alkyl hydroperoxide reductase subunit C-like protein
CP000627.1	FIG	CDS	278203	279108	.	+	1	ID=fig|345073.35.peg.1311;Name=Hydrogen peroxide-inducible genes activator
CP000627.1	FIG	CDS	279692	281329	.	+	2	ID=fig|345073.35.peg.1312;Name=Malate synthase (EC 2.3.3.9);Ontology_term=KEGG_ENZYME:2.3.3.9
CP000627.1	FIG	CDS	281459	282772	.	+	2	ID=fig|345073.35.peg.1313;Name=Isocitrate lyase (EC 4.1.3.1);Ontology_term=KEGG_ENZYME:4.1.3.1
CP000627.1	FIG	CDS	282925	283374	.	-	1	ID=fig|345073.35.peg.1314;Name=Putative acetoin utilization protein AcuB
CP000627.1	FIG	CDS	283664	284722	.	+	2	ID=fig|345073.35.peg.1315;Name=S-adenosylmethionine:tRNA ribosyltransferase-isomerase (EC 5.-.-.-);Ontology_term=KEGG_ENZYME:5.-.-.-
CP000627.1	FIG	CDS	284951	286090	.	+	2	ID=fig|345073.35.peg.1316;Name=tRNA-guanine transglycosylase (EC 2.4.2.29);Ontology_term=KEGG_ENZYME:2.4.2.29
CP000627.1	FIG	CDS	286195	286527	.	+	1	ID=fig|345073.35.peg.1317;Name=Preprotein translocase subunit YajC (TC 3.A.5.1.1)
CP000627.1	FIG	CDS	286582	288402	.	+	1	ID=fig|345073.35.peg.1318;Name=Protein-export membrane protein SecD (TC 3.A.5.1.1)
CP000627.1	FIG	CDS	288417	289364	.	+	0	ID=fig|345073.35.peg.1319;Name=Protein-export membrane protein SecF (TC 3.A.5.1.1)
CP000627.1	FIG	CDS	289534	290337	.	-	1	ID=fig|345073.35.peg.1320;Name=Inositol-1-monophosphatase (EC 3.1.3.25);Ontology_term=KEGG_ENZYME:3.1.3.25
CP000627.1	FIG	CDS	290516	291250	.	+	2	ID=fig|345073.35.peg.1321;Name=tRNA:Cm32/Um32 methyltransferase
CP000627.1	FIG	CDS	291404	291886	.	+	2	ID=fig|345073.35.peg.1322;Name=Iron-sulfur cluster regulator IscR
CP000627.1	FIG	CDS	291913	293127	.	+	1	ID=fig|345073.35.peg.1323;Name=Cysteine desulfurase (EC 2.8.1.7)%2C IscS subfamily;Ontology_term=KEGG_ENZYME:2.8.1.7
CP000627.1	FIG	CDS	293164	293547	.	+	1	ID=fig|345073.35.peg.1324;Name=Iron-sulfur cluster assembly scaffold protein IscU
CP000627.1	FIG	CDS	293719	293931	.	+	1	ID=fig|345073.35.peg.1325;Name=Iron binding protein IscA for iron-sulfur cluster assembly
CP000627.1	FIG	CDS	293980	294495	.	+	1	ID=fig|345073.35.peg.1326;Name=Chaperone protein HscB
CP000627.1	FIG	CDS	294519	296369	.	+	0	ID=fig|345073.35.peg.1327;Name=Chaperone protein HscA
CP000627.1	FIG	CDS	296383	296721	.	+	1	ID=fig|345073.35.peg.1328;Name=Ferredoxin%2C 2Fe-2S
CP000627.1	FIG	CDS	296770	296964	.	+	1	ID=fig|345073.35.peg.1329;Name=Believed to be involved in assembly of Fe-S clusters
CP000627.1	FIG	CDS	297184	298473	.	+	1	ID=fig|345073.35.peg.1330;Name=Peptidase B (EC 3.4.11.23);Ontology_term=KEGG_ENZYME:3.4.11.23
CP000627.1	FIG	CDS	298677	299105	.	+	0	ID=fig|345073.35.peg.1331;Name=Nucleoside diphosphate kinase (EC 2.7.4.6);Ontology_term=KEGG_ENZYME:2.7.4.6
CP000627.1	FIG	CDS	299279	300400	.	+	2	ID=fig|345073.35.peg.1332;Name=Ribosomal RNA large subunit methyltransferase N (EC 2.1.1.-);Ontology_term=KEGG_ENZYME:2.1.1.-
CP000627.1	FIG	CDS	300714	301796	.	+	0	ID=fig|345073.35.peg.1333;Name=FIG021952: putative membrane protein
CP000627.1	FIG	CDS	301807	302931	.	+	1	ID=fig|345073.35.peg.1334;Name=1-hydroxy-2-methyl-2-(E)-butenyl 4-diphosphate synthase (EC 1.17.7.1);Ontology_term=KEGG_ENZYME:1.17.7.1
CP000627.1	FIG	CDS	302987	304225	.	+	2	ID=fig|345073.35.peg.1335;Name=Histidyl-tRNA synthetase (EC 6.1.1.21);Ontology_term=KEGG_ENZYME:6.1.1.21
CP000627.1	FIG	CDS	304262	304876	.	+	2	ID=fig|345073.35.peg.1336;Name=Mlr7403 protein
CP000627.1	FIG	CDS	304889	306049	.	+	2	ID=fig|345073.35.peg.1337;Name=Outer membrane protein YfgL%2C lipoprotein component of the protein assembly complex (forms a complex with YaeT%2C YfiO%2C and NlpB)
CP000627.1	FIG	CDS	306242	307726	.	+	2	ID=fig|345073.35.peg.1338;Name=GTP-binding protein EngA
CP000627.1	FIG	CDS	307780	308664	.	+	1	ID=fig|345073.35.peg.1339;Name=Predicted metal-dependent hydrolase
CP000627.1	FIG	CDS	308969	309202	.	+	2	ID=fig|345073.35.peg.1340;Name=FIG00613201: hypothetical protein
CP000627.1	FIG	CDS	309183	310523	.	-	0	ID=fig|345073.35.peg.1341;Name=Exodeoxyribonuclease VII large subunit (EC 3.1.11.6);Ontology_term=KEGG_ENZYME:3.1.11.6
CP000627.1	FIG	CDS	310731	312194	.	+	0	ID=fig|345073.35.peg.1342;Name=Inosine-5'-monophosphate dehydrogenase (EC 1.1.1.205) / CBS domain;Ontology_term=KEGG_ENZYME:1.1.1.205
CP000627.1	FIG	CDS	312301	313854	.	+	1	ID=fig|345073.35.peg.1343;Name=GMP synthase [glutamine-hydrolyzing]%2C amidotransferase subunit (EC 6.3.5.2) / GMP synthase [glutamine-hydrolyzing]%2C ATP pyrophosphatase subunit (EC 6.3.5.2);Ontology_term=KEGG_ENZYME:6.3.5.2,KEGG_ENZYME:6.3.5.2
CP000627.1	FIG	CDS	314111	315814	.	+	2	ID=fig|345073.35.peg.1344;Name=Chitinase (EC 3.2.1.14);Ontology_term=KEGG_ENZYME:3.2.1.14
CP000627.1	FIG	CDS	316005	316598	.	+	0	ID=fig|345073.35.peg.1345;Name=FIG01200087: hypothetical protein
CP000627.1	FIG	CDS	316910	317791	.	+	2	ID=fig|345073.35.peg.1346;Name=Isochorismatase (EC 3.3.2.1) of siderophore biosynthesis;Ontology_term=KEGG_ENZYME:3.3.2.1
CP000627.1	FIG	CDS	317892	319523	.	-	0	ID=fig|345073.35.peg.1347;Name=2%2C3-dihydroxybenzoate-AMP ligase (EC 2.7.7.58) of siderophore biosynthesis;Ontology_term=KEGG_ENZYME:2.7.7.58
CP000627.1	FIG	CDS	319534	320721	.	-	1	ID=fig|345073.35.peg.1348;Name=Isochorismate synthase (EC 5.4.4.2) of siderophore biosynthesis;Ontology_term=KEGG_ENZYME:5.4.4.2
CP000627.1	FIG	CDS	320958	321677	.	+	0	ID=fig|345073.35.peg.1349;Name=2%2C3-dihydro-2%2C3-dihydroxybenzoate dehydrogenase (EC 1.3.1.28) of siderophore biosynthesis;Ontology_term=KEGG_ENZYME:1.3.1.28
CP000627.1	FIG	CDS	321689	322999	.	-	2	ID=fig|345073.35.peg.1350;Name=Amide synthase component of siderophore synthetase
CP000627.1	FIG	CDS	323201	324160	.	+	2	ID=fig|345073.35.peg.1351;Name=Ferric vibriobactin%2C enterobactin transport system%2C substrate-binding protein ViuP (TC 3.A.1.14.6)
CP000627.1	FIG	CDS	324157	325209	.	+	1	ID=fig|345073.35.peg.1352;Name=Ferric vibriobactin%2C enterobactin transport system%2C permease protein ViuD (TC 3.A.1.14.6)
CP000627.1	FIG	CDS	325188	326264	.	+	0	ID=fig|345073.35.peg.1353;Name=Ferric vibriobactin%2C enterobactin transport system%2C permease protein ViuG (TC 3.A.1.14.6)
CP000627.1	FIG	CDS	326483	327220	.	+	2	ID=fig|345073.35.peg.1354;Name=Ferric vibriobactin%2C enterobactin transport system%2C ATP-binding protein ViuC (TC 3.A.1.14.6)
CP000627.1	FIG	CDS	327223	327936	.	+	1	ID=fig|345073.35.peg.1355;Name=Phosphopantetheinyl transferase component of siderophore synthetase (EC 2.7.8.-);Ontology_term=KEGG_ENZYME:2.7.8.-
CP000627.1	FIG	CDS	327952	328872	.	+	1	ID=fig|345073.35.peg.1356;Name=Transcriptional regulator near Vibriobactin biosynthetic gene custer
CP000627.1	FIG	CDS	329090	331072	.	+	2	ID=fig|345073.35.peg.1357;Name=Alkyl sulfatase (EC 3.1.6.-);Ontology_term=KEGG_ENZYME:3.1.6.-
CP000627.1	FIG	CDS	331152	332702	.	-	0	ID=fig|345073.35.peg.1358;Name=Sodium/alanine symporter
CP000627.1	FIG	CDS	333080	334342	.	-	2	ID=fig|345073.35.peg.1359;Name=D-amino acid dehydrogenase small subunit (EC 1.4.99.1);Ontology_term=KEGG_ENZYME:1.4.99.1
CP000627.1	FIG	CDS	334446	335378	.	+	0	ID=fig|345073.35.peg.1360;Name=Transcriptional regulator%2C LysR family
CP000627.1	FIG	CDS	335503	335832	.	+	1	ID=fig|345073.35.peg.1361;Name=Aromatic ring-cleaving dioxygenase
CP000627.1	FIG	CDS	335998	336270	.	+	1	ID=fig|345073.35.peg.1362;Name=FIG01200572: hypothetical protein
CP000627.1	FIG	CDS	336304	336996	.	-	1	ID=fig|345073.35.peg.1363;Name=Transcriptional regulatory protein CitB%2C DpiA
CP000627.1	FIG	CDS	337010	338620	.	-	2	ID=fig|345073.35.peg.1364;Name=Sensor kinase CitA%2C DpiB (EC 2.7.3.-);Ontology_term=KEGG_ENZYME:2.7.3.-
CP000627.1	FIG	CDS	338778	340079	.	-	0	ID=fig|345073.35.peg.1365;Name=Oxaloacetate decarboxylase beta chain (EC 4.1.1.3);Ontology_term=KEGG_ENZYME:4.1.1.3
CP000627.1	FIG	CDS	340095	341894	.	-	0	ID=fig|345073.35.peg.1366;Name=Oxaloacetate decarboxylase alpha chain (EC 4.1.1.3);Ontology_term=KEGG_ENZYME:4.1.1.3
CP000627.1	FIG	CDS	341913	342287	.	-	0	ID=fig|345073.35.peg.1367;Name=Oxaloacetate decarboxylase gamma chain (EC 4.1.1.3);Ontology_term=KEGG_ENZYME:4.1.1.3
CP000627.1	FIG	CDS	342280	343626	.	-	1	ID=fig|345073.35.peg.1368;Name=Na(+)Citrate OH(-) antiporter
CP000627.1	FIG	CDS	343903	344958	.	+	1	ID=fig|345073.35.peg.1369;Name=[Citrate [pro-3S]-lyase] ligase (EC 6.2.1.22);Ontology_term=KEGG_ENZYME:6.2.1.22
CP000627.1	FIG	CDS	345010	345306	.	+	1	ID=fig|345073.35.peg.1370;Name=Citrate lyase beta chain (EC 4.1.3.6);Ontology_term=KEGG_ENZYME:4.1.3.6
CP000627.1	FIG	CDS	345303	346178	.	+	0	ID=fig|345073.35.peg.1371;Name=Citrate lyase beta chain (EC 4.1.3.6);Ontology_term=KEGG_ENZYME:4.1.3.6
CP000627.1	FIG	CDS	346189	347718	.	+	1	ID=fig|345073.35.peg.1372;Name=Citrate lyase alpha chain (EC 4.1.3.6);Ontology_term=KEGG_ENZYME:4.1.3.6
CP000627.1	FIG	CDS	347715	348251	.	+	0	ID=fig|345073.35.peg.1373;Name=Apo-citrate lyase phosphoribosyl-dephospho-CoA transferase (EC 2.7.7.61);Ontology_term=KEGG_ENZYME:2.7.7.61
CP000627.1	FIG	CDS	348229	349170	.	+	1	ID=fig|345073.35.peg.1374;Name=2-(5''-triphosphoribosyl)-3'-dephosphocoenzyme-A synthase (EC 2.7.8.25);Ontology_term=KEGG_ENZYME:2.7.8.25
CP000627.1	FIG	CDS	349517	349915	.	+	2	ID=fig|345073.35.peg.1375;Name=FIG01200820: hypothetical protein
CP000627.1	FIG	CDS	350029	350763	.	+	1	ID=fig|345073.35.peg.1376;Name=tRNA (guanosine(18)-2'-O)-methyltransferase (EC 2.1.1.34);Ontology_term=KEGG_ENZYME:2.1.1.34
CP000627.1	FIG	CDS	350942	351265	.	-	2	ID=fig|345073.35.peg.1377;Name=4Fe-4S ferredoxin%2C iron-sulfur binding
CP000627.1	FIG	CDS	351512	353128	.	+	2	ID=fig|345073.35.peg.1378;Name=NAD(FAD)-utilizing dehydrogenase%2C sll0175 homolog
CP000627.1	FIG	CDS	353196	353879	.	-	0	ID=fig|345073.35.peg.1379;Name=FIG01199697: hypothetical protein
CP000627.1	FIG	CDS	354012	355781	.	+	0	ID=fig|345073.35.peg.1380;Name=FIG01202538: hypothetical protein
CP000627.1	FIG	CDS	356822	357526	.	-	2	ID=fig|345073.35.peg.1381;Name=FIG01199680: hypothetical protein
CP000627.1	FIG	CDS	357596	360532	.	-	2	ID=fig|345073.35.peg.1382;Name=ATP-dependent RNA helicase YejH
CP000627.1	FIG	CDS	360536	361114	.	-	2	ID=fig|345073.35.peg.1383;Name=Tellurite resistance protein-related protein
CP000627.1	FIG	CDS	361542	362009	.	-	0	ID=fig|345073.35.peg.1384;Name=Predicted transcriptional regulator
CP000627.1	FIG	CDS	362006	363367	.	-	2	ID=fig|345073.35.peg.1385;Name=FIG01200656: hypothetical protein
CP000627.1	FIG	CDS	363971	364948	.	+	2	ID=fig|345073.35.peg.1386;Name=Mobile element protein
CP000627.1	FIG	CDS	364974	365114	.	-	0	ID=fig|345073.35.peg.1387;Name=Mobile element protein
CP000627.1	FIG	CDS	365436	365654	.	-	0	ID=fig|345073.35.peg.1388;Name=Mobile element protein
CP000627.1	FIG	CDS	365996	367516	.	-	2	ID=fig|345073.35.peg.1389;Name=Aldehyde dehydrogenase (EC 1.2.1.3);Ontology_term=KEGG_ENZYME:1.2.1.3
CP000627.1	FIG	CDS	367733	370738	.	+	2	ID=fig|345073.35.peg.1390;Name=Lipoprotein%2C ToxR-activated gene%2C TagA
CP000627.1	FIG	CDS	370851	372560	.	+	0	ID=fig|345073.35.peg.1391;Name=inner membrane protein%2C putative
CP000627.1	FIG	CDS	372563	375451	.	+	2	ID=fig|345073.35.peg.1392;Name=inner membrane protein%2C putative
CP000627.1	FIG	CDS	375448	376386	.	+	1	ID=fig|345073.35.peg.1393;Name=Putative zinc metalloprotease
CP000627.1	FIG	CDS	376496	376990	.	+	2	ID=fig|345073.35.peg.1394;Name=Thiol peroxidase%2C Tpx-type (EC 1.11.1.15);Ontology_term=KEGG_ENZYME:1.11.1.15
CP000627.1	FIG	CDS	377282	379003	.	-	2	ID=fig|345073.35.peg.1395;Name=Toxin co-regulated pilus biosynthesis protein I%2C chemoreceptor%2C negative regulator of TcpA
CP000627.1	FIG	CDS	379581	380246	.	+	0	ID=fig|345073.35.peg.1396;Name=Toxin co-regulated pilus biosynthesis protein P%2C transcriptional activator of ToxT promoter
CP000627.1	FIG	CDS	380339	380641	.	+	2	ID=fig|345073.35.peg.1397;Name=Toxin co-regulated pilus biosynthesis protein H%2C transcriptional activator of ToxT promoter
CP000627.1	FIG	CDS	381188	383005	.	+	2	ID=fig|345073.35.peg.1398;Name=Alkaline phosphatase (EC 3.1.3.1);Ontology_term=KEGG_ENZYME:3.1.3.1
CP000627.1	FIG	CDS	383124	383444	.	+	0	ID=fig|345073.35.peg.1399;Name=Phosphate starvation-inducible protein PsiF
CP000627.1	FIG	CDS	383699	384244	.	+	2	ID=fig|345073.35.peg.1400;Name=Protein YaiC
CP000627.1	FIG	CDS	384435	385727	.	+	0	ID=fig|345073.35.peg.1401;Name=Toxin co-regulated pilus biosynthesis protein B
CP000627.1	FIG	CDS	385799	386179	.	+	2	ID=fig|345073.35.peg.1402;Name=Toxin co-regulated pilus biosynthesis protein Q
CP000627.1	FIG	CDS	386182	387651	.	+	1	ID=fig|345073.35.peg.1403;Name=Toxin co-regulated pilus biosynthesis protein C%2C outer membrane protein
CP000627.1	FIG	CDS	387821	388099	.	+	2	ID=fig|345073.35.peg.1404;Name=Toxin co-regulated pilus biosynthesis protein R
CP000627.1	FIG	CDS	388102	388923	.	+	1	ID=fig|345073.35.peg.1405;Name=Toxin co-regulated pilus biosynthesis protein D
CP000627.1	FIG	CDS	388939	389397	.	+	1	ID=fig|345073.35.peg.1406;Name=Toxin co-regulated pilus biosynthesis protein S
CP000627.1	FIG	CDS	389387	390898	.	+	2	ID=fig|345073.35.peg.1407;Name=Toxin co-regulated pilus biosynthesis protein T%2C putative ATP-binding translocase of TcpA
CP000627.1	FIG	CDS	390873	391895	.	+	0	ID=fig|345073.35.peg.1408;Name=Toxin co-regulated pilus biosynthesis protein E%2C anchors TcpT to membrane
CP000627.1	FIG	CDS	391905	392921	.	+	0	ID=fig|345073.35.peg.1409;Name=Toxin co-regulated pilus biosynthesis protein F%2C putative outer membrane channel for TcpA extrusion
CP000627.1	FIG	CDS	393128	393958	.	+	2	ID=fig|345073.35.peg.1410;Name=TCP pilus virulence regulatory protein ToxT%2C transcription activator
CP000627.1	FIG	CDS	393958	394719	.	+	1	ID=fig|345073.35.peg.1411;Name=TCP pilin signal peptidase%2C TcpA processing
CP000627.1	FIG	CDS	394726	396606	.	+	1	ID=fig|345073.35.peg.1412;Name=Accessory colonization factor AcfB
CP000627.1	FIG	CDS	396621	397382	.	+	0	ID=fig|345073.35.peg.1413;Name=Accessory colonization factor AcfC
CP000627.1	FIG	CDS	397880	398788	.	+	2	ID=fig|345073.35.peg.1414;Name=TagE protein
CP000627.1	FIG	CDS	398791	399438	.	-	1	ID=fig|345073.35.peg.1415;Name=Accessory colonization factor AcfA
CP000627.1	FIG	CDS	399689	399877	.	+	2	ID=fig|345073.35.peg.1416;Name=Accessory colonization factor AcfD precursor
CP000627.1	FIG	CDS	399843	404174	.	+	0	ID=fig|345073.35.peg.1417;Name=Accessory colonization factor AcfD precursor
CP000627.1	FIG	CDS	405211	405369	.	-	1	ID=fig|345073.35.peg.1418;Name=Mobile element protein
CP000627.1	FIG	CDS	406089	407357	.	-	0	ID=fig|345073.35.peg.1419;Name=Mobile element protein
CP000627.1	FIG	CDS	407959	408444	.	-	1	ID=fig|345073.35.peg.1420;Name=tmRNA-binding protein SmpB
CP000627.1	FIG	CDS	408628	409062	.	+	1	ID=fig|345073.35.peg.1421;Name=Putative oligoketide cyclase/lipid transport protein%2C similarity with yeast ubiquinone-binding protein YOL008W
CP000627.1	FIG	CDS	409062	409370	.	+	0	ID=fig|345073.35.peg.1422;Name=UPF0125 protein yfjF
CP000627.1	FIG	CDS	409448	409807	.	-	2	ID=fig|345073.35.peg.1423;Name=Outer membrane lipoprotein SmpA%2C a component of the essential YaeT outer-membrane protein assembly complex
CP000627.1	FIG	CDS	409966	411630	.	-	1	ID=fig|345073.35.peg.1424;Name=DNA repair protein RecN
CP000627.1	FIG	CDS	411760	412644	.	-	1	ID=fig|345073.35.peg.1425;Name=NAD kinase (EC 2.7.1.23);Ontology_term=KEGG_ENZYME:2.7.1.23
CP000627.1	FIG	CDS	412790	413392	.	+	2	ID=fig|345073.35.peg.1426;Name=Heat shock protein GrpE
CP000627.1	FIG	CDS	413385	413498	.	-	0	ID=fig|345073.35.peg.1427;Name=hypothetical protein
CP000627.1	FIG	CDS	413656	415563	.	+	1	ID=fig|345073.35.peg.1428;Name=Chaperone protein DnaK
CP000627.1	FIG	CDS	415764	416909	.	+	0	ID=fig|345073.35.peg.1429;Name=Chaperone protein DnaJ
CP000627.1	FIG	CDS	416959	417402	.	-	1	ID=fig|345073.35.peg.1430;Name=Type IV pilus biogenesis protein PilE
CP000627.1	FIG	CDS	417499	418011	.	+	1	ID=fig|345073.35.peg.1431;Name=Type IV fimbrial biogenesis protein FimT
CP000627.1	FIG	CDS	417992	418582	.	+	2	ID=fig|345073.35.peg.1432;Name=Type IV fimbrial biogenesis protein PilW
CP000627.1	FIG	CDS	418582	419814	.	+	1	ID=fig|345073.35.peg.1433;Name=FIG00919628: hypothetical protein
CP000627.1	FIG	CDS	419804	420181	.	+	2	ID=fig|345073.35.peg.1434;Name=Type IV fimbrial biogenesis protein PilV
CP000627.1	FIG	CDS	420614	422173	.	+	2	ID=fig|345073.35.peg.1435;Name=Aminobenzoyl-glutamate transport protein
CP000627.1	FIG	CDS	422296	422823	.	+	1	ID=fig|345073.35.peg.1436;Name=tRNA-specific adenosine-34 deaminase (EC 3.5.4.-);Ontology_term=KEGG_ENZYME:3.5.4.-
CP000627.1	FIG	CDS	422869	423000	.	-	1	ID=fig|345073.35.peg.1437;Name=hypothetical protein
CP000627.1	FIG	CDS	423179	424771	.	-	2	ID=fig|345073.35.peg.1438;Name=Transglycosylase%2C Slt family
CP000627.1	FIG	CDS	424771	424893	.	-	1	ID=fig|345073.35.peg.1439;Name=hypothetical protein
CP000627.1	FIG	CDS	424878	425084	.	+	0	ID=fig|345073.35.peg.1440;Name=FIG01203363: hypothetical protein
CP000627.1	FIG	CDS	425081	428974	.	+	2	ID=fig|345073.35.peg.1441;Name=Phosphoribosylformylglycinamidine synthase%2C synthetase subunit (EC 6.3.5.3) / Phosphoribosylformylglycinamidine synthase%2C glutamine amidotransferase subunit (EC 6.3.5.3);Ontology_term=KEGG_ENZYME:6.3.5.3,KEGG_ENZYME:6.3.5.3
CP000627.1	FIG	CDS	429149	429586	.	+	2	ID=fig|345073.35.peg.1442;Name=Mobile element protein
CP000627.1	FIG	CDS	429697	429888	.	-	1	ID=fig|345073.35.peg.1443;Name=FIG01200459: hypothetical protein
CP000627.1	FIG	CDS	429894	430097	.	-	0	ID=fig|345073.35.peg.1444;Name=FIG00921706: hypothetical protein
CP000627.1	FIG	CDS	430200	430844	.	-	0	ID=fig|345073.35.peg.1445;Name=FIG01199549: hypothetical protein
CP000627.1	FIG	CDS	431086	432801	.	-	1	ID=fig|345073.35.peg.1446;Name=Prolyl-tRNA synthetase (EC 6.1.1.15)%2C bacterial type;Ontology_term=KEGG_ENZYME:6.1.1.15
CP000627.1	FIG	CDS	433027	433722	.	-	1	ID=fig|345073.35.peg.1447;Name=COG1720: Uncharacterized conserved protein
CP000627.1	FIG	CDS	433857	434114	.	+	0	ID=fig|345073.35.peg.1448;Name=LSU ribosomal protein L31p @ LSU ribosomal protein L31p%2C zinc-independent
CP000627.1	FIG	CDS	434111	434236	.	+	2	ID=fig|345073.35.peg.1449;Name=LSU ribosomal protein L36p
CP000627.1	FIG	CDS	434437	436023	.	+	1	ID=fig|345073.35.peg.1450;Name=Multidrug efflux pump component MtrF
CP000627.1	FIG	CDS	436089	436538	.	-	0	ID=fig|345073.35.peg.1451;Name=FIG01200142: hypothetical protein
CP000627.1	FIG	CDS	436535	436834	.	-	2	ID=fig|345073.35.peg.1452;Name=FIG01199743: hypothetical protein
CP000627.1	FIG	CDS	437689	438222	.	+	1	ID=fig|345073.35.peg.1453;Name=N-acetylglutamate synthase (EC 2.3.1.1);Ontology_term=KEGG_ENZYME:2.3.1.1
CP000627.1	FIG	CDS	438179	438481	.	-	2	ID=fig|345073.35.peg.1454;Name=FIG01200233: hypothetical protein
CP000627.1	FIG	CDS	438485	439522	.	-	2	ID=fig|345073.35.peg.1455;Name=FIG01199667: hypothetical protein
CP000627.1	FIG	CDS	439611	439922	.	+	0	ID=fig|345073.35.peg.1456;Name=Hypothetical protein YqcC (clustered with tRNA pseudouridine synthase C)
CP000627.1	FIG	CDS	439923	440657	.	+	0	ID=fig|345073.35.peg.1457;Name=tRNA pseudouridine synthase C (EC 4.2.1.70);Ontology_term=KEGG_ENZYME:4.2.1.70
CP000627.1	FIG	CDS	440755	442635	.	-	1	ID=fig|345073.35.peg.1458;Name=1-deoxy-D-xylulose 5-phosphate synthase (EC 2.2.1.7);Ontology_term=KEGG_ENZYME:2.2.1.7
CP000627.1	FIG	CDS	442655	443539	.	-	2	ID=fig|345073.35.peg.1459;Name=Octaprenyl diphosphate synthase (EC 2.5.1.90) / Dimethylallyltransferase (EC 2.5.1.1) / (2E%2C6E)-farnesyl diphosphate synthase (EC 2.5.1.10) / Geranylgeranyl diphosphate synthase (EC 2.5.1.29);Ontology_term=KEGG_ENZYME:2.5.1.90,KEGG_ENZYME:2.5.1.1,KEGG_ENZYME:2.5.1.10,KEGG_ENZYME:2.5.1.29
CP000627.1	FIG	CDS	443581	443823	.	-	1	ID=fig|345073.35.peg.1460;Name=Exodeoxyribonuclease VII small subunit (EC 3.1.11.6);Ontology_term=KEGG_ENZYME:3.1.11.6
CP000627.1	FIG	CDS	444138	444902	.	+	0	ID=fig|345073.35.peg.1461;Name=Flagellar motor rotation protein MotA
CP000627.1	FIG	CDS	444986	445870	.	+	2	ID=fig|345073.35.peg.1462;Name=Flagellar motor rotation protein MotB
CP000627.1	FIG	CDS	446174	447625	.	+	2	ID=fig|345073.35.peg.1463;Name=tRNA S(4)U 4-thiouridine synthase (former ThiI) / Rhodanese-like domain required for thiamine synthesis
CP000627.1	FIG	CDS	448247	449167	.	+	2	ID=fig|345073.35.peg.1464;Name=Glycine cleavage system transcriptional activator GcvA
CP000627.1	FIG	CDS	449189	449575	.	+	2	ID=fig|345073.35.peg.1465;Name=COG2363
CP000627.1	FIG	CDS	449606	450385	.	-	2	ID=fig|345073.35.peg.1466;Name=Exodeoxyribonuclease IX (EC 3.1.11.-);Ontology_term=KEGG_ENZYME:3.1.11.-
CP000627.1	FIG	CDS	450496	451854	.	-	1	ID=fig|345073.35.peg.1467;Name=Decarboxylase family protein
CP000627.1	FIG	CDS	452074	453639	.	-	1	ID=fig|345073.35.peg.1468;Name=GGDEF domain family protein
CP000627.1	FIG	CDS	453750	456011	.	-	0	ID=fig|345073.35.peg.1469;Name=hypothetical protein
CP000627.1	FIG	CDS	456026	456871	.	-	2	ID=fig|345073.35.peg.1470;Name=NADPH dependent preQ0 reductase (EC 1.7.1.13);Ontology_term=KEGG_ENZYME:1.7.1.13
CP000627.1	FIG	CDS	456968	457516	.	+	2	ID=fig|345073.35.peg.1471;Name=Syd protein
CP000627.1	FIG	CDS	457518	458294	.	+	0	ID=fig|345073.35.peg.1472;Name=Zn-ribbon-containing%2C possibly nucleic-acid-binding protein
CP000627.1	FIG	CDS	458427	459236	.	-	0	ID=fig|345073.35.peg.1473;Name=Methionine ABC transporter substrate-binding protein
CP000627.1	FIG	CDS	459273	459950	.	-	0	ID=fig|345073.35.peg.1474;Name=Methionine ABC transporter permease protein
CP000627.1	FIG	CDS	459940	460974	.	-	1	ID=fig|345073.35.peg.1475;Name=Methionine ABC transporter ATP-binding protein
CP000627.1	FIG	CDS	461210	461770	.	+	2	ID=fig|345073.35.peg.1476;Name=D-glycero-D-manno-heptose 1%2C7-bisphosphate phosphatase (EC 3.1.1.-);Ontology_term=KEGG_ENZYME:3.1.1.-
CP000627.1	FIG	CDS	461781	462785	.	+	0	ID=fig|345073.35.peg.1477;Name=Trehalose operon transcriptional repressor
CP000627.1	FIG	CDS	463034	464458	.	+	2	ID=fig|345073.35.peg.1478;Name=PTS system%2C trehalose-specific IIB component (EC 2.7.1.69) / PTS system%2C trehalose-specific IIC component (EC 2.7.1.69);Ontology_term=KEGG_ENZYME:2.7.1.69,KEGG_ENZYME:2.7.1.69
CP000627.1	FIG	CDS	464538	466226	.	+	0	ID=fig|345073.35.peg.1479;Name=Trehalose-6-phosphate hydrolase (EC 3.2.1.93);Ontology_term=KEGG_ENZYME:3.2.1.93
CP000627.1	FIG	CDS	467283	468341	.	+	0	ID=fig|345073.35.peg.1480;Name=Probable Co/Zn/Cd efflux system membrane fusion protein
CP000627.1	FIG	CDS	468341	471451	.	+	2	ID=fig|345073.35.peg.1481;Name=RND multidrug efflux transporter%3B Acriflavin resistance protein
CP000627.1	FIG	CDS	471938	472378	.	+	2	ID=fig|345073.35.peg.1482;Name=Low molecular weight protein tyrosine phosphatase (EC 3.1.3.48);Ontology_term=KEGG_ENZYME:3.1.3.48
CP000627.1	FIG	CDS	472691	473809	.	+	2	ID=fig|345073.35.peg.1483;Name=UDP-N-acetylglucosamine 2-epimerase (EC 5.1.3.14);Ontology_term=KEGG_ENZYME:5.1.3.14
CP000627.1	FIG	CDS	473829	475070	.	+	0	ID=fig|345073.35.peg.1484;Name=UDP-N-acetyl-D-mannosaminuronate dehydrogenase
CP000627.1	FIG	CDS	475067	475621	.	+	2	ID=fig|345073.35.peg.1485;Name=Serine acetyltransferase (EC 2.3.1.30);Ontology_term=KEGG_ENZYME:2.3.1.30
CP000627.1	FIG	CDS	475618	476766	.	+	1	ID=fig|345073.35.peg.1486;Name=exopolysaccharide biosynthesis protein EpsF%2C putative
CP000627.1	FIG	CDS	476763	477071	.	+	0	ID=fig|345073.35.peg.1487;Name=polysaccharide export protein%2C putative
CP000627.1	FIG	CDS	477086	478168	.	+	2	ID=fig|345073.35.peg.1488;Name=polysaccharide export protein%2C putative
CP000627.1	FIG	CDS	478165	479385	.	+	1	ID=fig|345073.35.peg.1489;Name=Hypothetical protein VpsF
CP000627.1	FIG	CDS	479396	479827	.	+	2	ID=fig|345073.35.peg.1490;Name=Serine acetyltransferase (EC 2.3.1.30);Ontology_term=KEGG_ENZYME:2.3.1.30
CP000627.1	FIG	CDS	479827	481167	.	+	1	ID=fig|345073.35.peg.1491;Name=CapK protein%2C putative
CP000627.1	FIG	CDS	481164	482240	.	+	0	ID=fig|345073.35.peg.1492;Name=polysaccharide biosynthesis protein%2C putative
CP000627.1	FIG	CDS	482237	483409	.	+	2	ID=fig|345073.35.peg.1493;Name=Hypothetical protein VpsJ
CP000627.1	FIG	CDS	483414	484151	.	+	0	ID=fig|345073.35.peg.1494;Name=N-acetylmannosaminyltransferase (EC 2.4.1.187);Ontology_term=KEGG_ENZYME:2.4.1.187
CP000627.1	FIG	CDS	484371	485162	.	+	0	ID=fig|345073.35.peg.1495;Name=RbmA protein
CP000627.1	FIG	CDS	485368	486552	.	-	1	ID=fig|345073.35.peg.1496;Name=Hypothetical protein RbmB
CP000627.1	FIG	CDS	486858	489731	.	+	0	ID=fig|345073.35.peg.1497;Name=Hemolysin-related protein RbmC
CP000627.1	FIG	CDS	489886	491202	.	-	1	ID=fig|345073.35.peg.1498;Name=RbmD%2C similar to Lipid A core - O-antigen ligase and related enzymes
CP000627.1	FIG	CDS	491378	491983	.	-	2	ID=fig|345073.35.peg.1499;Name=Hypothetical protein RbmF
CP000627.1	FIG	CDS	492476	493870	.	+	2	ID=fig|345073.35.peg.1500;Name=Capsular polysaccharide synthesis enzyme CpsA%2C sugar transferase
CP000627.1	FIG	CDS	493941	495137	.	+	0	ID=fig|345073.35.peg.1501;Name=Capsular polysaccharide synthesis enzyme CpsB
CP000627.1	FIG	CDS	495141	495668	.	+	0	ID=fig|345073.35.peg.1502;Name=Capsular polysaccharide synthesis enzyme CpsC%2C polysaccharide export
CP000627.1	FIG	CDS	495693	497906	.	+	0	ID=fig|345073.35.peg.1503;Name=Capsular polysaccharide synthesis enzyme CpsD%2C exopolysaccharide synthesis
CP000627.1	FIG	CDS	497870	497983	.	-	2	ID=fig|345073.35.peg.1504;Name=hypothetical protein
CP000627.1	FIG	CDS	497939	498631	.	+	2	ID=fig|345073.35.peg.1505;Name=Hypothetical protein VpsP
CP000627.1	FIG	CDS	498625	498990	.	+	1	ID=fig|345073.35.peg.1506;Name=Hypothetical protein VpsQ
CP000627.1	FIG	CDS	499146	499742	.	-	0	ID=fig|345073.35.peg.1507;Name=FIG01201121: hypothetical protein
CP000627.1	FIG	CDS	500083	501333	.	+	1	ID=fig|345073.35.peg.1508;Name=Serine hydroxymethyltransferase (EC 2.1.2.1);Ontology_term=KEGG_ENZYME:2.1.2.1
CP000627.1	FIG	CDS	501353	501508	.	+	2	ID=fig|345073.35.peg.1509;Name=hypothetical protein
CP000627.1	FIG	CDS	501498	501824	.	-	0	ID=fig|345073.35.peg.1510;Name=FIG01201555: hypothetical protein
CP000627.1	FIG	CDS	502020	502967	.	-	0	ID=fig|345073.35.peg.1511;Name=Lipoate synthase
CP000627.1	FIG	CDS	502978	503628	.	-	1	ID=fig|345073.35.peg.1512;Name=Octanoate-[acyl-carrier-protein]-protein-N-octanoyltransferase
CP000627.1	FIG	CDS	503816	504094	.	-	2	ID=fig|345073.35.peg.1513;Name=Proposed lipoate regulatory protein YbeD
CP000627.1	FIG	CDS	504093	504236	.	+	0	ID=fig|345073.35.peg.1514;Name=hypothetical protein
CP000627.1	FIG	CDS	504242	505417	.	-	2	ID=fig|345073.35.peg.1515;Name=D-alanyl-D-alanine carboxypeptidase (EC 3.4.16.4);Ontology_term=KEGG_ENZYME:3.4.16.4
CP000627.1	FIG	CDS	505509	506225	.	-	0	ID=fig|345073.35.peg.1516;Name=Rare lipoprotein A precursor
CP000627.1	FIG	CDS	506300	507421	.	-	2	ID=fig|345073.35.peg.1517;Name=Rod shape-determining protein RodA
CP000627.1	FIG	CDS	507418	509334	.	-	1	ID=fig|345073.35.peg.1518;Name=Penicillin-binding protein 2 (PBP-2)
CP000627.1	FIG	CDS	509341	509811	.	-	1	ID=fig|345073.35.peg.1519;Name=LSU m3Psi1915 methyltransferase RlmH
CP000627.1	FIG	CDS	509814	510131	.	-	0	ID=fig|345073.35.peg.1520;Name=Iojap protein
CP000627.1	FIG	CDS	510200	511228	.	-	2	ID=fig|345073.35.peg.1521;Name=DNA polymerase III delta subunit (EC 2.7.7.7);Ontology_term=KEGG_ENZYME:2.7.7.7
CP000627.1	FIG	CDS	511234	511848	.	-	1	ID=fig|345073.35.peg.1522;Name=LPS-assembly lipoprotein RlpB precursor (Rare lipoprotein B)
CP000627.1	FIG	CDS	512025	514601	.	-	0	ID=fig|345073.35.peg.1523;Name=Leucyl-tRNA synthetase (EC 6.1.1.4);Ontology_term=KEGG_ENZYME:6.1.1.4
CP000627.1	FIG	CDS	514731	515201	.	+	0	ID=fig|345073.35.peg.1524;Name=FIG002095: hypothetical protein
CP000627.1	FIG	CDS	515257	516774	.	-	1	ID=fig|345073.35.peg.1525;Name=Apolipoprotein N-acyltransferase (EC 2.3.1.-) / Copper homeostasis protein CutE;Ontology_term=KEGG_ENZYME:2.3.1.-
CP000627.1	FIG	CDS	516815	517690	.	-	2	ID=fig|345073.35.peg.1526;Name=Magnesium and cobalt efflux protein CorC
CP000627.1	FIG	CDS	517760	518224	.	-	2	ID=fig|345073.35.peg.1527;Name=Metal-dependent hydrolase YbeY%2C involved in rRNA and/or ribosome maturation and assembly
CP000627.1	FIG	CDS	518221	519324	.	-	1	ID=fig|345073.35.peg.1528;Name=Phosphate starvation-inducible protein PhoH%2C predicted ATPase
CP000627.1	FIG	CDS	519392	520816	.	-	2	ID=fig|345073.35.peg.1529;Name=tRNA-i(6)A37 methylthiotransferase
CP000627.1	FIG	CDS	521070	522233	.	+	0	ID=fig|345073.35.peg.1530;Name=2-octaprenyl-3-methyl-6-methoxy-1%2C4-benzoquinol hydroxylase (EC 1.14.13.-);Ontology_term=KEGG_ENZYME:1.14.13.-
CP000627.1	FIG	CDS	522358	522867	.	-	1	ID=fig|345073.35.peg.1531;Name=PTS system%2C glucose-specific IIA component (EC 2.7.1.69);Ontology_term=KEGG_ENZYME:2.7.1.69
CP000627.1	FIG	CDS	522976	524697	.	-	1	ID=fig|345073.35.peg.1532;Name=Phosphoenolpyruvate-protein phosphotransferase of PTS system (EC 2.7.3.9);Ontology_term=KEGG_ENZYME:2.7.3.9
CP000627.1	FIG	CDS	524831	525088	.	-	2	ID=fig|345073.35.peg.1533;Name=Phosphocarrier protein of PTS system
CP000627.1	FIG	CDS	525386	526354	.	-	2	ID=fig|345073.35.peg.1534;Name=Cysteine synthase (EC 2.5.1.47);Ontology_term=KEGG_ENZYME:2.5.1.47
CP000627.1	FIG	CDS	526477	527229	.	-	1	ID=fig|345073.35.peg.1535;Name=Sulfate transporter%2C CysZ-type
CP000627.1	FIG	CDS	527480	528334	.	+	2	ID=fig|345073.35.peg.1536;Name=Cell division protein ZipA
CP000627.1	FIG	CDS	528467	530476	.	+	2	ID=fig|345073.35.peg.1537;Name=DNA ligase (EC 6.5.1.2);Ontology_term=KEGG_ENZYME:6.5.1.2
CP000627.1	FIG	CDS	531108	532157	.	+	0	ID=fig|345073.35.peg.1538;Name=Arginine/ornithine antiporter ArcD
CP000627.1	FIG	CDS	532234	533049	.	+	1	ID=fig|345073.35.peg.1539;Name=UPF0319 protein VV0984 precursor
CP000627.1	FIG	CDS	533110	533529	.	+	1	ID=fig|345073.35.peg.1540;Name=HTH-type transcriptional regulator cueR
CP000627.1	FIG	CDS	533573	534022	.	-	2	ID=fig|345073.35.peg.1541;Name=Putative activity regulator of membrane protease YbbK
CP000627.1	FIG	CDS	534030	534950	.	-	0	ID=fig|345073.35.peg.1542;Name=Putative stomatin/prohibitin-family membrane protease subunit YbbK
CP000627.1	FIG	CDS	535381	536235	.	-	1	ID=fig|345073.35.peg.1543;Name=FIG000875: Thioredoxin domain-containing protein EC-YbbN
CP000627.1	FIG	CDS	536473	536589	.	-	1	ID=fig|345073.35.peg.1544;Name=hypothetical protein
CP000627.1	FIG	CDS	536664	537491	.	-	0	ID=fig|345073.35.peg.1545;Name=Putative NAD(P)-dependent oxidoreductase EC-YbbO
CP000627.1	FIG	CDS	537534	538448	.	-	0	ID=fig|345073.35.peg.1546;Name=Cell division inhibitor Slr1223 (YfcH in EC)%2C contains epimerase/dehydratase and DUF1731 domains
CP000627.1	FIG	CDS	538863	539411	.	+	0	ID=fig|345073.35.peg.1547;Name=FIG002292: Phosphodiesterase yfcE (EC 3.1.4.-);Ontology_term=KEGG_ENZYME:3.1.4.-
CP000627.1	FIG	CDS	539492	539785	.	-	2	ID=fig|345073.35.peg.1548;Name=Selenoprotein W-related protein
CP000627.1	FIG	CDS	539826	540347	.	-	0	ID=fig|345073.35.peg.1549;Name=Transmembrane regulatory protein ToxS
CP000627.1	FIG	CDS	540357	541205	.	-	0	ID=fig|345073.35.peg.1550;Name=Transcriptional activator ToxR
CP000627.1	FIG	CDS	541430	543376	.	+	2	ID=fig|345073.35.peg.1551;Name=Chaperone protein HtpG
CP000627.1	FIG	CDS	543711	544355	.	+	0	ID=fig|345073.35.peg.1552;Name=Adenylate kinase (EC 2.7.4.3);Ontology_term=KEGG_ENZYME:2.7.4.3
CP000627.1	FIG	CDS	544482	545444	.	+	0	ID=fig|345073.35.peg.1553;Name=Ferrochelatase%2C protoheme ferro-lyase (EC 4.99.1.1);Ontology_term=KEGG_ENZYME:4.99.1.1
CP000627.1	FIG	CDS	545542	547023	.	-	1	ID=fig|345073.35.peg.1554;Name=Di/tripeptide permease DtpA
CP000627.1	FIG	CDS	547247	547369	.	+	2	ID=fig|345073.35.peg.1555;Name=hypothetical protein
CP000627.1	FIG	CDS	547531	548028	.	+	1	ID=fig|345073.35.peg.1556;Name=Transcriptional activator RfaH
CP000627.1	FIG	CDS	548189	549853	.	-	2	ID=fig|345073.35.peg.1557;Name=Asparagine synthetase [glutamine-hydrolyzing] (EC 6.3.5.4);Ontology_term=KEGG_ENZYME:6.3.5.4
CP000627.1	FIG	CDS	550049	551635	.	-	2	ID=fig|345073.35.peg.1558;Name=putative Glutathione-regulated potassium-efflux system protein KefB
CP000627.1	FIG	CDS	551730	552944	.	-	0	ID=fig|345073.35.peg.1559;Name=N-acetylglucosamine-6P-responsive transcriptional repressor NagC%2C ROK family
CP000627.1	FIG	CDS	552947	554083	.	-	2	ID=fig|345073.35.peg.1560;Name=N-acetylglucosamine-6-phosphate deacetylase (EC 3.5.1.25);Ontology_term=KEGG_ENZYME:3.5.1.25
CP000627.1	FIG	CDS	554552	556123	.	+	2	ID=fig|345073.35.peg.1561;Name=PTS system%2C N-acetylglucosamine-specific IIB component (EC 2.7.1.69) / PTS system%2C N-acetylglucosamine-specific IIC component (EC 2.7.1.69);Ontology_term=KEGG_ENZYME:2.7.1.69,KEGG_ENZYME:2.7.1.69
CP000627.1	FIG	CDS	556371	558041	.	+	0	ID=fig|345073.35.peg.1562;Name=Glutaminyl-tRNA synthetase (EC 6.1.1.18);Ontology_term=KEGG_ENZYME:6.1.1.18
CP000627.1	FIG	CDS	558322	558540	.	-	1	ID=fig|345073.35.peg.1563;Name=FIG01201069: hypothetical protein
CP000627.1	FIG	CDS	558533	563071	.	+	2	ID=fig|345073.35.peg.1564;Name=Beta-glucosidase (EC 3.2.1.21);Ontology_term=KEGG_ENZYME:3.2.1.21
CP000627.1	FIG	CDS	563193	563987	.	+	0	ID=fig|345073.35.peg.1565;Name=tRNA pseudouridine synthase A (EC 4.2.1.70);Ontology_term=KEGG_ENZYME:4.2.1.70
CP000627.1	FIG	CDS	564161	565087	.	+	2	ID=fig|345073.35.peg.1566;Name=Acetyl-coenzyme A carboxyl transferase beta chain (EC 6.4.1.2);Ontology_term=KEGG_ENZYME:6.4.1.2
CP000627.1	FIG	CDS	565132	566397	.	+	1	ID=fig|345073.35.peg.1567;Name=Dihydrofolate synthase (EC 6.3.2.12) @ Folylpolyglutamate synthase (EC 6.3.2.17);Ontology_term=KEGG_ENZYME:6.3.2.12,KEGG_ENZYME:6.3.2.17
CP000627.1	FIG	CDS	566398	566994	.	+	1	ID=fig|345073.35.peg.1568;Name=DedD protein
CP000627.1	FIG	CDS	567057	567548	.	+	0	ID=fig|345073.35.peg.1569;Name=Colicin V production protein
CP000627.1	FIG	CDS	567581	569095	.	+	2	ID=fig|345073.35.peg.1570;Name=Amidophosphoribosyltransferase (EC 2.4.2.14);Ontology_term=KEGG_ENZYME:2.4.2.14
CP000627.1	FIG	CDS	569222	570517	.	-	2	ID=fig|345073.35.peg.1571;Name=Histidine permease YuiF
CP000627.1	FIG	CDS	570648	571322	.	-	0	ID=fig|345073.35.peg.1572;Name=Ribonuclease T (EC 3.1.13.-);Ontology_term=KEGG_ENZYME:3.1.13.-
CP000627.1	FIG	CDS	571392	571523	.	-	0	ID=fig|345073.35.peg.1573;Name=hypothetical protein
CP000627.1	FIG	CDS	571596	572480	.	+	0	ID=fig|345073.35.peg.1574;Name=Sodium-type flagellar protein MotY
CP000627.1	FIG	CDS	572529	572966	.	-	0	ID=fig|345073.35.peg.1575;Name=FIG01199914: hypothetical protein
CP000627.1	FIG	CDS	573129	573545	.	-	0	ID=fig|345073.35.peg.1576;Name=Lactoylglutathione lyase (EC 4.4.1.5);Ontology_term=KEGG_ENZYME:4.4.1.5
CP000627.1	FIG	CDS	573586	574227	.	-	1	ID=fig|345073.35.peg.1577;Name=Endonuclease III (EC 4.2.99.18);Ontology_term=KEGG_ENZYME:4.2.99.18
CP000627.1	FIG	CDS	574254	574946	.	-	0	ID=fig|345073.35.peg.1578;Name=Electron transport complex protein RnfE
CP000627.1	FIG	CDS	574948	575577	.	-	1	ID=fig|345073.35.peg.1579;Name=Electron transport complex protein RnfG
CP000627.1	FIG	CDS	575589	576635	.	-	0	ID=fig|345073.35.peg.1580;Name=Electron transport complex protein RnfD
CP000627.1	FIG	CDS	576635	578956	.	-	2	ID=fig|345073.35.peg.1581;Name=Electron transport complex protein RnfC
CP000627.1	FIG	CDS	578965	579552	.	-	1	ID=fig|345073.35.peg.1582;Name=Electron transport complex protein RnfB
CP000627.1	FIG	CDS	579552	580133	.	-	0	ID=fig|345073.35.peg.1583;Name=Electron transport complex protein RnfA
CP000627.1	FIG	CDS	580472	580600	.	+	2	ID=fig|345073.35.peg.1584;Name=hypothetical protein
CP000627.1	FIG	CDS	581015	583045	.	+	2	ID=fig|345073.35.peg.1585;Name=Excinuclease ABC subunit B
CP000627.1	FIG	CDS	583476	584843	.	+	0	ID=fig|345073.35.peg.1586;Name=Regulatory protein LuxO
CP000627.1	FIG	CDS	584847	585188	.	+	0	ID=fig|345073.35.peg.1587;Name=Phosphorelay protein LuxU
CP000627.1	FIG	CDS	585177	586067	.	-	0	ID=fig|345073.35.peg.1588;Name=FIG002813: LPPG:FO 2-phospho-L-lactate transferase like%2C CofD-like
CP000627.1	FIG	CDS	586535	587362	.	+	2	ID=fig|345073.35.peg.1589;Name=Molybdenum cofactor biosynthesis protein MoaA
CP000627.1	FIG	CDS	587422	587934	.	+	1	ID=fig|345073.35.peg.1590;Name=Molybdenum cofactor biosynthesis protein MoaB
CP000627.1	FIG	CDS	587945	588424	.	+	2	ID=fig|345073.35.peg.1591;Name=Molybdenum cofactor biosynthesis protein MoaC
CP000627.1	FIG	CDS	588421	588666	.	+	1	ID=fig|345073.35.peg.1592;Name=Molybdenum cofactor biosynthesis protein MoaD
CP000627.1	FIG	CDS	588668	589120	.	+	2	ID=fig|345073.35.peg.1593;Name=Molybdenum cofactor biosynthesis protein MoaE
CP000627.1	FIG	CDS	589135	590109	.	-	1	ID=fig|345073.35.peg.1594;Name=GGDEF family protein
CP000627.1	FIG	CDS	590338	590754	.	+	1	ID=fig|345073.35.peg.1595;Name=Inosine monophosphate dehydrogenase-related protein
CP000627.1	FIG	CDS	590867	593173	.	+	2	ID=fig|345073.35.peg.1596;Name=Lead%2C cadmium%2C zinc and mercury transporting ATPase (EC 3.6.3.3) (EC 3.6.3.5)%3B Copper-translocating P-type ATPase (EC 3.6.3.4);Ontology_term=KEGG_ENZYME:3.6.3.3,KEGG_ENZYME:3.6.3.5,KEGG_ENZYME:3.6.3.4
CP000627.1	FIG	CDS	593634	594395	.	+	0	ID=fig|345073.35.peg.1597;Name=Uridine phosphorylase (EC 2.4.2.3);Ontology_term=KEGG_ENZYME:2.4.2.3
CP000627.1	FIG	CDS	594468	595283	.	-	0	ID=fig|345073.35.peg.1598;Name=FIG00919855: hypothetical protein
CP000627.1	FIG	CDS	595587	597638	.	-	0	ID=fig|345073.35.peg.1599;Name=Methionyl-tRNA synthetase (EC 6.1.1.10);Ontology_term=KEGG_ENZYME:6.1.1.10
CP000627.1	FIG	CDS	597796	598872	.	+	1	ID=fig|345073.35.peg.1600;Name=Scaffold protein for [4Fe-4S] cluster assembly ApbC%2C MRP-like
CP000627.1	FIG	CDS	599040	599681	.	+	0	ID=fig|345073.35.peg.1601;Name=Uridine kinase (EC 2.7.1.48) [C1];Ontology_term=KEGG_ENZYME:2.7.1.48
CP000627.1	FIG	CDS	599779	601890	.	+	1	ID=fig|345073.35.peg.1602;Name=A/G-specific adenine glycosylase (EC 3.2.2.-);Ontology_term=KEGG_ENZYME:3.2.2.-
CP000627.1	FIG	CDS	601962	602567	.	-	0	ID=fig|345073.35.peg.1603;Name=Cob(I)alamin adenosyltransferase (EC 2.5.1.17);Ontology_term=KEGG_ENZYME:2.5.1.17
CP000627.1	FIG	CDS	602653	603120	.	+	1	ID=fig|345073.35.peg.1604;Name=Low molecular weight protein tyrosine phosphatase (EC 3.1.3.48);Ontology_term=KEGG_ENZYME:3.1.3.48
CP000627.1	FIG	CDS	603147	604445	.	-	0	ID=fig|345073.35.peg.1605;Name=Long-chain fatty acid transport protein
CP000627.1	FIG	CDS	604748	606034	.	-	2	ID=fig|345073.35.peg.1606;Name=Long-chain fatty acid transport protein
CP000627.1	FIG	CDS	606294	607025	.	-	0	ID=fig|345073.35.peg.1607;Name=hypothetical protein
CP000627.1	FIG	CDS	607018	607581	.	-	1	ID=fig|345073.35.peg.1608;Name=RNA polymerase sigma-70 factor%2C ECF subfamily
CP000627.1	FIG	CDS	608112	609419	.	+	0	ID=fig|345073.35.peg.1609;Name=3-ketoacyl-CoA thiolase (EC 2.3.1.16) @ Acetyl-CoA acetyltransferase (EC 2.3.1.9);Ontology_term=KEGG_ENZYME:2.3.1.16,KEGG_ENZYME:2.3.1.9
CP000627.1	FIG	CDS	609419	611545	.	+	2	ID=fig|345073.35.peg.1610;Name=Enoyl-CoA hydratase (EC 4.2.1.17) / Delta(3)-cis-delta(2)-trans-enoyl-CoA isomerase (EC 5.3.3.8) / 3-hydroxyacyl-CoA dehydrogenase (EC 1.1.1.35) / 3-hydroxybutyryl-CoA epimerase (EC 5.1.2.3);Ontology_term=KEGG_ENZYME:4.2.1.17,KEGG_ENZYME:5.3.3.8,KEGG_ENZYME:1.1.1.35,KEGG_ENZYME:5.1.2.3
CP000627.1	FIG	CDS	611672	612220	.	+	2	ID=fig|345073.35.peg.1611;Name=FIG002003: Protein YdjA
CP000627.1	FIG	CDS	612297	613172	.	-	0	ID=fig|345073.35.peg.1612;Name=Cyn operon transcriptional activator
CP000627.1	FIG	CDS	613414	614511	.	+	1	ID=fig|345073.35.peg.1613;Name=Response regulator
CP000627.1	FIG	CDS	614681	614812	.	+	2	ID=fig|345073.35.peg.1614;Name=hypothetical protein
CP000627.1	FIG	CDS	614998	615210	.	+	1	ID=fig|345073.35.peg.1615;Name=FIG039061: hypothetical protein related to heme utilization
CP000627.1	FIG	CDS	615342	615887	.	+	0	ID=fig|345073.35.peg.1616;Name=Adenine phosphoribosyltransferase (EC 2.4.2.7);Ontology_term=KEGG_ENZYME:2.4.2.7
CP000627.1	FIG	CDS	615906	617984	.	+	0	ID=fig|345073.35.peg.1617;Name=DNA polymerase III subunits gamma and tau (EC 2.7.7.7);Ontology_term=KEGG_ENZYME:2.7.7.7
CP000627.1	FIG	CDS	618055	618384	.	+	1	ID=fig|345073.35.peg.1618;Name=FIG000557: hypothetical protein co-occurring with RecR
CP000627.1	FIG	CDS	618414	619001	.	+	0	ID=fig|345073.35.peg.1619;Name=Recombination protein RecR
CP000627.1	FIG	CDS	619111	619293	.	-	1	ID=fig|345073.35.peg.1620;Name=proteinase inhibitor%2C putative
CP000627.1	FIG	CDS	619497	619934	.	+	0	ID=fig|345073.35.peg.1621;Name=YcgN (Fragment)
CP000627.1	FIG	CDS	620028	620771	.	-	0	ID=fig|345073.35.peg.1622;Name=FIG00553873: hypothetical protein
CP000627.1	FIG	CDS	620930	621991	.	+	2	ID=fig|345073.35.peg.1623;Name=Possible protease sohB (EC 3.4.21.-);Ontology_term=KEGG_ENZYME:3.4.21.-
CP000627.1	FIG	CDS	622116	623183	.	-	0	ID=fig|345073.35.peg.1624;Name=Cysteine synthase B (EC 2.5.1.47);Ontology_term=KEGG_ENZYME:2.5.1.47
CP000627.1	FIG	CDS	623305	623763	.	+	1	ID=fig|345073.35.peg.1625;Name=Putative HTH-type transcriptional regulator ybaO
CP000627.1	FIG	CDS	623772	624632	.	-	0	ID=fig|345073.35.peg.1626;Name=Acyl-CoA thioesterase II (EC 3.1.2.-);Ontology_term=KEGG_ENZYME:3.1.2.-
CP000627.1	FIG	CDS	624783	625214	.	+	0	ID=fig|345073.35.peg.1627;Name=Lipoprotein-related protein
CP000627.1	FIG	CDS	625268	625570	.	-	2	ID=fig|345073.35.peg.1628;Name=Predicted methylated DNA-protein cysteine methyltransferase
CP000627.1	FIG	CDS	625621	626364	.	+	1	ID=fig|345073.35.peg.1629;Name=FIG01200141: hypothetical protein
CP000627.1	FIG	CDS	626511	628532	.	+	0	ID=fig|345073.35.peg.1630;Name=FOG: GGDEF domain
CP000627.1	FIG	CDS	629074	629415	.	+	1	ID=fig|345073.35.peg.1631;Name=Transcriptional regulator%2C ArsR family
CP000627.1	FIG	CDS	629512	630513	.	+	1	ID=fig|345073.35.peg.1632;Name=NAD-dependent glyceraldehyde-3-phosphate dehydrogenase (EC 1.2.1.12);Ontology_term=KEGG_ENZYME:1.2.1.12
CP000627.1	FIG	CDS	630527	631024	.	+	2	ID=fig|345073.35.peg.1633;Name=Predicted protein-tyrosine phosphatase
CP000627.1	FIG	CDS	631069	632298	.	+	1	ID=fig|345073.35.peg.1634;Name=Permease of the major facilitator superfamily
CP000627.1	FIG	CDS	632417	632560	.	+	2	ID=fig|345073.35.peg.1635;Name=hypothetical protein
CP000627.1	FIG	CDS	632949	633833	.	+	0	ID=fig|345073.35.peg.1636;Name=Chitodextrinase precursor (EC 3.2.1.14);Ontology_term=KEGG_ENZYME:3.2.1.14
CP000627.1	FIG	CDS	633846	636128	.	+	0	ID=fig|345073.35.peg.1637;Name=Chitodextrinase precursor (EC 3.2.1.14);Ontology_term=KEGG_ENZYME:3.2.1.14
CP000627.1	FIG	CDS	636218	637048	.	-	2	ID=fig|345073.35.peg.1638;Name=Putative membrane protein precursor
CP000627.1	FIG	CDS	637332	637874	.	+	0	ID=fig|345073.35.peg.1639;Name=Phospholipid-binding protein
CP000627.1	FIG	CDS	637887	638675	.	+	0	ID=fig|345073.35.peg.1640;Name=Transcriptional regulator%2C AraC family
CP000627.1	FIG	CDS	638724	639212	.	-	0	ID=fig|345073.35.peg.1641;Name=FIG01200094: hypothetical protein
CP000627.1	FIG	CDS	639291	639431	.	-	0	ID=fig|345073.35.peg.1642;Name=hypothetical protein
CP000627.1	FIG	CDS	639476	640444	.	-	2	ID=fig|345073.35.peg.1643;Name=TsaC protein (YrdC-Sua5 domains) required for threonylcarbamoyladenosine t(6)A37 modification in tRNA
CP000627.1	FIG	CDS	640711	641076	.	+	1	ID=fig|345073.35.peg.1644;Name=FIG01200368: hypothetical protein
CP000627.1	FIG	CDS	641073	642215	.	+	0	ID=fig|345073.35.peg.1645;Name=Response regulator
CP000627.1	FIG	CDS	642250	642615	.	+	1	ID=fig|345073.35.peg.1646;Name=Chemotaxis protein CheC -- inhibitor of MCP methylation
CP000627.1	FIG	CDS	642612	643196	.	+	0	ID=fig|345073.35.peg.1647;Name=Chemotaxis protein CheC -- inhibitor of MCP methylation
CP000627.1	FIG	CDS	643207	644526	.	+	1	ID=fig|345073.35.peg.1648;Name=Sensor histidine kinase
CP000627.1	FIG	CDS	644538	645842	.	+	0	ID=fig|345073.35.peg.1649;Name=Sensor histidine kinase
CP000627.1	FIG	CDS	645842	647452	.	+	2	ID=fig|345073.35.peg.1650;Name=diguanylate cyclase/phosphodiesterase (GGDEF & EAL domains) with PAS/PAC sensor(s)
CP000627.1	FIG	CDS	647469	648812	.	+	0	ID=fig|345073.35.peg.1651;Name=response regulator
CP000627.1	FIG	CDS	648849	650468	.	-	0	ID=fig|345073.35.peg.1652;Name=sensor histidine kinase
CP000627.1	FIG	CDS	650472	651284	.	-	0	ID=fig|345073.35.peg.1653;Name=Phosphonate ABC transporter phosphate-binding periplasmic component (TC 3.A.1.9.1)
CP000627.1	FIG	CDS	651908	653539	.	+	2	ID=fig|345073.35.peg.1654;Name=Oligopeptide ABC transporter%2C periplasmic oligopeptide-binding protein OppA (TC 3.A.1.5.1)
CP000627.1	FIG	CDS	653766	654608	.	+	0	ID=fig|345073.35.peg.1655;Name=Oligopeptide transport system permease protein OppB (TC 3.A.1.5.1)
CP000627.1	FIG	CDS	654622	655524	.	+	1	ID=fig|345073.35.peg.1656;Name=Oligopeptide transport system permease protein OppC (TC 3.A.1.5.1)
CP000627.1	FIG	CDS	655552	656523	.	+	1	ID=fig|345073.35.peg.1657;Name=Oligopeptide transport ATP-binding protein OppD (TC 3.A.1.5.1)
CP000627.1	FIG	CDS	656520	657512	.	+	0	ID=fig|345073.35.peg.1658;Name=Oligopeptide transport ATP-binding protein OppF (TC 3.A.1.5.1)
CP000627.1	FIG	CDS	657662	658609	.	+	2	ID=fig|345073.35.peg.1659;Name=Glutathione S-transferase%2C omega (EC 2.5.1.18);Ontology_term=KEGG_ENZYME:2.5.1.18
CP000627.1	FIG	CDS	658707	660836	.	-	0	ID=fig|345073.35.peg.1660;Name=Phosphate acetyltransferase (EC 2.3.1.8);Ontology_term=KEGG_ENZYME:2.3.1.8
CP000627.1	FIG	CDS	660987	662183	.	-	0	ID=fig|345073.35.peg.1661;Name=Acetate kinase (EC 2.7.2.1);Ontology_term=KEGG_ENZYME:2.7.2.1
CP000627.1	FIG	CDS	662536	662988	.	+	1	ID=fig|345073.35.peg.1662;Name=hypothetical protein
CP000627.1	FIG	CDS	663111	663521	.	-	0	ID=fig|345073.35.peg.1663;Name=FIG01199695: hypothetical protein
CP000627.1	FIG	CDS	663959	664924	.	+	2	ID=fig|345073.35.peg.1664;Name=ABC transporter substrate-binding protein
CP000627.1	FIG	CDS	665039	665983	.	+	2	ID=fig|345073.35.peg.1665;Name=ABC transporter permease protein
CP000627.1	FIG	CDS	665980	666717	.	+	1	ID=fig|345073.35.peg.1666;Name=Methionine ABC transporter ATP-binding protein
CP000627.1	FIG	CDS	666930	668399	.	+	0	ID=fig|345073.35.peg.1667;Name=GGDEF family protein
CP000627.1	FIG	CDS	668432	668905	.	-	2	ID=fig|345073.35.peg.1668;Name=tRNA-dihydrouridine synthase C (EC 1.-.-.-);Ontology_term=KEGG_ENZYME:1.-.-.-
CP000627.1	FIG	CDS	668927	669382	.	-	2	ID=fig|345073.35.peg.1669;Name=tRNA-dihydrouridine synthase C (EC 1.-.-.-);Ontology_term=KEGG_ENZYME:1.-.-.-
CP000627.1	FIG	CDS	669569	670189	.	+	2	ID=fig|345073.35.peg.1670;Name=Protein export cytoplasm protein SecA ATPase RNA helicase (TC 3.A.5.1.1)
CP000627.1	FIG	CDS	670285	670881	.	+	1	ID=fig|345073.35.peg.1671;Name=Outer membrane lipoprotein carrier protein LolA
CP000627.1	FIG	CDS	670906	672255	.	+	1	ID=fig|345073.35.peg.1672;Name=FIG065221: Holliday junction DNA helicase
CP000627.1	FIG	CDS	672359	673666	.	+	2	ID=fig|345073.35.peg.1673;Name=Seryl-tRNA synthetase (EC 6.1.1.11);Ontology_term=KEGG_ENZYME:6.1.1.11
CP000627.1	FIG	CDS	673774	675054	.	-	1	ID=fig|345073.35.peg.1674;Name=Adenosylmethionine-8-amino-7-oxononanoate aminotransferase (EC 2.6.1.62);Ontology_term=KEGG_ENZYME:2.6.1.62
CP000627.1	FIG	CDS	675187	676239	.	+	1	ID=fig|345073.35.peg.1675;Name=Biotin synthase (EC 2.8.1.6);Ontology_term=KEGG_ENZYME:2.8.1.6
CP000627.1	FIG	CDS	676223	677377	.	+	2	ID=fig|345073.35.peg.1676;Name=8-amino-7-oxononanoate synthase (EC 2.3.1.47);Ontology_term=KEGG_ENZYME:2.3.1.47
CP000627.1	FIG	CDS	677374	678177	.	+	1	ID=fig|345073.35.peg.1677;Name=Biotin synthesis protein BioC
CP000627.1	FIG	CDS	678174	678869	.	+	0	ID=fig|345073.35.peg.1678;Name=Dethiobiotin synthetase (EC 6.3.3.3);Ontology_term=KEGG_ENZYME:6.3.3.3
CP000627.1	FIG	CDS	678951	679121	.	-	0	ID=fig|345073.35.peg.1679;Name=FIG01200397: hypothetical protein
CP000627.1	FIG	CDS	679387	680250	.	+	1	ID=fig|345073.35.peg.1680;Name=Probable protease htpX homolog (EC 3.4.24.-);Ontology_term=KEGG_ENZYME:3.4.24.-
CP000627.1	FIG	CDS	680469	680888	.	+	0	ID=fig|345073.35.peg.1681;Name=FIG002994: Putative transcriptional regulator
CP000627.1	FIG	CDS	680885	681610	.	+	2	ID=fig|345073.35.peg.1682;Name=Oxidoreductase%2C short-chain dehydrogenase/reductase family (EC 1.1.1.-);Ontology_term=KEGG_ENZYME:1.1.1.-
CP000627.1	FIG	CDS	681624	682901	.	+	0	ID=fig|345073.35.peg.1683;Name=COG2907: Amine oxidase%2C flavin-containing
CP000627.1	FIG	CDS	682901	683710	.	+	2	ID=fig|345073.35.peg.1684;Name=FIG001571: Hypothetical protein
CP000627.1	FIG	CDS	683700	684941	.	+	0	ID=fig|345073.35.peg.1685;Name=S-adenosyl-L-methionine dependent methyltransferase%2C similar to cyclopropane-fatty-acyl-phospholipid synthase
CP000627.1	FIG	CDS	684944	685483	.	+	2	ID=fig|345073.35.peg.1686;Name=FIG024285: Hypothetical protein
CP000627.1	FIG	CDS	685446	685982	.	+	0	ID=fig|345073.35.peg.1687;Name=FIG026291: Hypothetical periplasmic protein
CP000627.1	FIG	CDS	685979	686506	.	+	2	ID=fig|345073.35.peg.1688;Name=FIG002577: Putative lipoprotein precursor
CP000627.1	FIG	CDS	686597	687967	.	-	2	ID=fig|345073.35.peg.1689;Name=Adenylosuccinate lyase (EC 4.3.2.2);Ontology_term=KEGG_ENZYME:4.3.2.2
CP000627.1	FIG	CDS	688025	688642	.	-	2	ID=fig|345073.35.peg.1690;Name=FIG002903: a protein of unknown function perhaps involved in purine metabolism
CP000627.1	FIG	CDS	688665	689780	.	-	0	ID=fig|345073.35.peg.1691;Name=tRNA-specific 2-thiouridylase MnmA
CP000627.1	FIG	CDS	690044	691348	.	+	2	ID=fig|345073.35.peg.1692;Name=Inosine-guanosine kinase (EC 2.7.1.73);Ontology_term=KEGG_ENZYME:2.7.1.73
CP000627.1	FIG	CDS	691636	692373	.	-	1	ID=fig|345073.35.peg.1693;Name=Prophage MuSo2%2C transcriptional regulator%2C Cro/CI family
CP000627.1	FIG	CDS	692526	692750	.	+	0	ID=fig|345073.35.peg.1694;Name=transcriptional regulator%2C Ner family
CP000627.1	FIG	CDS	692762	694765	.	+	2	ID=fig|345073.35.peg.1695;Name=Mobile element protein
CP000627.1	FIG	CDS	694792	695736	.	+	1	ID=fig|345073.35.peg.1696;Name=Mobile element protein
CP000627.1	FIG	CDS	695744	695968	.	+	2	ID=fig|345073.35.peg.1697;Name=FIG01204020: hypothetical protein
CP000627.1	FIG	CDS	695978	696418	.	+	2	ID=fig|345073.35.peg.1698;Name=conserved hypothetical protein
CP000627.1	FIG	CDS	696428	696793	.	+	2	ID=fig|345073.35.peg.1699;Name=FIG01199843: hypothetical protein
CP000627.1	FIG	CDS	696768	696962	.	+	0	ID=fig|345073.35.peg.1700;Name=FIG01203474: hypothetical protein
CP000627.1	FIG	CDS	696949	697563	.	+	1	ID=fig|345073.35.peg.1701;Name=FIG01202771: hypothetical protein
CP000627.1	FIG	CDS	697573	697845	.	+	1	ID=fig|345073.35.peg.1702;Name=FIG01201478: hypothetical protein
CP000627.1	FIG	CDS	697838	698080	.	+	2	ID=fig|345073.35.peg.1703;Name=FIG01201156: hypothetical protein
CP000627.1	FIG	CDS	698064	698261	.	+	0	ID=fig|345073.35.peg.1704;Name=FIG01200096: hypothetical protein
CP000627.1	FIG	CDS	698258	698728	.	+	2	ID=fig|345073.35.peg.1705;Name=FIG01201900: hypothetical protein
CP000627.1	FIG	CDS	698725	699255	.	+	1	ID=fig|345073.35.peg.1706;Name=FIG01205862: hypothetical protein
CP000627.1	FIG	CDS	699335	699568	.	+	2	ID=fig|345073.35.peg.1707;Name=FIG01205048: hypothetical protein
CP000627.1	FIG	CDS	699782	700360	.	+	2	ID=fig|345073.35.peg.1708;Name=FIG01202103: hypothetical protein
CP000627.1	FIG	CDS	700347	700595	.	+	0	ID=fig|345073.35.peg.1709;Name=hypothetical protein
CP000627.1	FIG	CDS	700674	701090	.	+	0	ID=fig|345073.35.peg.1710;Name=Middle operon regulator
CP000627.1	FIG	CDS	701175	701723	.	+	0	ID=fig|345073.35.peg.1711;Name=SECRETION ACTIVATOR PROTEIN
CP000627.1	FIG	CDS	701723	702013	.	+	2	ID=fig|345073.35.peg.1712;Name=FIG01205306: hypothetical protein
CP000627.1	FIG	CDS	701989	702585	.	+	1	ID=fig|345073.35.peg.1713;Name=FIG01201497: hypothetical protein
CP000627.1	FIG	CDS	702582	702812	.	+	0	ID=fig|345073.35.peg.1714;Name=FIG01200065: hypothetical protein
CP000627.1	FIG	CDS	702812	703111	.	+	2	ID=fig|345073.35.peg.1715;Name=FIG01199851: hypothetical protein
CP000627.1	FIG	CDS	703120	703410	.	+	1	ID=fig|345073.35.peg.1716;Name=hypothetical protein
CP000627.1	FIG	CDS	703422	704003	.	+	0	ID=fig|345073.35.peg.1717;Name=hypothetical protein
CP000627.1	FIG	CDS	704004	705569	.	+	0	ID=fig|345073.35.peg.1718;Name=prophage MuSo2%2C portal protein%2C putative
CP000627.1	FIG	CDS	705566	707125	.	+	2	ID=fig|345073.35.peg.1719;Name=Mu-like prophage FluMu protein gp29
CP000627.1	FIG	CDS	707118	707891	.	+	0	ID=fig|345073.35.peg.1720;Name=Phage (Mu-like) virion morphogenesis protein
CP000627.1	FIG	CDS	707903	708151	.	+	2	ID=fig|345073.35.peg.1721;Name=FIG01200552: hypothetical protein
CP000627.1	FIG	CDS	708148	708660	.	+	1	ID=fig|345073.35.peg.1722;Name=FIG01200102: hypothetical protein
CP000627.1	FIG	CDS	708657	709292	.	+	0	ID=fig|345073.35.peg.1723;Name=FIG01202755: hypothetical protein
CP000627.1	FIG	CDS	709292	709576	.	+	2	ID=fig|345073.35.peg.1724;Name=FIG01203093: hypothetical protein
CP000627.1	FIG	CDS	709942	710325	.	+	1	ID=fig|345073.35.peg.1725;Name=COG4388: Mu-like prophage I protein
CP000627.1	FIG	CDS	710361	710864	.	+	0	ID=fig|345073.35.peg.1726;Name=COG4388: Mu-like prophage I protein
CP000627.1	FIG	CDS	710867	711766	.	+	2	ID=fig|345073.35.peg.1727;Name=Phage major capsid protein
CP000627.1	FIG	CDS	711833	712408	.	+	2	ID=fig|345073.35.peg.1728;Name=FIG01203064: hypothetical protein
CP000627.1	FIG	CDS	712414	712848	.	+	1	ID=fig|345073.35.peg.1729;Name=Mu-like prophage protein GP36
CP000627.1	FIG	CDS	712848	713390	.	+	0	ID=fig|345073.35.peg.1730;Name=prophage MuSo2%2C virion morphogenesis protein%2C putative
CP000627.1	FIG	CDS	713387	713986	.	+	2	ID=fig|345073.35.peg.1731;Name=Mu-like prophage FluMu protein gp37
CP000627.1	FIG	CDS	714000	714200	.	+	0	ID=fig|345073.35.peg.1732;Name=Mu-like prophage FluMu protein GP38
CP000627.1	FIG	CDS	714203	715687	.	+	2	ID=fig|345073.35.peg.1733;Name=Bacteriophage tail sheath protein
CP000627.1	FIG	CDS	715702	716055	.	+	1	ID=fig|345073.35.peg.1734;Name=Phage tail tube protein
CP000627.1	FIG	CDS	716055	716399	.	+	0	ID=fig|345073.35.peg.1735;Name=Mu-like prophage FluMu protein gp41
CP000627.1	FIG	CDS	716525	718276	.	+	2	ID=fig|345073.35.peg.1736;Name=FIG01203000: hypothetical protein
CP000627.1	FIG	CDS	718288	719607	.	+	1	ID=fig|345073.35.peg.1737;Name=Phage tail/DNA circulation protein
CP000627.1	FIG	CDS	719600	720676	.	+	2	ID=fig|345073.35.peg.1738;Name=FIG003269: Prophage tail protein
CP000627.1	FIG	CDS	720673	721287	.	+	1	ID=fig|345073.35.peg.1739;Name=Prophage baseplate assembly protein V
CP000627.1	FIG	CDS	721290	721739	.	+	0	ID=fig|345073.35.peg.1740;Name=Bacteriophage protein GP46
CP000627.1	FIG	CDS	721729	722796	.	+	1	ID=fig|345073.35.peg.1741;Name=Phage FluMu protein gp47
CP000627.1	FIG	CDS	722781	723368	.	+	0	ID=fig|345073.35.peg.1742;Name=FIG121501: Prophage tail protein
CP000627.1	FIG	CDS	723368	724606	.	+	2	ID=fig|345073.35.peg.1743;Name=Phage tail fiber protein
CP000627.1	FIG	CDS	724606	725145	.	+	1	ID=fig|345073.35.peg.1744;Name=FIG01199669: hypothetical protein
CP000627.1	FIG	CDS	725262	725669	.	-	0	ID=fig|345073.35.peg.1745;Name=DNA-binding protein H-NS
CP000627.1	FIG	CDS	726363	727964	.	+	0	ID=fig|345073.35.peg.1746;Name=Na+/H+ antiporter
CP000627.1	FIG	CDS	728373	729269	.	+	0	ID=fig|345073.35.peg.1747;Name=ATP phosphoribosyltransferase (EC 2.4.2.17);Ontology_term=KEGG_ENZYME:2.4.2.17
CP000627.1	FIG	CDS	729274	730569	.	+	1	ID=fig|345073.35.peg.1748;Name=Histidinol dehydrogenase (EC 1.1.1.23);Ontology_term=KEGG_ENZYME:1.1.1.23
CP000627.1	FIG	CDS	730573	731613	.	+	1	ID=fig|345073.35.peg.1749;Name=Histidinol-phosphate aminotransferase (EC 2.6.1.9);Ontology_term=KEGG_ENZYME:2.6.1.9
CP000627.1	FIG	CDS	731665	732738	.	+	1	ID=fig|345073.35.peg.1750;Name=Histidinol-phosphatase (EC 3.1.3.15) / Imidazoleglycerol-phosphate dehydratase (EC 4.2.1.19);Ontology_term=KEGG_ENZYME:3.1.3.15,KEGG_ENZYME:4.2.1.19
CP000627.1	FIG	CDS	732738	733349	.	+	0	ID=fig|345073.35.peg.1751;Name=Imidazole glycerol phosphate synthase amidotransferase subunit (EC 2.4.2.-);Ontology_term=KEGG_ENZYME:2.4.2.-
CP000627.1	FIG	CDS	733392	734129	.	+	0	ID=fig|345073.35.peg.1752;Name=Phosphoribosylformimino-5-aminoimidazole carboxamide ribotide isomerase (EC 5.3.1.16);Ontology_term=KEGG_ENZYME:5.3.1.16
CP000627.1	FIG	CDS	734111	734884	.	+	2	ID=fig|345073.35.peg.1753;Name=Imidazole glycerol phosphate synthase cyclase subunit (EC 4.1.3.-);Ontology_term=KEGG_ENZYME:4.1.3.-
CP000627.1	FIG	CDS	734881	735513	.	+	1	ID=fig|345073.35.peg.1754;Name=Phosphoribosyl-AMP cyclohydrolase (EC 3.5.4.19) / Phosphoribosyl-ATP pyrophosphatase (EC 3.6.1.31);Ontology_term=KEGG_ENZYME:3.5.4.19,KEGG_ENZYME:3.6.1.31
CP000627.1	FIG	CDS	735714	736439	.	-	0	ID=fig|345073.35.peg.1755;Name=Ribosomal large subunit pseudouridine synthase E (EC 4.2.1.70);Ontology_term=KEGG_ENZYME:4.2.1.70
CP000627.1	FIG	CDS	736747	738972	.	+	1	ID=fig|345073.35.peg.1756;Name=Isocitrate dehydrogenase [NADP] (EC 1.1.1.42)%3B Monomeric isocitrate dehydrogenase [NADP] (EC 1.1.1.42);Ontology_term=KEGG_ENZYME:1.1.1.42,KEGG_ENZYME:1.1.1.42
CP000627.1	FIG	CDS	739071	739292	.	-	0	ID=fig|345073.35.peg.1757;Name=Cold shock protein CspD
CP000627.1	FIG	CDS	739765	740085	.	+	1	ID=fig|345073.35.peg.1758;Name=ATP-dependent Clp protease adaptor protein ClpS
CP000627.1	FIG	CDS	740124	742394	.	+	0	ID=fig|345073.35.peg.1759;Name=ATP-dependent Clp protease ATP-binding subunit ClpA
CP000627.1	FIG	CDS	742463	744139	.	-	2	ID=fig|345073.35.peg.1760;Name=TrkA%2C Potassium channel-family protein
CP000627.1	FIG	CDS	744341	744604	.	-	2	ID=fig|345073.35.peg.1761;Name=Glutaredoxin 1
CP000627.1	FIG	CDS	745003	746160	.	+	1	ID=fig|345073.35.peg.1762;Name=Iron-containing alcohol dehydrogenase (EC 1.1.1.1);Ontology_term=KEGG_ENZYME:1.1.1.1
CP000627.1	FIG	CDS	746251	747030	.	-	1	ID=fig|345073.35.peg.1763;Name=Phosphogluconate repressor HexR%2C RpiR family
CP000627.1	FIG	CDS	747413	749059	.	-	2	ID=fig|345073.35.peg.1764;Name=Glutamate decarboxylase%2C eukaryotic type (EC 4.1.1.15);Ontology_term=KEGG_ENZYME:4.1.1.15
CP000627.1	FIG	CDS	749169	749678	.	-	0	ID=fig|345073.35.peg.1765;Name=FIG01199945: hypothetical protein
CP000627.1	FIG	CDS	749867	750772	.	-	2	ID=fig|345073.35.peg.1766;Name=Putative surface protein
CP000627.1	FIG	CDS	750793	751713	.	-	1	ID=fig|345073.35.peg.1767;Name=Predicted signal transduction protein
CP000627.1	FIG	CDS	752091	752678	.	+	0	ID=fig|345073.35.peg.1768;Name=Regulator of competence-specific genes
CP000627.1	FIG	CDS	752774	753322	.	-	2	ID=fig|345073.35.peg.1769;Name=FIG01199724: hypothetical protein
CP000627.1	FIG	CDS	753513	754010	.	-	0	ID=fig|345073.35.peg.1770;Name=Response regulator
CP000627.1	FIG	CDS	754007	755962	.	-	2	ID=fig|345073.35.peg.1771;Name=sensor histidine kinase
CP000627.1	FIG	CDS	756185	757450	.	+	2	ID=fig|345073.35.peg.1772;Name=FIG00919535: hypothetical protein
CP000627.1	FIG	CDS	757572	758666	.	+	0	ID=fig|345073.35.peg.1773;Name=Phosphoserine aminotransferase (EC 2.6.1.52);Ontology_term=KEGG_ENZYME:2.6.1.52
CP000627.1	FIG	CDS	758747	759736	.	-	2	ID=fig|345073.35.peg.1774;Name=FIG002781: Alpha-L-glutamate ligase family protein
CP000627.1	FIG	CDS	759736	761244	.	-	1	ID=fig|345073.35.peg.1775;Name=FIG139976: hypothetical protein
CP000627.1	FIG	CDS	761253	761990	.	-	0	ID=fig|345073.35.peg.1776;Name=FIG008443: hypothetical protein
CP000627.1	FIG	CDS	762110	763081	.	-	2	ID=fig|345073.35.peg.1777;Name=tRNA (5-methoxyuridine) 34 synthase
CP000627.1	FIG	CDS	763193	763921	.	-	2	ID=fig|345073.35.peg.1778;Name=tRNA (uridine-5-oxyacetic acid methyl ester) 34 synthase
CP000627.1	FIG	CDS	764059	764928	.	-	1	ID=fig|345073.35.peg.1779;Name=FIG003003: hypothetical protein
CP000627.1	FIG	CDS	765220	766995	.	+	1	ID=fig|345073.35.peg.1780;Name=Aspartyl-tRNA synthetase (EC 6.1.1.12);Ontology_term=KEGG_ENZYME:6.1.1.12
CP000627.1	FIG	CDS	767092	767670	.	+	1	ID=fig|345073.35.peg.1781;Name=Thymidine kinase (EC 2.7.1.21);Ontology_term=KEGG_ENZYME:2.7.1.21
CP000627.1	FIG	CDS	767772	768530	.	-	0	ID=fig|345073.35.peg.1782;Name=Proton/glutamate symporter
CP000627.1	FIG	CDS	768568	769107	.	-	1	ID=fig|345073.35.peg.1783;Name=FIG01199669: hypothetical protein
CP000627.1	FIG	CDS	769107	770345	.	-	0	ID=fig|345073.35.peg.1784;Name=Phage tail fiber protein
CP000627.1	FIG	CDS	770345	770932	.	-	2	ID=fig|345073.35.peg.1785;Name=FIG121501: Prophage tail protein
CP000627.1	FIG	CDS	770917	771984	.	-	1	ID=fig|345073.35.peg.1786;Name=Phage FluMu protein gp47
CP000627.1	FIG	CDS	771974	772423	.	-	2	ID=fig|345073.35.peg.1787;Name=Bacteriophage protein GP46
CP000627.1	FIG	CDS	772426	773040	.	-	1	ID=fig|345073.35.peg.1788;Name=Prophage baseplate assembly protein V
CP000627.1	FIG	CDS	773037	774113	.	-	0	ID=fig|345073.35.peg.1789;Name=FIG003269: Prophage tail protein
CP000627.1	FIG	CDS	774106	775425	.	-	1	ID=fig|345073.35.peg.1790;Name=Phage tail/DNA circulation protein
CP000627.1	FIG	CDS	775437	777188	.	-	0	ID=fig|345073.35.peg.1791;Name=FIG01203000: hypothetical protein
CP000627.1	FIG	CDS	777314	777658	.	-	2	ID=fig|345073.35.peg.1792;Name=Mu-like prophage FluMu protein gp41
CP000627.1	FIG	CDS	777658	778011	.	-	1	ID=fig|345073.35.peg.1793;Name=Phage tail tube protein
CP000627.1	FIG	CDS	778026	779510	.	-	0	ID=fig|345073.35.peg.1794;Name=Bacteriophage tail sheath protein
CP000627.1	FIG	CDS	779513	779713	.	-	2	ID=fig|345073.35.peg.1795;Name=Mu-like prophage FluMu protein GP38
CP000627.1	FIG	CDS	779727	780326	.	-	0	ID=fig|345073.35.peg.1796;Name=Mu-like prophage FluMu protein gp37
CP000627.1	FIG	CDS	780323	780865	.	-	2	ID=fig|345073.35.peg.1797;Name=prophage MuSo2%2C virion morphogenesis protein%2C putative
CP000627.1	FIG	CDS	780865	781299	.	-	1	ID=fig|345073.35.peg.1798;Name=Mu-like prophage protein GP36
CP000627.1	FIG	CDS	781305	781880	.	-	0	ID=fig|345073.35.peg.1799;Name=FIG01203064: hypothetical protein
CP000627.1	FIG	CDS	781947	782846	.	-	0	ID=fig|345073.35.peg.1800;Name=Phage major capsid protein
CP000627.1	FIG	CDS	782849	783352	.	-	2	ID=fig|345073.35.peg.1801;Name=COG4388: Mu-like prophage I protein
CP000627.1	FIG	CDS	783388	783771	.	-	1	ID=fig|345073.35.peg.1802;Name=COG4388: Mu-like prophage I protein
CP000627.1	FIG	CDS	784137	784421	.	-	0	ID=fig|345073.35.peg.1803;Name=FIG01203093: hypothetical protein
CP000627.1	FIG	CDS	784421	785056	.	-	2	ID=fig|345073.35.peg.1804;Name=FIG01202755: hypothetical protein
CP000627.1	FIG	CDS	785053	785565	.	-	1	ID=fig|345073.35.peg.1805;Name=FIG01200102: hypothetical protein
CP000627.1	FIG	CDS	785562	785810	.	-	0	ID=fig|345073.35.peg.1806;Name=FIG01200552: hypothetical protein
CP000627.1	FIG	CDS	785822	786595	.	-	2	ID=fig|345073.35.peg.1807;Name=Phage (Mu-like) virion morphogenesis protein
CP000627.1	FIG	CDS	786588	788147	.	-	0	ID=fig|345073.35.peg.1808;Name=Mu-like prophage FluMu protein gp29
CP000627.1	FIG	CDS	788144	789709	.	-	2	ID=fig|345073.35.peg.1809;Name=prophage MuSo2%2C portal protein%2C putative
CP000627.1	FIG	CDS	789710	790291	.	-	2	ID=fig|345073.35.peg.1810;Name=Phage terminase%2C small subunit
CP000627.1	FIG	CDS	790303	790593	.	-	1	ID=fig|345073.35.peg.1811;Name=hypothetical protein
CP000627.1	FIG	CDS	790602	790901	.	-	0	ID=fig|345073.35.peg.1812;Name=FIG01199851: hypothetical protein
CP000627.1	FIG	CDS	790901	791131	.	-	2	ID=fig|345073.35.peg.1813;Name=FIG01200065: hypothetical protein
CP000627.1	FIG	CDS	791128	791724	.	-	1	ID=fig|345073.35.peg.1814;Name=FIG01201497: hypothetical protein
CP000627.1	FIG	CDS	791700	791990	.	-	0	ID=fig|345073.35.peg.1815;Name=FIG01205306: hypothetical protein
CP000627.1	FIG	CDS	791990	792538	.	-	2	ID=fig|345073.35.peg.1816;Name=SECRETION ACTIVATOR PROTEIN
CP000627.1	FIG	CDS	792623	793039	.	-	2	ID=fig|345073.35.peg.1817;Name=Middle operon regulator
CP000627.1	FIG	CDS	793118	793366	.	-	2	ID=fig|345073.35.peg.1818;Name=hypothetical protein
CP000627.1	FIG	CDS	793353	793931	.	-	0	ID=fig|345073.35.peg.1819;Name=FIG01202103: hypothetical protein
CP000627.1	FIG	CDS	794145	794378	.	-	0	ID=fig|345073.35.peg.1820;Name=FIG01205048: hypothetical protein
CP000627.1	FIG	CDS	794458	794988	.	-	1	ID=fig|345073.35.peg.1821;Name=FIG01205862: hypothetical protein
CP000627.1	FIG	CDS	794985	795455	.	-	0	ID=fig|345073.35.peg.1822;Name=FIG01201900: hypothetical protein
CP000627.1	FIG	CDS	795452	795649	.	-	2	ID=fig|345073.35.peg.1823;Name=FIG01200096: hypothetical protein
CP000627.1	FIG	CDS	795633	795875	.	-	0	ID=fig|345073.35.peg.1824;Name=FIG01201156: hypothetical protein
CP000627.1	FIG	CDS	795868	796140	.	-	1	ID=fig|345073.35.peg.1825;Name=FIG01201478: hypothetical protein
CP000627.1	FIG	CDS	796150	796764	.	-	1	ID=fig|345073.35.peg.1826;Name=FIG01202771: hypothetical protein
CP000627.1	FIG	CDS	796751	796945	.	-	2	ID=fig|345073.35.peg.1827;Name=FIG01203474: hypothetical protein
CP000627.1	FIG	CDS	796920	797285	.	-	0	ID=fig|345073.35.peg.1828;Name=FIG01199843: hypothetical protein
CP000627.1	FIG	CDS	797295	797735	.	-	0	ID=fig|345073.35.peg.1829;Name=conserved hypothetical protein
CP000627.1	FIG	CDS	797745	797969	.	-	0	ID=fig|345073.35.peg.1830;Name=FIG01204020: hypothetical protein
CP000627.1	FIG	CDS	797977	798921	.	-	1	ID=fig|345073.35.peg.1831;Name=Mobile element protein
CP000627.1	FIG	CDS	798948	800951	.	-	0	ID=fig|345073.35.peg.1832;Name=Mobile element protein
CP000627.1	FIG	CDS	800963	801187	.	-	2	ID=fig|345073.35.peg.1833;Name=transcriptional regulator%2C Ner family
CP000627.1	FIG	CDS	801340	802077	.	+	1	ID=fig|345073.35.peg.1834;Name=Prophage MuSo2%2C transcriptional regulator%2C Cro/CI family
CP000627.1	FIG	CDS	802322	802894	.	-	2	ID=fig|345073.35.peg.1835;Name=Proton/glutamate symporter
CP000627.1	FIG	CDS	803210	804016	.	-	2	ID=fig|345073.35.peg.1836;Name=Tryptophan synthase alpha chain (EC 4.2.1.20);Ontology_term=KEGG_ENZYME:4.2.1.20
CP000627.1	FIG	CDS	804016	805206	.	-	1	ID=fig|345073.35.peg.1837;Name=Tryptophan synthase beta chain (EC 4.2.1.20);Ontology_term=KEGG_ENZYME:4.2.1.20
CP000627.1	FIG	CDS	805247	806656	.	-	2	ID=fig|345073.35.peg.1838;Name=Indole-3-glycerol phosphate synthase (EC 4.1.1.48) / Phosphoribosylanthranilate isomerase (EC 5.3.1.24);Ontology_term=KEGG_ENZYME:4.1.1.48,KEGG_ENZYME:5.3.1.24
CP000627.1	FIG	CDS	806662	807660	.	-	1	ID=fig|345073.35.peg.1839;Name=Anthranilate phosphoribosyltransferase (EC 2.4.2.18);Ontology_term=KEGG_ENZYME:2.4.2.18
CP000627.1	FIG	CDS	807681	808286	.	-	0	ID=fig|345073.35.peg.1840;Name=Anthranilate synthase%2C amidotransferase component (EC 4.1.3.27);Ontology_term=KEGG_ENZYME:4.1.3.27
CP000627.1	FIG	CDS	808289	809860	.	-	2	ID=fig|345073.35.peg.1841;Name=Anthranilate synthase%2C aminase component (EC 4.1.3.27);Ontology_term=KEGG_ENZYME:4.1.3.27
CP000627.1	FIG	CDS	809994	810131	.	-	0	ID=fig|345073.35.peg.1842;Name=hypothetical protein
CP000627.1	FIG	CDS	810196	811068	.	+	1	ID=fig|345073.35.peg.1843;Name=COG0613%2C Predicted metal-dependent phosphoesterases (PHP family)
CP000627.1	FIG	CDS	811071	811691	.	+	0	ID=fig|345073.35.peg.1844;Name=Hypothetical YciO protein%2C TsaC/YrdC paralog
CP000627.1	FIG	CDS	811824	812789	.	+	0	ID=fig|345073.35.peg.1845;Name=Ribosomal large subunit pseudouridine synthase B (EC 4.2.1.70);Ontology_term=KEGG_ENZYME:4.2.1.70
CP000627.1	FIG	CDS	812957	814678	.	-	2	ID=fig|345073.35.peg.1846;Name=Transport ATP-binding protein CydC
CP000627.1	FIG	CDS	814671	816458	.	-	0	ID=fig|345073.35.peg.1847;Name=Transport ATP-binding protein CydD
CP000627.1	FIG	CDS	816578	817534	.	-	2	ID=fig|345073.35.peg.1848;Name=Thioredoxin reductase (EC 1.8.1.9);Ontology_term=KEGG_ENZYME:1.8.1.9
CP000627.1	FIG	CDS	818012	818668	.	+	2	ID=fig|345073.35.peg.1849;Name=FIG010427: hypothetical protein
CP000627.1	FIG	CDS	818652	819893	.	+	0	ID=fig|345073.35.peg.1850;Name=CBSS-345074.3.peg.1627: Cysteine desulfurase (EC 2.8.1.7);Ontology_term=KEGG_ENZYME:2.8.1.7
CP000627.1	FIG	CDS	820151	821482	.	+	2	ID=fig|345073.35.peg.1851;Name=GGDEF family protein
CP000627.1	FIG	CDS	821583	822347	.	-	0	ID=fig|345073.35.peg.1852;Name=SanA protein
CP000627.1	FIG	CDS	822320	822649	.	-	2	ID=fig|345073.35.peg.1853;Name=FIG01200226: hypothetical protein
CP000627.1	FIG	CDS	822692	824380	.	-	2	ID=fig|345073.35.peg.1854;Name=NAD-dependent malic enzyme (EC 1.1.1.38);Ontology_term=KEGG_ENZYME:1.1.1.38
CP000627.1	FIG	CDS	824846	825196	.	+	2	ID=fig|345073.35.peg.1855;Name=FIG00921810: hypothetical protein
CP000627.1	FIG	CDS	825398	826504	.	-	2	ID=fig|345073.35.peg.1856;Name=Phosphoribosylaminoimidazole-succinocarboxamide synthase (EC 6.3.2.6);Ontology_term=KEGG_ENZYME:6.3.2.6
CP000627.1	FIG	CDS	826670	827068	.	-	2	ID=fig|345073.35.peg.1857;Name=Superfamily II DNA and RNA helicase
CP000627.1	FIG	CDS	827360	827542	.	-	2	ID=fig|345073.35.peg.1858;Name=FIG01199901: hypothetical protein
CP000627.1	FIG	CDS	827693	828709	.	-	2	ID=fig|345073.35.peg.1859;Name=FIG01201011: hypothetical protein
CP000627.1	FIG	CDS	828810	829481	.	-	0	ID=fig|345073.35.peg.1860;Name=Outer membrane protein assembly factor YaeT precursor
CP000627.1	FIG	CDS	829581	830264	.	-	0	ID=fig|345073.35.peg.1861;Name=FIG01199672: hypothetical protein
CP000627.1	FIG	CDS	830395	831090	.	-	1	ID=fig|345073.35.peg.1862;Name=FIG01200393: hypothetical protein
CP000627.1	FIG	CDS	831291	834326	.	+	0	ID=fig|345073.35.peg.1863;Name=Glycolate dehydrogenase (EC 1.1.99.14)%2C subunit GlcD;Ontology_term=KEGG_ENZYME:1.1.99.14
CP000627.1	FIG	CDS	834382	834843	.	+	1	ID=fig|345073.35.peg.1864;Name=Putative protein-S-isoprenylcysteine methyltransferase
CP000627.1	FIG	CDS	835093	836304	.	+	1	ID=fig|345073.35.peg.1865;Name=Secreted trypsin-like serine protease
CP000627.1	FIG	CDS	836379	837104	.	-	0	ID=fig|345073.35.peg.1866;Name=FIG01199954: hypothetical protein
CP000627.1	FIG	CDS	837253	838788	.	-	1	ID=fig|345073.35.peg.1867;Name=Histidine ammonia-lyase (EC 4.3.1.3);Ontology_term=KEGG_ENZYME:4.3.1.3
CP000627.1	FIG	CDS	838800	840497	.	-	0	ID=fig|345073.35.peg.1868;Name=Urocanate hydratase (EC 4.2.1.49);Ontology_term=KEGG_ENZYME:4.2.1.49
CP000627.1	FIG	CDS	840516	841526	.	-	0	ID=fig|345073.35.peg.1869;Name=Formiminoglutamase (EC 3.5.3.8);Ontology_term=KEGG_ENZYME:3.5.3.8
CP000627.1	FIG	CDS	841516	842724	.	-	1	ID=fig|345073.35.peg.1870;Name=Imidazolonepropionase (EC 3.5.2.7);Ontology_term=KEGG_ENZYME:3.5.2.7
CP000627.1	FIG	CDS	842828	843538	.	-	2	ID=fig|345073.35.peg.1871;Name=Histidine utilization repressor
CP000627.1	FIG	CDS	843655	844602	.	-	1	ID=fig|345073.35.peg.1872;Name=FIG01199745: hypothetical protein
CP000627.1	FIG	CDS	844741	845061	.	-	1	ID=fig|345073.35.peg.1873;Name=FIG00920084: hypothetical protein
CP000627.1	FIG	CDS	845066	845632	.	-	2	ID=fig|345073.35.peg.1874;Name=Translation elongation factor P-related protein
CP000627.1	FIG	CDS	845851	846618	.	+	1	ID=fig|345073.35.peg.1875;Name=FIG01201138: hypothetical protein
CP000627.1	FIG	CDS	846727	848826	.	+	1	ID=fig|345073.35.peg.1876;Name=FOG: EAL domain
CP000627.1	FIG	CDS	848798	851161	.	-	2	ID=fig|345073.35.peg.1877;Name=DNA polymerase II (EC 2.7.7.7);Ontology_term=KEGG_ENZYME:2.7.7.7
CP000627.1	FIG	CDS	851615	852181	.	+	2	ID=fig|345073.35.peg.1878;Name=BarA-associated response regulator UvrY ( GacA SirA)
CP000627.1	FIG	CDS	852247	854013	.	+	1	ID=fig|345073.35.peg.1879;Name=Excinuclease ABC subunit C
CP000627.1	FIG	CDS	854061	854618	.	+	0	ID=fig|345073.35.peg.1880;Name=CDP-diacylglycerol--glycerol-3-phosphate 3-phosphatidyltransferase (EC 2.7.8.5);Ontology_term=KEGG_ENZYME:2.7.8.5
CP000627.1	FIG	CDS	855511	856629	.	+	1	ID=fig|345073.35.peg.1881;Name=GGDEF family protein
CP000627.1	FIG	CDS	856626	857111	.	-	0	ID=fig|345073.35.peg.1882;Name=Histone acetyltransferase HPA2
CP000627.1	FIG	CDS	857254	857370	.	+	1	ID=fig|345073.35.peg.1883;Name=hypothetical protein
CP000627.1	FIG	CDS	857402	858385	.	+	2	ID=fig|345073.35.peg.1884;Name=Phenylalanyl-tRNA synthetase alpha chain (EC 6.1.1.20);Ontology_term=KEGG_ENZYME:6.1.1.20
CP000627.1	FIG	CDS	858412	860799	.	+	1	ID=fig|345073.35.peg.1885;Name=Phenylalanyl-tRNA synthetase beta chain (EC 6.1.1.20);Ontology_term=KEGG_ENZYME:6.1.1.20
CP000627.1	FIG	CDS	861082	861216	.	+	1	ID=fig|345073.35.peg.1886;Name=hypothetical protein
CP000627.1	FIG	CDS	861238	861534	.	+	1	ID=fig|345073.35.peg.1887;Name=Integration host factor alpha subunit
CP000627.1	FIG	CDS	861663	862442	.	-	0	ID=fig|345073.35.peg.1888;Name=FIG01199915: hypothetical protein
CP000627.1	FIG	CDS	862911	863567	.	+	0	ID=fig|345073.35.peg.1889;Name=Thiopurine S-methyltransferase (EC 2.1.1.67);Ontology_term=KEGG_ENZYME:2.1.1.67
CP000627.1	FIG	CDS	863660	864835	.	-	2	ID=fig|345073.35.peg.1890;Name=Phosphoribosylglycinamide formyltransferase 2 (EC 2.1.2.-);Ontology_term=KEGG_ENZYME:2.1.2.-
CP000627.1	FIG	CDS	864989	865864	.	-	2	ID=fig|345073.35.peg.1891;Name=Arginine/ornithine antiporter ArcD
CP000627.1	FIG	CDS	866023	866910	.	-	1	ID=fig|345073.35.peg.1892;Name=Cytidine deaminase (EC 3.5.4.5);Ontology_term=KEGG_ENZYME:3.5.4.5
CP000627.1	FIG	CDS	867080	867754	.	-	2	ID=fig|345073.35.peg.1893;Name=LrgA-associated membrane protein LrgB
CP000627.1	FIG	CDS	867745	868086	.	-	1	ID=fig|345073.35.peg.1894;Name=Antiholin-like protein LrgA
CP000627.1	FIG	CDS	868151	869575	.	-	2	ID=fig|345073.35.peg.1895;Name=Exodeoxyribonuclease I (EC 3.1.11.1);Ontology_term=KEGG_ENZYME:3.1.11.1
CP000627.1	FIG	CDS	869721	871094	.	-	0	ID=fig|345073.35.peg.1896;Name=L-cystine uptake protein TcyP
CP000627.1	FIG	CDS	871440	871886	.	+	0	ID=fig|345073.35.peg.1897;Name=Peptide methionine sulfoxide reductase MsrB (EC 1.8.4.12);Ontology_term=KEGG_ENZYME:1.8.4.12
CP000627.1	FIG	CDS	872100	872213	.	+	0	ID=fig|345073.35.peg.1898;Name=hypothetical protein
CP000627.1	FIG	CDS	872497	873522	.	+	1	ID=fig|345073.35.peg.1899;Name=Nicotinate-nucleotide--dimethylbenzimidazole phosphoribosyltransferase (EC 2.4.2.21);Ontology_term=KEGG_ENZYME:2.4.2.21
CP000627.1	FIG	CDS	873522	874307	.	+	0	ID=fig|345073.35.peg.1900;Name=Cobalamin synthase (EC 2.7.8.26);Ontology_term=KEGG_ENZYME:2.7.8.26
CP000627.1	FIG	CDS	874316	874855	.	+	2	ID=fig|345073.35.peg.1901;Name=Adenosylcobinamide-phosphate guanylyltransferase (EC 2.7.7.62);Ontology_term=KEGG_ENZYME:2.7.7.62
CP000627.1	FIG	CDS	874862	875464	.	+	2	ID=fig|345073.35.peg.1902;Name=Alpha-ribazole-5'-phosphate phosphatase (EC 3.1.3.73);Ontology_term=KEGG_ENZYME:3.1.3.73
CP000627.1	FIG	CDS	875780	876808	.	+	2	ID=fig|345073.35.peg.1903;Name=Succinylglutamate desuccinylase (EC 3.5.1.96);Ontology_term=KEGG_ENZYME:3.5.1.96
CP000627.1	FIG	CDS	876877	877884	.	+	1	ID=fig|345073.35.peg.1904;Name=Vitamin B12 ABC transporter%2C permease component BtuC
CP000627.1	FIG	CDS	877871	878626	.	+	2	ID=fig|345073.35.peg.1905;Name=Vitamin B12 ABC transporter%2C ATPase component BtuD
CP000627.1	FIG	CDS	879011	879586	.	-	2	ID=fig|345073.35.peg.1906;Name=hypothetical protein
CP000627.1	FIG	CDS	879765	880115	.	-	0	ID=fig|345073.35.peg.1907;Name=FIG01200169: hypothetical protein
CP000627.1	FIG	CDS	880208	881818	.	-	2	ID=fig|345073.35.peg.1908;Name=Methyl-accepting chemotaxis protein
CP000627.1	FIG	CDS	882049	882561	.	-	1	ID=fig|345073.35.peg.1909;Name=Glycine cleavage system regulatory protein
CP000627.1	FIG	CDS	882827	883726	.	-	2	ID=fig|345073.35.peg.1910;Name=Ubiquitin-protein ligase
CP000627.1	FIG	CDS	883899	885137	.	+	0	ID=fig|345073.35.peg.1911;Name=Molybdopterin binding motif%2C CinA N-terminal domain / C-terminal domain of CinA type E
CP000627.1	FIG	CDS	885387	885641	.	+	0	ID=fig|345073.35.peg.1912;Name=FIG01199704: hypothetical protein
CP000627.1	FIG	CDS	885839	886117	.	-	2	ID=fig|345073.35.peg.1913;Name=Ferredoxin
CP000627.1	FIG	CDS	886117	887250	.	-	1	ID=fig|345073.35.peg.1914;Name=Ribonucleotide reductase of class Ia (aerobic)%2C beta subunit (EC 1.17.4.1);Ontology_term=KEGG_ENZYME:1.17.4.1
CP000627.1	FIG	CDS	887346	889631	.	-	0	ID=fig|345073.35.peg.1915;Name=Ribonucleotide reductase of class Ia (aerobic)%2C alpha subunit (EC 1.17.4.1);Ontology_term=KEGG_ENZYME:1.17.4.1
CP000627.1	FIG	CDS	890080	890817	.	-	1	ID=fig|345073.35.peg.1916;Name=3-demethylubiquinone-9 3-methyltransferase (EC 2.1.1.64);Ontology_term=KEGG_ENZYME:2.1.1.64
CP000627.1	FIG	CDS	891169	893853	.	+	1	ID=fig|345073.35.peg.1917;Name=DNA gyrase subunit A (EC 5.99.1.3);Ontology_term=KEGG_ENZYME:5.99.1.3
CP000627.1	FIG	CDS	894066	895064	.	+	0	ID=fig|345073.35.peg.1918;Name=Rhodanese domain protein UPF0176
CP000627.1	FIG	CDS	895091	895990	.	-	2	ID=fig|345073.35.peg.1919;Name=Transcriptional regulator%2C AraC family
CP000627.1	FIG	CDS	896241	897455	.	+	0	ID=fig|345073.35.peg.1920;Name=Sugar efflux transporter A
CP000627.1	FIG	CDS	897638	897814	.	+	2	ID=fig|345073.35.peg.1921;Name=FIG01200906: hypothetical protein
CP000627.1	FIG	CDS	897985	898635	.	+	1	ID=fig|345073.35.peg.1922;Name=GTP cyclohydrolase II (EC 3.5.4.25);Ontology_term=KEGG_ENZYME:3.5.4.25
CP000627.1	FIG	CDS	898815	900077	.	+	0	ID=fig|345073.35.peg.1923;Name=Iron-regulated protein A precursor
CP000627.1	FIG	CDS	900284	901669	.	+	2	ID=fig|345073.35.peg.1924;Name=Probable thiol oxidoreductase with 2 cytochrome c heme-binding sites
CP000627.1	FIG	CDS	901679	902686	.	+	2	ID=fig|345073.35.peg.1925;Name=Iron-regulated protein A precursor
CP000627.1	FIG	CDS	902676	903749	.	+	0	ID=fig|345073.35.peg.1926;Name=putative exported protein
CP000627.1	FIG	CDS	903999	905570	.	+	0	ID=fig|345073.35.peg.1927;Name=L%2CD-transpeptidase YcbB
CP000627.1	FIG	CDS	905716	906264	.	+	1	ID=fig|345073.35.peg.1928;Name=FIG001587: exported protein
CP000627.1	FIG	CDS	906328	906984	.	+	1	ID=fig|345073.35.peg.1929;Name=Hypothetical metal-binding enzyme%2C YcbL homolog
CP000627.1	FIG	CDS	906978	907652	.	-	0	ID=fig|345073.35.peg.1930;Name=FIG01199633: hypothetical protein
CP000627.1	FIG	CDS	907825	908211	.	+	1	ID=fig|345073.35.peg.1931;Name=FIG01199550: hypothetical protein
CP000627.1	FIG	CDS	908573	909691	.	+	2	ID=fig|345073.35.peg.1932;Name=TRAP transporter solute receptor%2C unknown substrate 6
CP000627.1	FIG	CDS	909793	910326	.	+	1	ID=fig|345073.35.peg.1933;Name=TRAP dicarboxylate transporter%2C DctQ subunit%2C unknown substrate 6
CP000627.1	FIG	CDS	910336	911619	.	+	1	ID=fig|345073.35.peg.1934;Name=TRAP dicarboxylate transporter%2C DctM subunit%2C unknown substrate 6
CP000627.1	FIG	CDS	911726	913081	.	+	2	ID=fig|345073.35.peg.1935;Name=Sensor histidine kinase
CP000627.1	FIG	CDS	913074	913712	.	+	0	ID=fig|345073.35.peg.1936;Name=DNA-binding response regulator%2C LuxR family
CP000627.1	FIG	CDS	913714	914193	.	-	1	ID=fig|345073.35.peg.1937;Name=Transcriptional regulator%2C MarR family
CP000627.1	FIG	CDS	914568	916172	.	+	0	ID=fig|345073.35.peg.1938;Name=High-affinity choline uptake protein BetT
CP000627.1	FIG	CDS	916338	917621	.	-	0	ID=fig|345073.35.peg.1939;Name=Deacetylase DA1
CP000627.1	FIG	CDS	917876	918181	.	+	2	ID=fig|345073.35.peg.1940;Name=PTS system%2C cellobiose-specific IIB component (EC 2.7.1.69);Ontology_term=KEGG_ENZYME:2.7.1.69
CP000627.1	FIG	CDS	918269	919600	.	+	2	ID=fig|345073.35.peg.1941;Name=PTS system%2C cellobiose-specific IIC component (EC 2.7.1.69);Ontology_term=KEGG_ENZYME:2.7.1.69
CP000627.1	FIG	CDS	919647	919982	.	+	0	ID=fig|345073.35.peg.1942;Name=PTS system%2C cellobiose-specific IIA component (EC 2.7.1.69);Ontology_term=KEGG_ENZYME:2.7.1.69
CP000627.1	FIG	CDS	919964	921286	.	+	2	ID=fig|345073.35.peg.1943;Name=6-phospho-beta-glucosidase (EC 3.2.1.86);Ontology_term=KEGG_ENZYME:3.2.1.86
CP000627.1	FIG	CDS	921309	922067	.	+	0	ID=fig|345073.35.peg.1944;Name=Cellobiose phosphotransferase system YdjC-like protein
CP000627.1	FIG	CDS	922168	923190	.	+	1	ID=fig|345073.35.peg.1945;Name=Transcriptional regulator%2C LacI family
CP000627.1	FIG	CDS	923337	925463	.	-	0	ID=fig|345073.35.peg.1946;Name=Glucans biosynthesis glucosyltransferase H (EC 2.4.1.-);Ontology_term=KEGG_ENZYME:2.4.1.-
CP000627.1	FIG	CDS	925521	927158	.	-	0	ID=fig|345073.35.peg.1947;Name=Glucans biosynthesis protein G precursor
CP000627.1	FIG	CDS	927563	929452	.	+	2	ID=fig|345073.35.peg.1948;Name=Methyl-accepting chemotaxis protein
CP000627.1	FIG	CDS	929584	930285	.	-	1	ID=fig|345073.35.peg.1949;Name=DNA polymerase III epsilon subunit (EC 2.7.7.7);Ontology_term=KEGG_ENZYME:2.7.7.7
CP000627.1	FIG	CDS	930291	932180	.	-	0	ID=fig|345073.35.peg.1950;Name=Predicted signal-transduction protein containing cAMP-binding and CBS domains
CP000627.1	FIG	CDS	932485	933669	.	-	1	ID=fig|345073.35.peg.1951;Name=Aspartate aminotransferase (EC 2.6.1.1);Ontology_term=KEGG_ENZYME:2.6.1.1
CP000627.1	FIG	CDS	933881	934000	.	-	2	ID=fig|345073.35.peg.1952;Name=hypothetical protein
CP000627.1	FIG	CDS	934038	935489	.	-	0	ID=fig|345073.35.peg.1953;Name=Response regulator
CP000627.1	FIG	CDS	936025	936873	.	+	1	ID=fig|345073.35.peg.1954;Name=Phosphomethylpyrimidine kinase (EC 2.7.4.7);Ontology_term=KEGG_ENZYME:2.7.4.7
CP000627.1	FIG	CDS	936939	938339	.	-	0	ID=fig|345073.35.peg.1955;Name=Asparaginyl-tRNA synthetase (EC 6.1.1.22);Ontology_term=KEGG_ENZYME:6.1.1.22
CP000627.1	FIG	CDS	938486	940117	.	-	2	ID=fig|345073.35.peg.1956;Name=Methyl-accepting chemotaxis protein
CP000627.1	FIG	CDS	940515	940883	.	+	0	ID=fig|345073.35.peg.1957;Name=Queuosine biosynthesis QueD%2C PTPS-I
CP000627.1	FIG	CDS	940972	942267	.	-	1	ID=fig|345073.35.peg.1958;Name=L-serine dehydratase%2C beta subunit (EC 4.3.1.17) / L-serine dehydratase%2C alpha subunit (EC 4.3.1.17);Ontology_term=KEGG_ENZYME:4.3.1.17,KEGG_ENZYME:4.3.1.17
CP000627.1	FIG	CDS	942426	943679	.	-	0	ID=fig|345073.35.peg.1959;Name=Serine transporter
CP000627.1	FIG	CDS	943978	944592	.	-	1	ID=fig|345073.35.peg.1960;Name=Hypothetical nudix hydrolase YeaB
CP000627.1	FIG	CDS	944789	946165	.	-	2	ID=fig|345073.35.peg.1961;Name=Para-aminobenzoate synthase%2C aminase component (EC 2.6.1.85);Ontology_term=KEGG_ENZYME:2.6.1.85
CP000627.1	FIG	CDS	946341	947858	.	+	0	ID=fig|345073.35.peg.1962;Name=Fumarate hydratase class I%2C aerobic (EC 4.2.1.2);Ontology_term=KEGG_ENZYME:4.2.1.2
CP000627.1	FIG	CDS	948007	948192	.	+	1	ID=fig|345073.35.peg.1963;Name=FIG01199987: hypothetical protein
CP000627.1	FIG	CDS	948417	949790	.	+	0	ID=fig|345073.35.peg.1964;Name=Conserved protein YcjX with nucleoside triphosphate hydrolase domain
CP000627.1	FIG	CDS	949787	950806	.	+	2	ID=fig|345073.35.peg.1965;Name=Membrane protein YcjF
CP000627.1	FIG	CDS	950920	952461	.	+	1	ID=fig|345073.35.peg.1966;Name=Transcriptional repressor protein TyrR
CP000627.1	FIG	CDS	952461	953036	.	+	0	ID=fig|345073.35.peg.1967;Name=Ribosomal-protein-S5p-alanine acetyltransferase
CP000627.1	FIG	CDS	953131	953604	.	+	1	ID=fig|345073.35.peg.1968;Name=FIG01200791: hypothetical protein
CP000627.1	FIG	CDS	953672	954550	.	-	2	ID=fig|345073.35.peg.1969;Name=Integral membrane protein
CP000627.1	FIG	CDS	954671	955894	.	-	2	ID=fig|345073.35.peg.1970;Name=Alanine racemase (EC 5.1.1.1);Ontology_term=KEGG_ENZYME:5.1.1.1
CP000627.1	FIG	CDS	956006	957637	.	-	2	ID=fig|345073.35.peg.1971;Name=Methyl-accepting chemotaxis protein
CP000627.1	FIG	CDS	958019	959434	.	+	2	ID=fig|345073.35.peg.1972;Name=Transporter%2C putative
CP000627.1	FIG	CDS	959444	960793	.	+	2	ID=fig|345073.35.peg.1973;Name=Sensor histidine kinase
CP000627.1	FIG	CDS	960762	961238	.	+	0	ID=fig|345073.35.peg.1974;Name=Putative chemotaxis protein CheY
CP000627.1	FIG	CDS	961266	962186	.	-	0	ID=fig|345073.35.peg.1975;Name=VirK
CP000627.1	FIG	CDS	962284	963057	.	-	1	ID=fig|345073.35.peg.1976;Name=Outer membrane protein OmpV
CP000627.1	FIG	CDS	963270	964592	.	-	0	ID=fig|345073.35.peg.1977;Name=Sensory histidine kinase in two-component regulatory system with RstA
CP000627.1	FIG	CDS	964618	965322	.	-	1	ID=fig|345073.35.peg.1978;Name=Transcriptional regulatory protein RstA
CP000627.1	FIG	CDS	965698	968769	.	+	1	ID=fig|345073.35.peg.1979;Name=Membrane carboxypeptidase (penicillin-binding protein)
CP000627.1	FIG	CDS	968850	969047	.	-	0	ID=fig|345073.35.peg.1980;Name=hypothetical protein
CP000627.1	FIG	CDS	969044	969526	.	-	2	ID=fig|345073.35.peg.1981;Name=FIG01199689: hypothetical protein
CP000627.1	FIG	CDS	970025	970999	.	+	2	ID=fig|345073.35.peg.1982;Name=Galactose/methyl galactoside ABC transport system%2C D-galactose-binding periplasmic protein MglB (TC 3.A.1.2.3)
CP000627.1	FIG	CDS	971067	971222	.	-	0	ID=fig|345073.35.peg.1983;Name=FIG01203425: hypothetical protein
CP000627.1	FIG	CDS	971205	972713	.	+	0	ID=fig|345073.35.peg.1984;Name=Galactose/methyl galactoside ABC transport system%2C ATP-binding protein MglA (EC 3.6.3.17);Ontology_term=KEGG_ENZYME:3.6.3.17
CP000627.1	FIG	CDS	972724	973731	.	+	1	ID=fig|345073.35.peg.1985;Name=Galactose/methyl galactoside ABC transport system%2C permease protein MglC (TC 3.A.1.2.3)
CP000627.1	FIG	CDS	974141	974779	.	+	2	ID=fig|345073.35.peg.1986;Name=Opacity protein-related protein
CP000627.1	FIG	CDS	975130	975927	.	+	1	ID=fig|345073.35.peg.1987;Name=probable lipoprotein YPO2292
CP000627.1	FIG	CDS	976078	977607	.	-	1	ID=fig|345073.35.peg.1988;Name=Tricarboxylate transport membrane protein TctA
CP000627.1	FIG	CDS	977617	978114	.	-	1	ID=fig|345073.35.peg.1989;Name=Tricarboxylate transport protein TctB
CP000627.1	FIG	CDS	978365	979336	.	-	2	ID=fig|345073.35.peg.1990;Name=Tricarboxylate transport protein TctC
CP000627.1	FIG	CDS	979969	980673	.	+	1	ID=fig|345073.35.peg.1991;Name=Propionate catabolism operon transcriptional regulator of GntR family [predicted]
CP000627.1	FIG	CDS	980684	981580	.	+	2	ID=fig|345073.35.peg.1992;Name=Methylisocitrate lyase (EC 4.1.3.30);Ontology_term=KEGG_ENZYME:4.1.3.30
CP000627.1	FIG	CDS	981757	982890	.	+	1	ID=fig|345073.35.peg.1993;Name=2-methylcitrate synthase (EC 2.3.3.5);Ontology_term=KEGG_ENZYME:2.3.3.5
CP000627.1	FIG	CDS	983000	985606	.	+	2	ID=fig|345073.35.peg.1994;Name=2-methylcitrate dehydratase FeS dependent (EC 4.2.1.79);Ontology_term=KEGG_ENZYME:4.2.1.79
CP000627.1	FIG	CDS	985615	986817	.	+	1	ID=fig|345073.35.peg.1995;Name=2-methylaconitate isomerase
CP000627.1	FIG	CDS	986822	988699	.	+	2	ID=fig|345073.35.peg.1996;Name=Propionate--CoA ligase (EC 6.2.1.17);Ontology_term=KEGG_ENZYME:6.2.1.17
CP000627.1	FIG	CDS	988873	989349	.	+	1	ID=fig|345073.35.peg.1997;Name=Histone acetyltransferase HPA2
CP000627.1	FIG	CDS	989379	990827	.	+	0	ID=fig|345073.35.peg.1998;Name=Membrane-associated phospholipid phosphatase
CP000627.1	FIG	CDS	990893	991999	.	-	2	ID=fig|345073.35.peg.1999;Name=Peptidase%2C M20A family
[truncated: 1,921 more rows]
